# Supplementary material for: A general equilibrium approach to pricing volatility risk
Source: PLoS One. 2019 Apr 12;14(4):e0215032. doi: 10.1371/journal.pone.0215032 (PMC6461293; doi:10.1371/journal.pone.0215032)
Supplement: S1 Data — (ZIP) [file pone.0215032.s001.zip]

Archive with 1 entries (1 files):
- 49_Industry_Portfolios_Daily.CSV
