# Supplementary material for: A general equilibrium approach to pricing volatility risk
Source: PLoS One. 2019 Apr 12;14(4):e0215032. doi: 10.1371/journal.pone.0215032 (PMC6461293; doi:10.1371/journal.pone.0215032)
Supplement: S1 Data — (ZIP) [file pone.0215032.s001.zip › 49_Industry_Portfolios_Daily.CSV]

This file was created by CMPT_IND_RETS_DAILY using the 201812 CRSP database.
It contains value- and equal-weighted returns for 49 industry portfolios.
The portfolios are constructed at the end of June.
Missing data are indicated by -99.99 or -999.
Average Value Weighted Returns -- Daily
	Agric	Food	Soda	Beer	Smoke	Toys	Fun	Books	Hshld	Clths	Hlth	MedEq	Drugs	Chems	Rubbr	Txtls	BldMt	Cnstr	Steel	FabPr	Mach	ElcEq	Autos	Aero	Ships	Guns	Gold	Mines	Coal	Oil	Util	Telcm	PerSv	BusSv	Hardw	Softw	Chips	LabEq	Paper	Boxes	Trans	Whlsl	Rtail	Meals	Banks	Insur	RlEst	Fin	Other
19260701	0.56	-0.07	-99.99	-1.39	0.00	-1.44	0.62	-1.27	-0.90	0.12	-99.99	2.69	0.50	0.57	-99.99	0.19	0.27	-0.48	-0.62	-99.99	0.05	-0.21	-0.14	0.00	-0.45	-99.99	-99.99	0.46	0.12	0.61	0.61	-0.02	-99.99	1.46	-0.34	-99.99	-0.98	0.00	-99.99	-0.93	0.15	2.77	-0.02	0.27	0.59	0.47	0.81	0.69	-1.66
19260702	0.29	0.06	-99.99	0.78	0.70	1.46	0.03	0.00	-0.34	-0.35	-99.99	1.35	-0.21	0.98	-99.99	0.36	-0.19	-0.97	1.18	-99.99	0.42	0.18	1.05	-1.96	-0.11	-99.99	-99.99	0.77	-0.13	0.71	0.47	0.26	-99.99	0.71	-0.59	-99.99	0.58	1.80	-99.99	1.07	0.06	0.00	0.01	-0.10	1.04	-0.03	-0.61	-0.45	3.09
19260706	-0.33	0.18	-99.99	-1.74	0.50	-0.96	-0.06	4.27	-1.20	0.41	-99.99	0.71	0.10	0.19	-99.99	0.26	0.49	0.74	0.17	-99.99	0.62	0.44	0.69	1.33	0.13	-99.99	-99.99	-0.33	-0.02	0.18	0.73	0.17	-99.99	-0.05	0.49	-99.99	0.29	0.66	-99.99	0.73	-0.19	0.77	-0.22	-0.67	0.45	0.31	-0.72	0.04	1.41
19260707	3.57	-0.15	-99.99	-1.73	-0.12	-0.49	-0.06	-4.10	-0.22	0.16	-99.99	0.96	0.15	0.80	-99.99	0.24	-0.10	-0.61	-0.03	-99.99	-0.10	0.03	0.18	-1.32	-0.46	-99.99	-99.99	-0.11	-0.25	-0.02	0.17	0.32	-99.99	1.38	-0.37	-99.99	-0.24	-0.66	-99.99	2.22	0.18	-3.21	-0.57	-0.70	-1.09	0.21	0.07	-0.40	0.62
19260708	0.30	1.12	-99.99	-0.15	0.30	-0.49	0.24	0.00	-0.01	0.79	-99.99	0.00	1.18	-0.13	-99.99	0.64	0.29	0.86	-0.07	-99.99	0.64	0.30	0.23	2.67	0.45	-99.99	-99.99	0.23	0.48	0.09	-0.20	0.40	-99.99	-0.36	0.61	-99.99	1.15	0.33	-99.99	-0.39	0.46	-1.10	-0.38	0.33	0.99	-0.88	-0.36	-0.93	0.98
19260709	-2.59	0.12	-99.99	-0.07	-0.45	0.00	-0.75	0.85	-1.34	0.00	-99.99	-0.44	-0.24	-1.60	-99.99	-0.33	-0.60	-0.97	-0.99	-99.99	-0.55	-0.87	-1.20	-0.97	-0.78	-99.99	-99.99	-0.13	-1.11	-1.64	-0.74	0.21	-99.99	-0.27	0.02	-99.99	-1.80	-0.11	-99.99	-2.00	-0.25	-0.48	0.41	0.31	0.00	0.05	0.00	0.09	-1.38
19260710	1.04	1.17	-99.99	0.96	-0.03	0.00	0.92	-0.85	0.85	0.17	-99.99	-0.53	-0.07	0.67	-99.99	1.14	-0.04	0.49	0.89	-99.99	0.54	0.47	1.21	0.66	0.92	-99.99	-99.99	0.21	1.08	0.61	0.55	0.07	-99.99	-0.18	0.52	-99.99	1.06	-0.28	-99.99	1.68	0.59	-1.28	0.52	0.41	1.68	0.07	0.37	-0.58	1.32
19260712	0.28	0.26	-99.99	-1.41	0.38	1.47	0.21	3.42	0.45	-0.16	-99.99	1.43	-0.13	0.44	-99.99	0.32	0.23	-0.98	0.28	-99.99	0.40	-0.04	0.76	0.33	0.11	-99.99	-99.99	0.31	-0.46	-1.34	0.23	0.15	-99.99	0.34	0.27	-99.99	1.10	0.06	-99.99	-0.82	0.42	1.30	0.28	-0.01	-1.42	-0.03	1.07	-2.59	0.81
19260713	-1.44	-0.61	-99.99	1.40	-0.21	0.48	0.76	-0.83	1.45	-0.08	-99.99	0.69	0.53	1.21	-99.99	0.97	1.15	0.00	0.93	-99.99	0.09	1.83	1.81	-1.62	-0.18	-99.99	-99.99	1.40	-0.03	0.40	0.20	0.03	-99.99	0.49	0.92	-99.99	2.03	0.88	-99.99	0.44	0.15	0.00	0.35	-0.17	1.11	0.59	0.18	2.22	1.52
19260714	0.79	-1.21	-99.99	-0.31	0.21	3.85	-0.47	0.00	1.14	0.14	-99.99	1.72	-0.38	0.37	-99.99	-0.35	0.94	0.49	0.33	-99.99	0.59	1.39	0.66	0.33	0.41	-99.99	-99.99	0.79	-0.09	-0.58	0.52	-0.01	-99.99	0.44	0.34	-99.99	-0.90	-0.66	-99.99	-0.25	-0.33	-1.60	0.24	0.55	2.19	-0.14	0.00	-0.97	-1.60
19260715	0.64	-0.23	-99.99	-0.09	0.10	0.00	-0.76	0.00	-0.46	-0.03	-99.99	-0.79	-0.35	-0.48	-99.99	0.21	-0.38	0.00	-0.18	-99.99	-0.04	-1.48	-0.76	-0.66	-0.38	-99.99	-99.99	-0.60	1.18	-0.22	-0.38	-0.20	-99.99	0.76	-1.13	-99.99	-0.79	0.22	-99.99	-1.15	-0.60	-2.44	-0.80	0.14	-1.78	-0.07	0.00	-1.46	-1.16
19260716	0.05	0.17	-99.99	1.50	0.20	-3.24	0.21	1.67	0.64	-0.34	-99.99	0.94	0.03	1.06	-99.99	-0.38	-0.17	-1.47	0.89	-99.99	0.51	0.83	2.50	3.97	0.50	-99.99	-99.99	0.42	-0.31	0.57	0.32	0.06	-99.99	0.28	0.60	-99.99	0.45	0.55	-99.99	3.92	0.04	-0.33	0.02	0.99	-0.37	-0.28	0.00	0.60	1.27
19260717	-0.05	0.71	-99.99	-0.91	0.67	3.35	-0.10	1.64	1.00	0.56	-99.99	0.02	0.49	0.47	-99.99	0.40	0.95	1.49	0.20	-99.99	0.79	1.06	1.30	-0.64	-0.26	-99.99	-99.99	-0.24	0.26	0.06	0.24	-0.16	-99.99	-0.12	1.18	-99.99	0.23	0.22	-99.99	0.46	0.09	-0.42	0.73	1.37	-0.32	-0.45	-1.44	-0.95	-1.03
19260719	0.87	-0.35	-99.99	1.33	0.22	0.00	0.07	-0.81	-0.01	-0.23	-99.99	-1.43	-0.58	-0.32	-99.99	-0.56	0.11	0.37	0.33	-99.99	0.03	0.21	0.80	-0.64	1.14	-99.99	-99.99	1.52	0.89	-0.51	0.29	-0.01	-99.99	-0.23	3.28	-99.99	0.84	-0.66	-99.99	-0.95	-0.43	0.17	0.32	0.73	-1.00	0.14	0.00	-0.87	-1.91
19260720	-1.91	-0.48	-99.99	-1.91	-0.12	5.56	0.22	1.63	-1.11	-0.04	-99.99	-0.17	-0.68	-0.94	-99.99	-0.21	-0.67	-0.61	-1.00	-99.99	-0.47	-1.54	-0.28	-1.94	0.33	-99.99	-99.99	-0.58	-0.62	-0.51	0.08	0.01	-99.99	-0.02	-0.35	-99.99	-1.76	-0.11	-99.99	-1.55	-0.39	-2.94	-1.53	-0.09	0.08	-0.26	-0.18	0.43	-2.08
19260721	0.74	-0.54	-99.99	0.30	-0.78	5.26	-0.21	-0.40	-0.53	-0.62	-99.99	-0.52	-0.52	-0.72	-99.99	-0.66	-0.02	-2.09	-0.19	-99.99	-0.56	-1.22	-1.03	0.00	-1.13	-99.99	-99.99	-0.15	-0.73	-1.24	-0.28	-0.05	-99.99	-0.66	-1.36	-99.99	-1.04	0.00	-99.99	-0.60	-0.39	-2.60	-0.07	-1.17	-0.20	-0.02	-0.08	0.18	0.17
19260722	-0.54	-0.65	-99.99	-2.69	-0.17	-1.25	-0.47	0.00	-1.44	0.21	-99.99	-1.90	-0.33	-0.26	-99.99	0.13	-0.90	-2.63	-1.38	-99.99	-0.88	-1.04	-1.01	-3.95	-0.99	-99.99	-99.99	-0.60	-1.41	-0.64	-0.40	-0.13	-99.99	-0.47	0.36	-99.99	-1.15	-0.33	-99.99	1.11	-0.82	0.36	-1.10	-1.71	0.81	-0.74	-0.44	0.06	-0.28
19260723	-0.18	0.03	-99.99	-0.01	-0.21	-1.27	-0.24	2.81	-0.64	0.32	-99.99	0.35	0.58	-0.60	-99.99	-0.40	0.04	-5.93	0.00	-99.99	-0.25	0.24	-0.29	-1.37	-0.23	-99.99	-99.99	0.47	0.17	0.16	0.26	-0.31	-99.99	-0.05	-0.02	-99.99	0.97	-0.11	-99.99	0.47	0.09	-3.54	-0.11	1.53	0.81	0.33	0.37	-0.23	-0.64
19260724	0.41	-0.08	-99.99	-0.76	-0.30	0.85	0.12	0.00	-0.13	0.36	-99.99	0.00	-0.42	-0.13	-99.99	0.51	0.20	1.92	0.03	-99.99	-0.06	-0.86	-0.40	0.69	-0.63	-99.99	-99.99	-0.08	0.04	-0.09	-0.15	-0.50	-99.99	-0.76	-0.14	-99.99	-0.26	0.00	-99.99	-0.02	0.17	7.34	-0.33	0.29	1.36	-0.16	-0.37	0.59	-0.96
19260726	-0.31	0.54	-99.99	1.22	0.50	-1.69	0.39	15.62	-0.12	0.32	-99.99	1.50	0.13	1.14	-99.99	0.10	0.07	0.00	0.49	-99.99	0.89	0.79	1.15	0.69	0.89	-99.99	-99.99	0.22	0.86	0.38	-0.04	0.79	-99.99	0.11	0.24	-99.99	0.60	0.00	-99.99	-0.04	0.49	-3.42	0.34	0.09	1.36	-0.62	-0.01	-0.23	0.26
19260727	0.48	-0.04	-99.99	0.47	-0.05	-1.29	0.95	12.16	0.95	0.89	-99.99	-0.25	-0.09	1.02	-99.99	-0.75	0.04	0.81	0.49	-99.99	0.88	0.40	0.81	2.74	0.41	-99.99	-99.99	0.62	-0.03	0.83	0.34	0.13	-99.99	1.98	-0.02	-99.99	0.31	0.00	-99.99	0.75	0.22	-7.08	0.44	0.18	-1.07	0.36	2.22	0.00	0.67
19260728	0.10	0.93	-99.99	1.97	0.29	-0.44	2.01	5.42	-0.05	1.65	-99.99	0.09	0.11	1.31	-99.99	-0.45	0.34	3.60	1.29	-99.99	1.19	1.38	2.58	2.67	1.14	-99.99	-99.99	1.66	0.47	1.30	1.00	0.27	-99.99	1.16	1.02	-99.99	0.36	0.00	-99.99	3.72	0.46	-0.57	1.76	1.11	0.69	0.78	0.36	2.32	4.81
19260729	0.13	-0.63	-99.99	-0.74	-0.21	0.00	-0.01	-2.29	0.79	-0.03	-99.99	0.00	0.62	2.41	-99.99	0.10	0.95	-2.70	0.86	-99.99	0.32	0.10	3.63	-2.60	0.13	-99.99	-99.99	-0.21	-0.78	-0.09	0.51	-0.08	-99.99	0.95	-1.66	-99.99	-0.62	-0.22	-99.99	0.79	-0.26	-7.66	-0.32	-0.89	-0.33	0.10	0.00	-0.97	1.06
19260730	-0.37	0.05	-99.99	-1.52	-0.20	-0.88	-0.84	2.05	0.11	4.61	-99.99	-0.71	0.34	-0.18	-99.99	-0.64	-0.13	-0.53	0.38	-99.99	-0.22	0.59	-0.04	0.00	0.49	-99.99	-99.99	-0.46	1.55	-0.49	0.86	-0.25	-99.99	-0.24	-0.41	-99.99	0.05	-0.22	-99.99	-0.81	0.68	-9.34	0.19	-0.07	0.31	-0.11	1.83	-0.83	-0.46
19260731	-0.02	-0.15	-99.99	0.35	0.29	0.00	-0.26	2.01	0.73	-0.91	-99.99	-0.35	0.15	0.66	-99.99	-0.30	-0.36	1.06	-0.24	-99.99	0.50	0.21	1.22	1.33	-0.30	-99.99	-99.99	-0.04	0.39	0.16	1.65	-0.32	-99.99	-0.88	0.21	-99.99	0.97	0.00	-99.99	-0.18	1.36	10.30	-0.01	-0.40	-1.23	-0.13	-0.13	-0.61	0.54
19260802	0.22	0.66	-99.99	2.58	-0.05	-0.88	0.76	8.99	-0.03	0.47	-99.99	1.92	0.37	1.58	-99.99	-0.52	0.46	2.50	0.40	-99.99	-0.01	-0.39	3.26	0.00	0.20	-99.99	-99.99	1.06	0.18	1.84	-0.20	1.18	-99.99	-0.80	0.53	-99.99	0.96	1.56	-99.99	1.01	0.34	10.37	0.52	0.29	1.64	0.42	-0.71	1.30	1.03
19260803	-0.02	1.53	-99.99	2.04	0.27	1.79	-0.27	0.00	0.27	-0.60	-99.99	0.16	1.33	2.07	-99.99	-0.56	0.38	0.13	2.09	-99.99	0.19	0.01	3.16	0.99	0.37	-99.99	-99.99	1.16	-1.02	-0.73	-0.29	-0.37	-99.99	2.63	-0.57	-99.99	0.43	0.11	-99.99	0.11	-0.13	9.40	0.71	-0.70	11.10	0.73	1.25	0.00	-0.75
19260804	0.33	-0.29	-99.99	1.00	-0.70	-2.19	0.25	2.58	-0.50	0.52	-99.99	-0.86	-0.32	-0.60	-99.99	0.53	-0.74	-2.05	-0.40	-99.99	0.24	1.10	-2.25	-0.98	0.03	-99.99	-99.99	-0.17	0.31	-0.27	0.45	-0.23	-99.99	0.06	0.46	-99.99	-1.14	-0.77	-99.99	1.55	-0.55	3.44	0.00	-0.52	-1.26	0.25	-0.35	1.05	-1.63
19260805	-0.50	0.43	-99.99	6.49	-0.21	0.45	0.05	0.50	-0.02	-0.02	-99.99	-0.52	0.04	-0.47	-99.99	-0.14	0.12	-2.09	-0.15	-99.99	1.02	0.14	-1.24	0.00	-0.13	-99.99	-99.99	-0.70	-0.05	-0.30	0.75	0.38	-99.99	-0.72	1.13	-99.99	0.05	0.44	-99.99	0.06	-0.03	-8.31	-0.12	0.93	-0.71	-0.21	-0.88	0.56	-0.13
19260806	0.43	1.04	-99.99	0.60	0.47	0.00	1.66	1.75	0.25	0.13	-99.99	1.40	0.72	1.28	-99.99	0.52	1.72	1.60	0.55	-99.99	0.63	-0.12	1.44	-1.97	0.28	-99.99	-99.99	0.92	-0.11	0.54	-0.05	0.10	-99.99	1.32	-0.23	-99.99	0.33	0.00	-99.99	0.18	1.17	-1.81	0.70	0.34	1.43	-0.62	0.36	-1.77	3.65
19260807	1.24	0.06	-99.99	1.03	0.17	0.89	0.11	4.18	-0.80	-0.10	-99.99	-0.85	0.19	1.80	-99.99	0.38	2.58	-0.39	0.76	-99.99	0.65	0.38	2.55	-0.67	0.44	-99.99	-99.99	0.03	0.26	-0.07	-0.15	0.20	-99.99	0.69	-0.23	-99.99	0.05	0.00	-99.99	0.43	0.12	3.87	0.57	-0.25	0.00	1.00	0.18	-0.60	-2.25
19260809	0.93	0.17	-99.99	-1.71	0.17	6.19	-1.16	15.09	-0.10	0.33	-99.99	0.43	0.11	0.92	-99.99	1.60	0.14	3.70	1.16	-99.99	0.22	0.31	1.42	-0.68	0.29	-99.99	-99.99	0.61	-0.39	-1.39	-0.22	0.07	-99.99	-1.21	2.04	-99.99	3.67	0.44	-99.99	0.97	0.33	-0.18	0.46	1.12	-0.28	-0.66	-0.26	-0.07	0.61
19260810	-1.11	-0.75	-99.99	0.11	-0.38	0.00	-1.04	-3.28	-1.52	-0.01	-99.99	-1.21	-0.96	-3.31	-99.99	0.82	-1.50	-4.20	-1.82	-99.99	-1.56	-1.54	-4.47	0.00	-1.19	-99.99	-99.99	-1.30	-0.18	-0.68	-1.16	0.09	-99.99	-1.57	-1.08	-99.99	-2.16	0.00	-99.99	-1.94	-1.19	-1.42	-1.40	-1.07	-1.13	-1.51	-0.63	0.60	0.95
19260811	0.46	-0.46	-99.99	4.54	-0.03	-1.67	-0.30	2.54	-1.19	-0.83	-99.99	0.44	-0.06	-0.81	-99.99	-0.18	-0.28	0.00	-0.91	-99.99	0.31	-0.74	-1.42	-1.70	-0.73	-99.99	-99.99	-0.84	-0.30	-0.38	-0.89	-0.07	-99.99	0.01	0.63	-99.99	-0.80	-0.22	-99.99	-1.82	-0.62	-5.42	0.07	0.39	1.57	0.13	-0.36	-2.06	-0.39
19260812	0.26	0.38	-99.99	3.99	0.06	-0.85	0.34	0.00	1.30	0.28	-99.99	-1.05	-1.01	1.16	-99.99	1.91	0.33	0.00	0.73	-99.99	0.13	2.03	1.17	-1.73	0.64	-99.99	-99.99	0.38	1.15	0.39	0.59	-0.09	-99.99	0.07	2.88	-99.99	1.21	-0.22	-99.99	1.68	1.82	-2.86	0.79	0.39	0.18	0.21	-0.39	0.32	-0.90
19260813	-0.60	0.54	-99.99	-1.59	0.06	0.85	-0.26	-0.83	-0.31	-0.50	-99.99	-0.55	-0.72	1.16	-99.99	0.75	0.82	-0.27	1.01	-99.99	0.42	2.52	0.39	-0.70	0.29	-99.99	-99.99	0.08	0.04	0.88	-0.11	0.30	-99.99	-0.87	-0.05	-99.99	0.19	0.00	-99.99	0.03	0.75	1.96	0.00	0.01	-1.23	1.27	0.21	1.46	0.70
19260814	0.51	0.40	-99.99	0.76	0.71	1.27	0.19	-0.42	-0.29	-0.23	-99.99	2.68	-0.02	2.59	-99.99	0.81	0.14	0.27	0.96	-99.99	0.14	1.66	1.16	2.48	0.15	-99.99	-99.99	0.60	-0.06	1.18	0.58	0.23	-99.99	1.10	-0.71	-99.99	0.51	0.22	-99.99	-0.02	-0.04	-1.93	0.84	-0.50	1.35	-0.51	1.62	-0.31	1.90
19260816	0.40	-0.21	-99.99	6.70	0.38	-0.42	-0.34	2.09	1.96	-3.06	-99.99	-0.18	1.55	-0.12	-99.99	1.37	0.87	-1.06	0.66	-99.99	0.31	-1.42	-0.35	0.35	1.13	-99.99	-99.99	-0.82	0.05	-0.10	0.02	0.52	-99.99	0.68	0.50	-99.99	-1.28	0.22	-99.99	-0.48	0.46	0.00	-0.21	-0.09	-0.07	1.08	0.00	0.38	-2.42
19260817	-0.09	-0.81	-99.99	2.25	0.09	-2.10	-0.30	-2.05	-0.87	-0.04	-99.99	-0.51	-0.09	-1.89	-99.99	1.88	-1.09	0.00	-1.16	-99.99	-0.73	-1.04	-1.96	-0.35	-0.82	-99.99	-99.99	-0.56	-0.88	-1.07	-0.72	0.12	-99.99	-1.68	-1.17	-99.99	-1.15	-0.22	-99.99	-1.81	-0.84	-7.86	-1.44	0.42	-1.05	-0.99	0.00	-1.04	-1.82
19260818	-0.16	-0.31	-99.99	-1.54	0.05	1.07	-0.07	-1.26	-0.46	0.25	-99.99	-0.36	1.11	-0.01	-99.99	-0.36	1.36	0.54	-0.38	-99.99	1.02	0.40	0.91	-1.05	0.40	-99.99	-99.99	0.20	-0.44	0.37	-0.18	0.20	-99.99	0.67	-0.19	-99.99	1.71	-0.11	-99.99	0.10	0.69	2.77	-0.09	-0.30	0.14	-0.16	0.00	-0.03	1.84
19260819	0.13	-0.95	-99.99	-2.20	-0.58	0.64	-0.43	0.42	0.06	-0.17	-99.99	0.70	-0.33	-1.01	-99.99	-1.36	-0.82	1.60	-1.16	-99.99	-0.31	-0.77	-1.57	0.00	-1.09	-99.99	-99.99	-0.86	0.95	0.01	-0.42	-0.03	-99.99	-0.91	0.55	-99.99	-1.52	2.96	-99.99	-1.04	-0.60	2.28	-1.03	1.28	0.27	0.31	-0.35	-1.04	-0.56
19260820	-0.99	0.00	-99.99	-1.66	0.23	3.38	-0.38	-2.11	-0.90	-0.61	-99.99	0.88	-0.30	-0.25	-99.99	-0.85	-1.29	0.00	-0.55	-99.99	-0.29	-0.33	0.08	0.00	0.00	-99.99	-99.99	-0.37	0.63	-0.01	-0.24	-0.18	-99.99	0.07	-0.35	-99.99	-0.52	-1.28	-99.99	-0.29	-0.10	10.65	-0.39	-1.01	1.11	-0.37	0.00	-0.38	-0.09
19260821	0.05	0.18	-99.99	2.13	0.29	-0.41	0.21	-1.72	0.28	0.72	-99.99	0.33	0.82	0.32	-99.99	-0.38	2.72	-1.05	0.50	-99.99	-0.33	0.42	0.41	0.00	1.30	-99.99	-99.99	0.42	-0.07	0.37	0.18	0.00	-99.99	1.33	0.54	-99.99	1.12	0.32	-99.99	0.34	0.25	0.55	0.18	0.82	-1.15	0.00	0.35	-0.21	0.54
19260823	0.23	0.38	-99.99	-0.15	-0.18	0.82	1.14	7.89	0.06	0.00	-99.99	1.89	-0.20	1.98	-99.99	0.65	-2.22	0.27	0.49	-99.99	0.88	0.25	2.41	1.41	-0.24	-99.99	-99.99	0.36	-0.18	-0.05	0.04	-0.10	-99.99	-0.86	0.07	-99.99	-0.40	-0.32	-99.99	0.17	0.60	-9.75	0.51	0.34	-1.54	-0.32	2.83	-0.47	3.00
19260824	0.22	-0.50	-99.99	-1.09	0.21	0.00	-1.33	0.41	-0.07	1.78	-99.99	-0.66	-0.19	-2.10	-99.99	0.73	-0.22	-0.40	-1.31	-99.99	-1.29	-1.03	-1.30	0.00	-0.91	-99.99	-99.99	-0.46	-0.52	-0.70	-0.54	-0.17	-99.99	-0.72	-0.74	-99.99	-1.21	-0.32	-99.99	-1.26	-0.78	2.63	-1.95	0.27	-0.09	1.51	-0.34	-0.03	-2.10
19260825	-0.70	-0.42	-99.99	-1.53	-0.12	-1.63	-0.55	1.62	-1.23	-0.08	-99.99	0.15	-0.02	-0.89	-99.99	-1.22	-0.46	-0.40	-0.89	-99.99	-0.77	-0.52	0.01	-1.39	-0.66	-99.99	-99.99	-0.55	-0.21	-0.16	-0.30	-0.21	-99.99	0.92	-0.79	-99.99	-0.36	0.32	-99.99	-1.38	0.00	-0.39	-0.18	-1.65	0.57	-0.55	1.03	-0.51	-1.11
19260826	-0.28	0.76	-99.99	-0.07	0.50	13.64	0.11	0.80	0.42	-0.56	-99.99	0.68	-0.16	0.84	-99.99	0.65	0.37	5.88	0.48	-99.99	0.58	0.47	0.67	-0.70	0.89	-99.99	-99.99	0.45	1.19	0.41	0.50	-0.08	-99.99	0.14	0.57	-99.99	-4.99	0.22	-99.99	0.78	0.72	-2.77	0.59	0.20	0.14	0.78	-0.68	4.73	1.17
19260827	-0.14	0.41	-99.99	-0.24	1.73	-2.18	0.34	-1.38	-0.04	-1.45	-99.99	-0.34	0.76	0.22	-99.99	0.34	0.10	0.00	0.26	-99.99	-0.36	0.08	0.38	0.71	0.03	-99.99	-99.99	0.49	0.60	0.80	0.30	0.23	-99.99	-0.25	-0.27	-99.99	0.23	-0.22	-99.99	-0.35	0.28	0.81	0.12	-0.58	-0.14	-0.58	1.72	0.76	-0.09
19260828	1.41	0.16	-99.99	2.17	1.78	-2.97	0.48	1.00	0.28	-0.09	-99.99	0.25	1.22	0.92	-99.99	0.11	1.74	-0.51	0.38	-99.99	0.49	0.16	-0.14	-0.35	1.42	-99.99	-99.99	-0.12	-1.26	0.42	0.38	0.16	-99.99	-0.24	0.00	-99.99	0.40	0.86	-99.99	-0.18	0.05	2.02	0.21	0.29	0.00	0.17	-0.34	-0.10	3.25
19260830	-0.65	-0.11	-99.99	0.28	1.21	-0.38	0.25	0.40	-0.12	-0.21	-99.99	-0.66	-0.26	-0.77	-99.99	0.11	-0.52	-0.51	-0.14	-99.99	-0.21	-0.35	-0.75	-1.06	-0.37	-99.99	-99.99	0.28	0.99	2.24	-0.09	-0.15	-99.99	-0.16	0.28	-99.99	0.30	4.27	-99.99	0.69	0.62	0.00	-0.82	0.39	0.00	0.94	1.03	-2.48	-0.52
19260831	0.69	0.45	-99.99	-0.14	0.27	1.54	-0.14	0.59	0.00	1.64	-99.99	-0.25	0.66	0.96	-99.99	0.22	-0.01	4.08	0.72	-99.99	0.75	0.52	0.58	0.71	0.05	-99.99	-99.99	0.31	0.33	0.13	0.09	0.06	-99.99	1.93	-0.08	-99.99	-0.15	-1.43	-99.99	0.17	1.53	0.40	0.68	-0.77	0.00	0.27	0.00	-0.40	3.05
19260901	-0.54	0.92	-99.99	-0.42	1.09	2.65	0.47	-2.36	0.29	-0.07	-99.99	0.25	0.62	0.42	-99.99	3.48	0.38	2.70	0.50	-99.99	0.54	1.03	0.44	0.71	0.25	-99.99	-99.99	-0.03	1.33	-0.22	1.53	0.32	-99.99	0.78	1.57	-99.99	-0.30	1.37	-99.99	1.11	0.56	0.00	1.16	0.05	-0.57	1.33	2.21	-0.19	1.62
19260902	0.72	-0.57	-99.99	-0.60	-0.82	-0.74	-0.52	1.81	0.34	0.06	-99.99	0.25	0.31	-0.41	-99.99	-2.75	0.39	-0.73	-0.07	-99.99	0.67	-0.73	0.47	-1.41	0.08	-99.99	-99.99	0.52	-0.18	-0.33	0.30	0.16	-99.99	0.07	-0.34	-99.99	-1.16	-0.73	-99.99	-0.60	0.25	4.72	0.10	0.09	0.07	-0.34	0.16	1.28	-2.09
19260903	-0.04	0.14	-99.99	0.15	-0.59	-2.97	0.66	-0.40	2.16	-0.07	-99.99	-0.16	0.08	0.44	-99.99	1.03	0.01	2.45	0.18	-99.99	0.57	0.46	0.55	0.00	1.88	-99.99	-99.99	0.65	0.75	0.23	1.24	0.53	-99.99	-0.50	0.90	-99.99	-3.68	0.42	-99.99	-0.17	1.08	-2.44	-0.39	0.76	0.50	0.46	0.01	1.43	0.38
19260907	1.68	0.17	-99.99	0.43	1.08	5.75	0.25	-0.79	-0.65	-0.36	-99.99	-0.35	0.83	1.37	-99.99	0.46	0.27	-1.08	0.34	-99.99	0.52	0.74	1.90	-0.36	2.07	-99.99	-99.99	0.48	-0.01	0.60	-0.15	0.59	-99.99	-0.46	1.46	-99.99	2.60	-0.84	-99.99	2.15	-0.28	-0.58	2.35	-0.32	-0.57	0.56	-1.64	-0.74	0.21
19260908	1.02	-0.11	-99.99	1.03	0.19	-1.45	-0.58	4.60	1.69	1.13	-99.99	0.87	-1.12	-0.98	-99.99	-0.24	0.16	-2.06	-0.49	-99.99	-0.48	-0.59	-0.47	-2.51	-1.27	-99.99	-99.99	-0.31	-1.19	-0.70	-0.34	0.33	-99.99	-0.17	0.35	-99.99	-0.26	0.74	-99.99	-1.68	-0.85	2.91	-1.21	-0.51	0.65	0.50	-0.84	-1.67	-0.64
19260909	-0.46	0.15	-99.99	2.47	-0.01	5.88	-0.42	-0.57	-0.32	-0.95	-99.99	-0.07	-0.28	-0.21	-99.99	0.13	-0.29	-0.62	0.01	-99.99	0.02	-0.17	-0.09	-5.88	0.13	-99.99	-99.99	-0.42	0.51	-0.16	-0.49	0.09	-99.99	-0.84	0.42	-99.99	-0.67	2.20	-99.99	-0.11	-0.06	2.07	0.37	-0.23	-0.39	0.87	-0.34	-0.01	-0.83
19260910	0.36	-0.55	-99.99	0.21	-0.25	-4.17	-0.26	-0.77	-0.56	0.70	-99.99	-0.17	-0.77	-0.59	-99.99	-0.31	-0.05	-0.37	-0.74	-99.99	-0.77	-1.30	-1.17	2.34	0.08	-99.99	-99.99	-0.98	-1.09	-1.41	-0.58	0.16	-99.99	-0.72	0.73	-99.99	0.42	-0.41	-99.99	-1.59	-1.06	0.37	-0.82	0.26	0.65	-0.74	0.34	-1.08	-1.21
19260911	-1.00	-0.02	-99.99	-0.49	0.08	2.17	0.13	0.78	-0.36	-0.30	-99.99	-1.03	-0.20	-1.02	-99.99	0.47	-0.36	-1.25	-0.66	-99.99	-0.38	-0.61	-0.86	0.76	-0.62	-99.99	-99.99	-0.11	0.39	-0.55	-0.26	0.06	-99.99	-0.78	-0.27	-99.99	-0.57	-1.03	-99.99	-0.76	-0.35	-0.74	-0.42	0.10	-0.82	-0.12	-0.19	0.56	-0.15
19260913	-0.47	0.17	-99.99	1.29	-0.34	2.48	0.33	0.38	-0.36	-0.30	-99.99	3.32	-0.18	0.36	-99.99	0.20	-0.93	-0.25	-0.17	-99.99	-0.28	0.60	-0.11	-1.52	1.39	-99.99	-99.99	-0.29	-0.84	0.02	0.26	-0.18	-99.99	0.23	-0.32	-99.99	-1.88	-0.10	-99.99	0.85	-0.07	-0.56	-0.31	-0.08	-0.22	-1.13	0.68	-0.76	-0.36
19260914	-0.42	1.16	-99.99	1.40	0.78	5.19	3.46	5.75	0.98	-0.87	-99.99	0.00	0.65	0.93	-99.99	-0.62	0.56	0.25	0.94	-99.99	0.35	0.85	2.74	3.08	0.26	-99.99	-99.99	0.45	0.77	0.66	0.63	-0.06	-99.99	0.07	0.92	-99.99	1.84	0.00	-99.99	0.98	0.94	0.00	0.97	0.48	0.80	0.81	-0.49	0.25	2.00
19260915	0.13	-0.72	-99.99	1.94	0.09	-1.97	-0.62	-1.09	-0.11	-0.13	-99.99	-0.17	-0.03	0.03	-99.99	0.76	0.44	-0.76	-0.23	-99.99	0.40	-0.60	0.12	0.37	0.59	-99.99	-99.99	0.28	-0.53	0.02	-0.42	-0.12	-99.99	0.66	0.48	-99.99	0.94	0.73	-99.99	-1.53	-0.51	-0.93	-0.62	-0.05	1.33	-0.27	1.34	-0.18	0.64
19260916	0.22	-0.14	-99.99	0.35	-0.19	0.00	-0.64	1.28	-0.13	2.82	-99.99	0.52	-0.41	0.94	-99.99	1.06	-0.51	-0.76	-0.57	-99.99	-1.24	-0.46	0.66	-0.74	-0.52	-99.99	-99.99	-0.10	-0.46	-0.59	-0.57	0.08	-99.99	0.78	0.63	-99.99	-0.23	-1.76	-99.99	-0.44	-0.17	-3.76	-0.25	0.06	0.14	-0.70	-0.17	0.36	0.22
19260917	-0.40	-0.84	-99.99	-2.07	-0.64	0.34	-1.13	-1.27	-1.58	-0.34	-99.99	-1.23	-0.15	-1.02	-99.99	-0.96	-0.75	-0.77	-1.31	-99.99	-1.28	-0.91	-1.29	-1.12	-1.22	-99.99	-99.99	-0.54	-0.52	-0.86	-1.01	-0.33	-99.99	-0.50	-1.43	-99.99	0.29	-0.11	-99.99	-3.02	-0.99	1.37	-1.41	-1.95	-1.00	0.16	-1.68	-1.02	-3.24
19260918	-0.64	0.39	-99.99	0.58	0.35	1.00	0.45	-6.23	0.41	0.20	-99.99	0.67	0.13	0.79	-99.99	1.47	1.03	-0.78	0.61	-99.99	0.48	0.77	1.04	-2.27	1.04	-99.99	-99.99	0.38	1.15	0.59	0.35	0.10	-99.99	0.11	0.41	-99.99	0.08	0.32	-99.99	0.16	1.31	0.00	0.54	0.04	-0.29	1.02	-0.17	-0.38	1.99
19260920	0.44	-0.14	-99.99	-0.52	-0.13	0.00	-0.24	-7.81	-0.41	-0.09	-99.99	-1.94	0.20	-0.02	-99.99	-1.15	-0.12	-2.08	-1.13	-99.99	-0.65	-2.38	0.08	1.55	-1.46	-99.99	-99.99	-0.66	-0.78	-0.82	-0.71	-0.28	-99.99	0.15	-0.97	-99.99	-2.38	-1.57	-99.99	-1.21	-0.52	-5.78	-0.77	-0.29	-1.15	-1.41	-2.23	0.44	-2.23
19260921	0.01	0.92	-99.99	-0.81	-0.21	-0.66	-0.10	-1.27	-0.18	0.30	-99.99	1.11	-0.44	1.31	-99.99	0.62	-0.47	-0.93	1.10	-99.99	0.52	0.98	0.06	-3.05	0.66	-99.99	-99.99	0.15	0.95	-0.29	0.29	-0.11	-99.99	0.99	0.44	-99.99	-0.27	0.64	-99.99	1.30	0.25	-3.48	0.13	0.55	0.58	-0.99	0.00	-0.49	1.19
19260922	0.70	-0.28	-99.99	-0.81	0.15	-2.33	0.20	0.43	-1.29	-0.41	-99.99	-0.67	0.25	0.05	-99.99	-1.08	-0.18	-3.49	-0.31	-99.99	0.37	-0.48	-1.14	0.79	-1.07	-99.99	-99.99	-0.09	-0.36	1.04	0.27	0.26	-99.99	-0.24	-0.21	-99.99	-3.94	0.00	-99.99	-1.45	-0.30	2.54	-0.41	-0.66	0.15	0.58	-0.53	-0.03	-1.17
19260923	-0.50	-0.16	-99.99	0.06	-0.11	-0.34	1.11	1.28	0.87	-0.22	-99.99	3.15	1.00	0.26	-99.99	-0.75	-0.26	1.25	0.14	-99.99	-0.11	0.36	0.34	1.17	0.24	-99.99	-99.99	0.39	0.47	0.41	0.56	0.42	-99.99	-0.58	0.19	-99.99	0.94	-0.85	-99.99	0.37	0.37	-6.40	0.17	0.61	-0.58	-0.22	-0.18	0.64	-0.16
19260924	-0.02	0.32	-99.99	2.79	0.17	-1.03	1.99	1.27	1.03	-2.02	-99.99	1.47	0.20	0.10	-99.99	0.57	0.21	0.96	1.09	-99.99	1.04	1.07	0.93	0.00	0.43	-99.99	-99.99	0.88	0.10	0.42	0.81	0.15	-99.99	1.28	-0.59	-99.99	0.27	0.64	-99.99	1.18	0.56	-8.83	1.72	0.30	-0.46	-0.19	0.38	-0.25	0.50
19260925	-0.40	0.55	-99.99	-1.31	0.86	1.38	0.50	2.29	0.19	1.99	-99.99	0.00	0.02	0.61	-99.99	0.00	0.36	-1.77	-0.35	-99.99	0.28	1.15	0.47	0.39	0.55	-99.99	-99.99	0.33	-1.00	-0.42	0.46	0.55	-99.99	-0.41	0.45	-99.99	0.08	0.00	-99.99	1.27	0.20	9.69	-0.24	-0.25	0.44	0.62	1.41	-0.97	0.95
19260927	-0.06	-0.13	-99.99	-0.65	-0.22	-0.34	0.55	2.65	-0.57	-1.94	-99.99	-0.08	-0.47	0.28	-99.99	-0.15	0.17	-3.88	-0.33	-99.99	-0.23	-0.64	-0.06	2.31	-0.01	-99.99	-99.99	-0.19	1.34	-0.07	-0.28	0.10	-99.99	-0.10	0.61	-99.99	-1.89	-0.21	-99.99	-0.82	-0.04	6.62	-0.02	0.01	-2.78	-0.41	-0.52	-0.26	0.85
19260928	-0.32	0.14	-99.99	0.08	0.03	-2.40	0.33	0.79	-0.32	0.11	-99.99	-0.88	-0.07	1.17	-99.99	-1.12	-0.26	1.15	0.34	-99.99	-0.05	-0.14	0.55	-0.75	-0.71	-99.99	-99.99	0.45	0.34	-0.72	0.49	-0.12	-99.99	0.56	-0.53	-99.99	1.90	-0.43	-99.99	-0.99	-0.04	-8.90	-0.39	0.59	2.11	0.14	-0.11	0.22	-0.49
19260929	0.02	-0.49	-99.99	-1.20	-0.42	0.00	-0.09	-7.09	-0.98	1.65	-99.99	0.73	-0.26	-0.09	-99.99	0.00	-1.32	0.85	0.73	-99.99	-0.60	-0.23	-0.85	6.82	-0.34	-99.99	-99.99	-0.10	-1.02	-0.50	-0.18	-0.04	-99.99	-0.30	-1.01	-99.99	0.77	0.32	-99.99	-0.66	-0.40	0.45	-0.31	-0.43	-0.29	-0.24	-0.45	-0.44	-0.81
19260930	-0.57	0.73	-99.99	0.18	0.36	0.35	0.55	2.54	0.65	-1.27	-99.99	-1.47	-0.13	0.59	-99.99	1.32	1.46	-0.56	0.59	-99.99	0.70	0.76	0.69	-7.09	0.50	-99.99	-99.99	0.64	0.25	-0.02	-0.13	-0.27	-99.99	0.79	0.31	-99.99	1.20	0.11	-99.99	0.13	0.24	5.88	0.43	0.51	0.00	0.48	0.00	0.14	-0.62
19261001	-0.01	0.08	-99.99	0.33	0.64	0.00	-0.79	-0.83	-0.04	0.43	-99.99	0.57	0.68	2.33	-99.99	0.17	-0.47	2.84	1.86	-99.99	0.74	0.05	2.64	-3.44	0.57	-99.99	-99.99	1.23	0.30	0.04	0.29	-0.03	-99.99	2.01	0.96	-99.99	1.48	0.43	-99.99	1.70	0.42	-3.42	1.08	0.59	0.00	0.21	0.45	0.80	1.01
19261002	-0.26	0.03	-99.99	-0.29	0.05	0.35	0.39	1.04	0.06	-0.87	-99.99	-0.49	0.30	-0.28	-99.99	1.93	0.27	-1.10	-0.42	-99.99	0.20	0.01	0.06	-11.46	0.51	-99.99	-99.99	0.18	-0.08	-0.04	-0.22	0.17	-99.99	-0.79	0.39	-99.99	-0.13	0.21	-99.99	0.21	-0.21	-2.21	-0.40	-0.37	-0.59	-0.05	1.58	-0.49	0.86
19261004	-0.11	-1.81	-99.99	-1.52	-0.20	-0.52	-2.12	0.62	-0.87	0.17	-99.99	-0.90	-0.55	-2.21	-99.99	-1.55	-0.70	-3.91	-1.78	-99.99	-1.00	-2.18	-1.99	2.23	-2.14	-99.99	-99.99	-2.73	-1.49	-0.86	-1.51	-0.22	-99.99	-0.91	-0.92	-99.99	-2.44	-0.63	-99.99	-2.36	-1.48	2.26	-1.27	-1.19	-0.46	0.34	-1.62	-2.44	-3.34
19261005	-0.10	-0.75	-99.99	-0.94	-1.05	-1.93	-1.28	-3.28	-1.52	-0.15	-99.99	-0.75	-1.20	-1.24	-99.99	-0.34	0.06	0.58	-1.73	-99.99	-0.62	-1.09	-0.90	6.11	-0.85	-99.99	-99.99	-1.32	-0.31	-0.90	-1.02	-0.24	-99.99	-1.64	-0.89	-99.99	-2.23	-0.43	-99.99	-1.69	-1.80	-4.20	-0.58	-2.62	-0.37	-0.84	-0.83	-0.77	-0.97
19261006	-0.13	-0.48	-99.99	-1.53	-0.67	-2.86	-0.65	-0.21	-1.76	-1.00	-99.99	-1.28	-1.17	-0.91	-99.99	-1.21	-1.22	-1.73	0.08	-99.99	-0.14	-0.31	-0.61	-6.17	-2.02	-99.99	-99.99	-0.52	-0.98	-0.41	-0.62	-0.14	-99.99	-0.71	-1.82	-99.99	-3.39	0.00	-99.99	-1.25	-0.57	1.15	-0.64	-0.21	-0.91	-0.60	-1.76	2.34	-1.46
19261007	-0.74	-1.07	-99.99	-3.76	-0.16	-2.21	0.44	-0.64	-0.97	-0.09	-99.99	-0.18	-1.10	-1.14	-99.99	-0.31	-0.20	0.59	0.02	-99.99	-0.17	-1.24	-2.32	0.44	-0.95	-99.99	-99.99	-0.16	0.52	-0.56	-1.66	-0.23	-99.99	0.95	-0.03	-99.99	1.15	0.00	-99.99	-0.95	-0.74	0.00	-0.07	0.51	-0.82	0.29	0.36	0.31	-1.10
19261008	-0.67	0.73	-99.99	1.90	0.23	1.13	-0.44	-0.85	1.02	0.86	-99.99	4.66	1.30	1.18	-99.99	0.80	0.41	1.17	0.46	-99.99	0.29	0.68	0.18	0.87	1.14	-99.99	-99.99	0.38	0.27	0.77	0.97	-0.14	-99.99	-0.52	-0.16	-99.99	0.28	0.21	-99.99	0.48	0.66	0.00	1.51	0.69	-2.74	0.51	0.24	2.67	0.03
19261009	-0.14	-0.86	-99.99	-3.92	-0.54	-0.37	-1.02	-1.29	-0.91	-0.08	-99.99	1.38	-0.21	-1.85	-99.99	0.79	-0.51	-1.73	-1.22	-99.99	-0.60	-1.63	-1.70	-0.43	-1.05	-99.99	-99.99	-0.63	-0.37	-0.19	-0.79	-0.17	-99.99	-0.29	-1.08	-99.99	1.16	0.53	-99.99	-2.37	-1.11	2.28	-1.74	-0.60	-3.52	-0.77	1.25	-1.92	-0.84
19261011	-0.86	-0.50	-99.99	-0.59	-0.56	-2.24	-0.53	1.75	-0.83	0.04	-99.99	-1.28	-0.77	-1.26	-99.99	-0.75	-0.62	0.00	-0.57	-99.99	-1.05	-0.77	-2.16	-2.17	-0.31	-99.99	-99.99	-0.47	-0.72	-0.39	-0.76	-0.09	-99.99	-1.00	-1.57	-99.99	-0.98	-0.11	-99.99	-1.82	-0.36	-1.34	-0.08	-1.05	-4.05	-0.67	-2.41	-0.26	-1.90
19261013	-0.78	0.53	-99.99	1.24	0.81	1.15	0.48	-0.21	-0.92	-0.10	-99.99	-0.48	0.56	1.66	-99.99	0.86	0.00	-0.59	1.01	-99.99	2.46	0.90	1.42	3.11	0.63	-99.99	-99.99	0.34	1.43	0.26	0.52	0.39	-99.99	1.44	0.21	-99.99	-0.17	-0.11	-99.99	1.05	0.94	-4.07	-0.53	-0.12	2.53	0.13	-1.63	2.17	1.99
19261014	5.10	0.91	-99.99	1.83	1.25	2.26	1.32	1.51	0.50	0.04	-99.99	0.15	0.94	1.38	-99.99	2.60	0.59	-1.78	0.81	-99.99	0.97	1.42	0.66	-3.02	1.49	-99.99	-99.99	1.63	0.45	0.79	0.60	0.37	-99.99	1.61	1.70	-99.99	-2.72	-0.43	-99.99	1.18	1.32	-1.18	0.86	0.50	1.81	-0.52	1.47	-0.58	0.31
19261015	-2.48	-1.65	-99.99	-3.39	-1.05	-0.74	-2.67	-2.12	-3.01	-0.24	-99.99	-1.05	-0.30	-2.89	-99.99	-1.36	-0.65	-4.52	-2.17	-99.99	-2.28	-3.15	-2.99	-2.22	-2.45	-99.99	-99.99	-1.82	-1.26	-1.12	-1.53	0.04	-99.99	-2.63	-1.98	-99.99	0.35	-0.11	-99.99	-3.42	-1.93	0.00	-2.00	-0.99	-0.32	-0.34	-2.72	-3.16	-4.77
19261016	-0.28	-1.03	-99.99	-1.10	-0.24	-1.12	-0.96	1.08	-0.60	-0.04	-99.99	-0.98	-0.32	-1.30	-99.99	-1.01	-0.89	-2.52	-0.93	-99.99	-1.07	0.04	-2.24	-3.64	-0.88	-99.99	-99.99	-0.76	-0.99	-0.31	-0.26	-0.03	-99.99	1.06	-1.64	-99.99	-0.23	0.00	-99.99	-0.45	-0.58	-1.43	-1.44	-0.49	-0.32	-0.40	-1.12	0.06	0.99
19261018	0.12	0.35	-99.99	1.49	0.04	-0.75	2.13	-0.21	0.79	-0.71	-99.99	0.15	-0.53	1.16	-99.99	1.62	0.59	2.27	0.72	-99.99	1.01	1.01	1.34	-1.89	0.75	-99.99	-99.99	0.89	1.03	0.28	1.74	-0.45	-99.99	0.89	1.93	-99.99	1.72	-0.32	-99.99	1.14	0.77	-2.91	1.22	0.55	-1.06	-0.49	0.56	0.16	1.03
19261019	-1.45	-1.06	-99.99	-1.32	-0.18	-1.52	-1.04	-2.36	-1.08	0.97	-99.99	0.09	0.15	-1.65	-99.99	-2.57	-1.49	-2.53	-1.55	-99.99	-0.62	-1.40	-2.48	-0.96	-1.37	-99.99	-99.99	-0.51	-0.88	-0.63	-0.96	0.03	-99.99	-0.87	-0.60	-99.99	-2.83	-0.21	-99.99	-1.64	-0.78	3.24	-1.61	-0.16	0.70	-0.15	-1.68	-1.79	-2.79
19261020	0.14	-0.25	-99.99	-2.25	-0.57	-1.15	-0.38	-3.30	-0.53	-0.11	-99.99	0.73	-1.17	-1.06	-99.99	-0.05	-1.53	1.95	-0.74	-99.99	0.51	1.27	0.04	-1.94	-0.81	-99.99	-99.99	-0.51	-0.90	-0.60	-0.27	0.12	-99.99	-0.23	-0.22	-99.99	1.30	0.11	-99.99	0.43	-0.38	-0.72	1.46	-0.76	-2.31	-1.27	-1.69	0.82	-1.05
19261021	0.67	1.53	-99.99	3.15	0.76	2.72	1.93	7.73	1.87	1.07	-99.99	-0.74	1.21	2.71	-99.99	1.09	1.11	3.82	1.14	-99.99	3.37	1.97	2.10	5.94	1.64	-99.99	-99.99	1.28	2.50	0.95	1.04	0.44	-99.99	0.68	0.65	-99.99	2.21	0.11	-99.99	3.12	2.07	-3.65	1.83	0.15	2.59	0.26	1.55	0.47	2.57
19261022	0.90	0.07	-99.99	7.30	0.23	-1.52	-0.27	2.11	-0.21	0.69	-99.99	1.51	-0.30	-0.52	-99.99	-0.43	-0.41	-0.92	-0.41	-99.99	-0.79	-0.89	-0.96	0.93	0.39	-99.99	-99.99	-0.79	0.86	-0.36	-0.27	-0.10	-99.99	-0.07	-0.61	-99.99	-0.11	0.21	-99.99	-1.00	-0.36	-6.31	-1.33	0.38	-0.16	-0.75	0.00	1.07	-1.10
19261023	-0.33	1.09	-99.99	1.71	0.16	1.54	0.84	0.62	1.30	3.22	-99.99	2.51	0.37	0.73	-99.99	0.64	1.36	2.48	0.87	-99.99	-0.52	-0.31	1.10	-2.31	0.36	-99.99	-99.99	0.28	0.80	0.73	0.40	-0.01	-99.99	0.88	1.92	-99.99	1.25	-0.11	-99.99	1.53	0.17	-8.09	1.03	0.48	-0.16	0.32	3.81	2.01	1.29
19261025	0.80	-0.03	-99.99	0.92	0.17	-1.89	1.01	1.85	-0.12	-3.87	-99.99	0.48	0.07	-0.34	-99.99	-0.14	-0.69	-1.21	-0.60	-99.99	0.19	-0.14	-0.47	7.11	-0.39	-99.99	-99.99	-0.32	1.05	0.33	-0.05	-0.05	-99.99	-0.20	-0.28	-99.99	-0.62	3.53	-99.99	-1.08	0.08	10.26	-0.51	-0.31	-0.33	-0.11	-2.20	-0.45	-1.28
19261026	-0.82	0.18	-99.99	-0.32	0.17	2.70	-0.51	2.82	1.27	-0.11	-99.99	-1.43	0.10	0.42	-99.99	0.57	0.37	0.00	0.86	-99.99	-0.67	-0.05	0.31	-2.21	0.09	-99.99	-99.99	1.17	-0.15	-0.01	0.36	0.10	-99.99	0.60	0.63	-99.99	0.06	-1.14	-99.99	0.36	0.58	5.32	1.05	0.58	0.25	0.00	1.88	0.34	1.35
19261027	0.27	0.96	-99.99	-0.20	1.95	5.26	0.22	4.31	0.39	0.09	-99.99	0.16	0.52	0.80	-99.99	-0.64	1.34	1.53	1.12	-99.99	2.08	1.08	1.94	0.45	1.08	-99.99	-99.99	0.86	0.24	0.17	0.78	0.11	-99.99	0.26	0.40	-99.99	1.41	-0.31	-99.99	4.81	1.36	1.26	1.54	0.23	-0.25	-0.11	0.18	0.41	0.29
19261028	0.75	-0.02	-99.99	-1.29	0.13	0.00	-1.24	-2.26	0.65	-0.01	-99.99	1.07	0.33	-0.22	-99.99	1.00	-0.76	-3.61	-0.31	-99.99	-0.54	-0.27	-0.46	0.90	-0.20	-99.99	-99.99	-0.13	0.24	0.89	-0.02	0.00	-99.99	2.68	0.79	-99.99	-0.73	-0.10	-99.99	-1.42	-0.38	1.25	-0.77	1.43	-1.64	0.74	0.55	0.22	0.56
19261029	0.61	-0.17	-99.99	-0.38	-0.45	-2.14	0.66	-0.77	-0.08	0.01	-99.99	0.80	-0.31	0.30	-99.99	0.18	0.01	0.62	0.04	-99.99	-0.42	-0.31	-0.30	1.79	-0.44	-99.99	-99.99	-0.18	1.17	0.28	0.11	-0.04	-99.99	-1.24	-0.42	-99.99	0.56	-0.11	-99.99	-1.01	-0.07	0.00	-0.15	-0.62	-0.08	0.21	-0.37	0.49	-0.96
19261030	-0.45	-0.44	-99.99	0.23	0.21	2.92	-0.58	-1.16	0.96	0.08	-99.99	-1.05	-0.32	-0.41	-99.99	-0.73	-0.42	-0.08	-0.34	-99.99	-0.20	-0.41	-0.36	-0.44	-0.23	-99.99	-99.99	-0.52	-0.39	-0.13	-0.10	0.05	-99.99	0.02	0.27	-99.99	-0.06	-0.95	-99.99	-0.34	-0.19	-2.46	-0.50	-0.67	-0.17	-0.31	-1.47	-0.17	0.81
19261101	-0.44	0.53	-99.99	0.66	0.39	0.00	0.14	-1.18	-0.03	0.03	-99.99	-0.23	-0.08	0.54	-99.99	-0.50	0.38	-0.54	0.66	-99.99	0.12	0.18	0.12	-1.76	0.14	-99.99	-99.99	1.20	0.70	1.67	0.04	-0.06	-99.99	0.08	0.17	-99.99	-0.74	0.85	-99.99	0.06	0.31	-3.79	0.18	-0.23	0.17	0.54	-0.56	4.25	0.17
19261103	-0.95	0.67	-99.99	-0.46	0.12	-0.35	-0.33	-0.79	-0.22	-0.18	-99.99	-0.96	0.04	0.68	-99.99	-0.24	-0.27	-1.09	0.30	-99.99	0.33	0.71	1.72	1.35	0.28	-99.99	-99.99	0.37	-0.21	-0.69	0.11	0.13	-99.99	-0.78	-0.21	-99.99	0.29	-0.74	-99.99	1.89	0.23	-5.25	-0.38	0.71	-0.06	0.31	1.31	0.16	0.19
19261104	0.30	0.31	-99.99	0.55	0.13	2.49	0.74	-0.80	0.44	-0.13	-99.99	-0.24	0.09	0.65	-99.99	0.52	1.22	0.95	0.70	-99.99	1.06	0.23	0.08	0.44	0.61	-99.99	-99.99	1.27	3.73	0.45	0.30	0.16	-99.99	-0.37	0.12	-99.99	-0.95	2.23	-99.99	2.05	0.84	9.70	1.34	-0.07	0.65	0.00	0.37	-0.73	1.13
19261105	0.18	0.01	-99.99	0.70	0.53	-0.35	-0.12	4.84	-0.31	-2.07	-99.99	0.49	1.89	-0.48	-99.99	-0.29	1.15	1.41	0.49	-99.99	-0.14	0.86	-0.51	-0.44	0.95	-99.99	-99.99	1.35	-1.84	-0.37	0.60	0.32	-99.99	-0.06	2.03	-99.99	0.38	-0.62	-99.99	-0.30	0.13	0.00	0.03	1.30	-1.06	0.85	0.74	-0.81	-1.36
19261106	1.12	0.10	-99.99	1.38	0.26	-2.09	0.28	-0.77	0.44	1.91	-99.99	1.14	0.68	-0.02	-99.99	0.34	0.46	2.78	0.42	-99.99	0.15	-0.38	-0.79	0.00	-0.13	-99.99	-99.99	-0.17	-0.09	0.21	0.44	0.22	-99.99	-0.15	-0.12	-99.99	-0.46	0.21	-99.99	0.39	0.27	-2.02	0.79	-0.16	-0.75	0.21	-0.13	0.68	-1.40
19261108	0.37	0.75	-99.99	0.36	0.06	-0.71	-0.32	-3.88	0.56	-2.06	-99.99	-0.16	0.45	0.92	-99.99	-0.24	0.03	4.20	1.79	-99.99	-0.06	1.70	-0.35	5.31	1.31	-99.99	-99.99	1.01	0.63	0.34	-0.06	0.45	-99.99	-0.15	1.78	-99.99	0.81	0.00	-99.99	0.81	0.38	-1.29	1.29	-0.10	0.57	1.15	-0.08	0.37	-0.25
19261109	1.24	0.44	-99.99	0.43	0.40	-2.87	0.65	11.27	-0.46	2.12	-99.99	0.17	-0.29	1.16	-99.99	0.35	-0.23	-4.18	0.08	-99.99	0.79	-1.02	0.94	6.30	-0.51	-99.99	-99.99	0.51	-0.18	-0.16	0.79	0.01	-99.99	1.20	0.46	-99.99	0.17	0.00	-99.99	-0.96	-0.35	2.35	0.20	-0.06	-0.23	0.78	-1.10	-0.04	0.30
19261110	-1.00	-0.16	-99.99	-1.45	-0.50	0.00	-0.67	-7.63	-0.49	-1.04	-99.99	0.55	-0.03	-0.79	-99.99	-0.33	-0.65	0.15	-0.68	-99.99	-0.51	-0.79	-0.87	-5.93	-0.97	-99.99	-99.99	0.03	-0.80	-0.97	0.03	0.01	-99.99	-0.90	-0.55	-99.99	-0.77	-0.31	-99.99	-0.79	-0.58	1.28	-0.65	0.16	-0.91	-0.15	-1.30	-2.24	-0.04
19261111	0.03	0.76	-99.99	-0.08	0.16	1.85	0.65	0.88	-0.07	-1.09	-99.99	0.64	0.85	0.99	-99.99	0.19	0.87	0.45	0.82	-99.99	0.54	0.68	0.44	-1.26	1.94	-99.99	-99.99	0.66	-0.04	0.97	1.17	-0.02	-99.99	-0.12	-1.44	-99.99	0.17	-0.21	-99.99	0.61	0.38	3.78	2.03	1.36	0.19	-0.07	0.00	1.74	0.40
19261112	0.41	0.46	-99.99	-0.29	0.06	1.45	-0.51	-1.74	0.47	2.84	-99.99	-0.39	0.02	0.95	-99.99	-0.33	-0.30	-0.90	0.86	-99.99	0.60	-0.26	-0.04	5.53	1.58	-99.99	-99.99	-0.61	0.32	0.13	-0.09	-0.04	-99.99	1.95	-0.77	-99.99	0.49	0.42	-99.99	0.11	0.25	-4.85	0.11	-0.38	2.72	-0.16	-0.68	-0.22	1.61
19261113	-0.78	-0.62	-99.99	-1.28	0.91	2.86	-0.04	-0.88	-0.39	-0.76	-99.99	-0.39	-0.08	-0.29	-99.99	0.54	0.10	-0.23	-0.36	-99.99	0.18	0.14	-0.17	0.00	-0.35	-99.99	-99.99	-0.31	-0.04	-0.79	-0.18	0.10	-99.99	-0.24	-1.11	-99.99	0.43	-0.31	-99.99	-1.49	-0.06	-1.28	-0.38	0.18	-4.75	1.36	1.06	0.10	0.74
19261115	-0.50	0.52	-99.99	1.62	1.49	4.17	0.28	-1.79	-0.34	0.34	-99.99	0.08	-0.06	0.05	-99.99	0.72	-0.59	0.98	0.98	-99.99	0.67	-0.79	0.85	3.23	1.01	-99.99	-99.99	0.45	-0.85	0.66	0.01	0.24	-99.99	0.49	0.01	-99.99	-1.09	-0.42	-99.99	0.96	0.12	1.03	0.33	0.04	3.61	0.27	0.56	1.73	-1.50
19261116	0.11	0.09	-99.99	0.59	-0.12	-4.00	-0.09	-0.45	-0.23	-0.03	-99.99	-0.08	1.20	0.22	-99.99	1.10	-0.26	0.30	-0.20	-99.99	0.24	2.71	0.11	-2.76	0.13	-99.99	-99.99	0.27	0.07	-0.34	0.11	-0.46	-99.99	0.24	1.31	-99.99	1.27	0.21	-99.99	2.21	-0.08	0.26	1.57	0.34	-0.33	-0.11	0.19	-1.18	0.07
19261117	0.11	-0.55	-99.99	-0.69	-0.20	-2.08	-0.27	-0.46	-0.31	0.56	-99.99	0.80	-0.28	-0.64	-99.99	0.33	-0.06	-1.04	-1.07	-99.99	-1.33	-1.02	-0.48	-1.62	-1.00	-99.99	-99.99	-0.78	-0.86	-0.42	-0.26	0.00	-99.99	-0.34	-0.67	-99.99	3.11	1.05	-99.99	-1.12	0.03	1.53	0.35	0.08	0.92	-0.26	0.19	-0.14	-0.33
19261118	0.09	-0.30	-99.99	-2.39	0.01	1.06	0.13	-0.69	-1.57	0.15	-99.99	-0.55	0.29	-0.76	-99.99	0.98	0.11	-0.75	-0.83	-99.99	-0.57	-0.06	-0.70	1.23	-0.53	-99.99	-99.99	0.40	-0.52	-1.09	-0.29	0.07	-99.99	0.12	-1.22	-99.99	0.62	-0.62	-99.99	-0.78	-0.27	0.25	-0.69	-0.69	1.25	1.98	1.30	-0.11	-1.06
19261119	2.39	0.01	-99.99	-0.25	0.47	0.35	-0.61	0.00	-0.10	0.74	-99.99	-0.31	-0.63	-0.50	-99.99	0.13	-0.28	-0.46	-0.94	-99.99	-0.29	-0.90	-1.75	-2.44	-0.34	-99.99	-99.99	-0.42	-1.49	-0.85	-0.47	-0.34	-99.99	-0.62	1.48	-99.99	1.11	-0.63	-99.99	-1.91	-0.72	0.75	-0.49	-0.27	-0.23	-0.25	-1.83	0.58	-1.95
19261120	1.14	0.39	-99.99	1.72	0.58	-0.35	0.54	0.23	-0.21	1.15	-99.99	7.15	0.60	0.11	-99.99	0.88	0.03	0.31	0.38	-99.99	0.40	0.43	0.07	2.50	0.82	-99.99	-99.99	0.45	1.03	0.29	0.40	0.27	-99.99	0.33	0.43	-99.99	1.25	0.11	-99.99	0.68	0.32	-2.49	1.31	-0.37	0.23	-1.03	1.49	-0.94	-0.81
19261122	-0.71	0.64	-99.99	1.76	-0.25	-1.05	0.82	-0.46	-0.83	-0.02	-99.99	-5.55	0.47	1.57	-99.99	0.90	0.39	1.07	1.06	-99.99	1.32	0.54	0.63	0.81	0.49	-99.99	-99.99	0.03	-0.79	1.21	0.83	0.18	-99.99	-0.47	0.91	-99.99	0.67	0.21	-99.99	1.28	0.12	5.10	0.73	0.09	-0.41	0.56	-0.37	2.11	1.38
19261123	3.38	0.86	-99.99	-0.72	0.88	0.71	0.28	0.93	-0.25	-0.30	-99.99	-0.71	0.18	0.87	-99.99	-0.14	0.21	-0.90	-1.07	-99.99	0.19	0.28	1.21	0.00	1.33	-99.99	-99.99	2.09	1.34	0.14	0.43	0.14	-99.99	1.68	0.26	-99.99	-1.60	1.15	-99.99	0.61	0.21	-1.21	0.01	0.75	-1.73	-1.02	0.55	0.51	-1.89
19261124	-0.86	0.27	-99.99	0.48	-0.58	-1.06	-0.63	-0.92	1.89	-0.65	-99.99	1.05	0.22	0.24	-99.99	-0.28	0.19	1.52	0.69	-99.99	0.60	-0.17	-0.45	-0.81	0.82	-99.99	-99.99	0.36	0.76	-0.15	0.28	0.28	-99.99	0.82	0.60	-99.99	-0.43	1.45	-99.99	-0.91	0.32	-1.23	-0.52	-0.87	2.35	-0.20	-0.55	0.17	0.18
19261126	1.82	1.03	-99.99	0.16	-0.17	0.00	0.76	0.69	1.21	1.05	-99.99	0.08	0.28	0.23	-99.99	-0.57	-0.36	-0.15	0.65	-99.99	0.62	1.11	0.09	0.00	0.91	-99.99	-99.99	-0.28	-0.76	-0.61	0.07	0.05	-99.99	0.43	-0.15	-99.99	-0.44	1.33	-99.99	0.67	0.16	-3.73	0.49	-0.01	-2.77	-0.10	1.11	1.18	-0.76
19261127	-0.28	-0.14	-99.99	2.33	-0.43	-0.36	-0.16	-1.15	0.11	-0.33	-99.99	1.03	0.26	-0.26	-99.99	-0.84	0.67	-0.30	0.17	-99.99	-0.59	-0.42	-0.16	0.41	-0.09	-99.99	-99.99	-0.16	0.01	0.06	-0.01	-0.16	-99.99	-0.80	-0.85	-99.99	-0.71	-0.30	-99.99	-0.14	-0.28	2.58	-0.17	0.68	1.43	-0.24	-0.19	-0.17	0.33
19261129	-1.85	-0.86	-99.99	0.75	-0.28	4.29	0.22	-3.26	-0.10	0.01	-99.99	1.91	0.18	-0.94	-99.99	0.27	-0.53	-0.75	-0.46	-99.99	-0.64	-0.16	-0.87	-2.02	-0.89	-99.99	-99.99	-0.18	-0.59	0.01	-0.11	0.09	-99.99	-0.52	-0.58	-99.99	-1.16	0.20	-99.99	-0.58	-0.19	1.26	-0.89	1.27	-0.35	0.04	0.37	-2.81	0.29
19261130	1.40	0.87	-99.99	1.33	0.57	-3.42	0.10	2.40	0.31	-0.21	-99.99	-0.76	-0.59	0.59	-99.99	-0.32	-0.10	-0.30	-0.23	-99.99	-0.33	1.47	0.32	-0.83	0.18	-99.99	-99.99	0.65	0.13	0.39	0.21	0.00	-99.99	-0.95	1.47	-99.99	-1.00	-1.01	-99.99	0.56	0.08	3.11	-0.19	0.53	-2.17	-0.87	-0.18	0.85	8.96
19261201	-0.11	-0.02	-99.99	-0.42	-0.26	0.71	-0.05	0.00	-0.57	-0.11	-99.99	0.61	0.51	1.70	-99.99	-0.32	0.42	0.91	0.06	-99.99	0.77	-0.15	0.54	-1.67	0.77	-99.99	-99.99	0.55	-0.63	1.15	0.05	-0.07	-99.99	0.66	0.68	-99.99	0.34	0.62	-99.99	-0.11	0.07	-5.43	0.62	1.10	2.05	-0.18	1.67	-0.05	-2.54
19261202	-0.31	0.70	-99.99	1.91	-0.17	-0.70	0.60	1.41	-0.31	0.13	-99.99	-0.77	-0.06	0.42	-99.99	0.95	0.38	0.31	0.80	-99.99	0.92	-0.23	0.91	7.63	0.48	-99.99	-99.99	0.15	0.25	1.08	-0.21	0.40	-99.99	-0.09	2.26	-99.99	0.90	0.00	-99.99	0.87	0.49	2.55	0.46	0.10	3.01	0.88	5.28	1.32	0.18
19261203	-0.53	-0.27	-99.99	-1.03	0.16	0.71	0.97	1.39	-0.09	-0.19	-99.99	-0.47	0.40	0.70	-99.99	0.45	0.10	-1.23	0.52	-99.99	-0.02	-0.44	2.48	0.79	-0.01	-99.99	-99.99	-0.04	0.07	-0.21	0.80	0.23	-99.99	0.82	0.55	-99.99	1.45	-0.21	-99.99	0.24	0.12	2.49	0.33	1.44	1.10	-0.07	-1.38	0.34	-0.14
19261204	0.63	-0.58	-99.99	0.14	0.19	0.70	1.61	3.20	-0.38	0.06	-99.99	-1.82	0.03	-0.67	-99.99	-0.64	0.12	1.56	-0.30	-99.99	1.51	0.15	-0.08	-3.12	-0.01	-99.99	-99.99	-0.60	-0.14	-0.37	-0.41	0.06	-99.99	0.34	-0.43	-99.99	-0.16	0.21	-99.99	-0.23	-0.23	2.43	-0.22	0.06	-0.96	0.01	0.53	-0.52	-0.57
19261206	-0.35	0.12	-99.99	0.95	1.15	0.00	-0.25	-2.21	0.32	0.26	-99.99	-0.72	0.44	-0.51	-99.99	3.05	0.10	-1.84	0.09	-99.99	0.19	0.09	-0.24	-3.23	1.51	-99.99	-99.99	-0.12	-0.60	0.05	-0.25	0.00	-99.99	-0.88	0.08	-99.99	-1.37	1.13	-99.99	-0.09	-0.16	-10.66	0.35	1.15	-0.61	1.16	-0.87	0.00	2.01
19261207	-0.58	0.35	-99.99	0.56	-0.13	0.00	-0.45	-5.88	0.93	0.25	-99.99	1.13	0.08	0.22	-99.99	-0.92	-0.08	1.25	0.03	-99.99	0.27	-0.74	0.51	0.00	-0.41	-99.99	-99.99	0.93	-0.11	-0.50	-0.23	-0.12	-99.99	-0.65	0.43	-99.99	1.45	-0.61	-99.99	-0.12	0.11	13.26	0.28	-0.10	0.61	0.03	-1.06	-0.51	0.56
19261208	0.00	-0.40	-99.99	-1.22	-0.59	0.35	-0.54	4.81	0.46	-0.18	-99.99	0.87	-0.08	0.29	-99.99	0.17	0.13	-1.70	-0.24	-99.99	-0.30	-0.37	0.23	1.67	-0.20	-99.99	-99.99	0.49	-0.05	-0.28	0.49	-0.08	-99.99	0.36	-0.21	-99.99	-0.82	0.31	-99.99	-0.67	0.18	6.09	-0.61	-0.07	-1.74	-0.01	0.97	-0.59	-0.47
19261209	-0.47	0.59	-99.99	0.41	0.06	1.74	0.27	0.00	0.08	-0.72	-99.99	0.09	-0.32	0.15	-99.99	-0.46	0.51	-3.92	0.82	-99.99	-0.05	0.91	0.86	0.41	0.02	-99.99	-99.99	1.41	1.11	-0.09	0.24	0.07	-99.99	-0.36	0.50	-99.99	0.47	0.00	-99.99	0.90	0.94	-2.21	0.31	-0.99	-1.73	0.22	0.91	1.19	-1.58
19261210	1.48	0.21	-99.99	-1.23	0.38	0.00	-0.11	-3.21	0.17	0.28	-99.99	-0.16	0.11	-0.38	-99.99	0.02	0.19	-0.16	0.58	-99.99	0.98	-0.17	0.48	-2.04	0.17	-99.99	-99.99	0.37	1.20	0.10	0.12	-0.01	-99.99	0.28	0.15	-99.99	-0.30	0.00	-99.99	0.22	0.77	-2.48	0.81	0.41	1.13	0.20	-0.15	2.32	-0.07
19261211	-0.12	0.27	-99.99	-2.96	-0.18	-2.74	0.25	0.95	0.38	-0.23	-99.99	0.31	-0.04	0.04	-99.99	0.16	0.00	0.16	0.39	-99.99	0.72	-0.03	0.13	0.83	-0.12	-99.99	-99.99	1.34	-0.52	0.06	0.47	0.07	-99.99	-0.24	-0.14	-99.99	0.19	-0.61	-99.99	0.04	-0.07	2.31	0.15	-0.04	-0.64	0.64	0.55	-0.45	-0.12
19261213	-0.26	0.68	-99.99	0.21	-0.03	1.41	-0.60	-0.47	0.67	0.08	-99.99	-0.08	0.16	1.26	-99.99	0.41	1.19	0.98	-0.11	-99.99	-0.28	0.38	2.34	-0.83	0.80	-99.99	-99.99	0.20	-0.51	0.55	-0.08	-0.09	-99.99	0.55	-0.01	-99.99	-0.63	0.62	-99.99	0.59	0.22	9.28	0.51	0.02	0.08	0.32	1.66	-0.47	-0.92
19261214	-1.24	0.02	-99.99	-1.14	-0.08	1.04	-0.18	-0.94	-0.05	0.12	-99.99	-0.07	0.23	0.60	-99.99	0.38	-0.21	0.16	0.63	-99.99	0.29	-0.47	0.66	-1.25	0.33	-99.99	-99.99	-0.49	-0.14	0.19	-0.57	0.16	-99.99	0.28	0.39	-99.99	1.14	0.82	-99.99	0.24	0.10	1.86	-0.06	-0.62	-0.67	0.35	0.68	0.36	-0.28
19261215	-0.94	-0.10	-99.99	1.02	0.16	-3.44	-0.01	0.00	0.69	0.40	-99.99	0.40	-0.33	-0.03	-99.99	1.14	1.07	-0.97	0.45	-99.99	0.06	0.84	-0.58	-0.42	-0.17	-99.99	-99.99	-0.42	1.08	0.70	0.22	-0.04	-99.99	-0.68	-1.62	-99.99	0.71	-0.30	-99.99	-0.03	0.28	6.10	-0.28	-0.29	0.23	0.24	0.17	-0.28	0.50
19261216	0.15	-0.90	-99.99	-2.41	-0.22	0.00	-0.93	-0.95	-0.66	-0.01	-99.99	-0.48	-0.59	-1.15	-99.99	0.36	-1.97	-3.43	-0.81	-99.99	-1.10	-0.80	-1.22	1.69	-1.38	-99.99	-99.99	-0.44	-1.49	-0.27	-0.51	0.10	-99.99	0.69	0.49	-99.99	-0.38	-0.41	-99.99	-0.21	-0.48	-5.75	-0.99	0.25	-0.91	-0.33	-1.36	-0.57	-0.25
19261217	0.58	0.83	-99.99	1.75	0.03	1.07	-0.06	0.48	0.65	-0.35	-99.99	-1.34	0.08	1.88	-99.99	0.88	0.08	-0.17	1.72	-99.99	0.70	0.61	1.35	-1.25	1.76	-99.99	-99.99	-0.28	2.86	0.36	0.10	1.46	-99.99	1.82	-0.24	-99.99	-1.39	1.12	-99.99	0.16	1.67	-0.41	-0.12	-0.68	1.21	-0.43	-0.86	-0.23	0.21
19261218	0.81	0.23	-99.99	0.04	0.51	1.41	0.79	1.20	-0.09	-0.06	-99.99	0.97	0.90	0.10	-99.99	0.42	0.51	-0.17	-0.04	-99.99	0.23	0.58	1.34	0.42	0.34	-99.99	-99.99	-0.42	-0.74	0.31	0.07	0.42	-99.99	-0.63	-0.34	-99.99	0.55	2.42	-99.99	2.42	0.49	-5.31	0.58	0.61	0.00	0.28	1.39	0.48	0.87
19261220	-0.93	-0.35	-99.99	-0.84	-0.14	-2.08	-0.03	-0.24	-0.43	-0.23	-99.99	1.11	0.48	0.00	-99.99	-0.37	-0.32	3.05	-0.45	-99.99	-0.16	0.03	-1.39	1.26	-0.99	-99.99	-99.99	-0.40	-0.63	0.02	-0.40	-0.64	-99.99	1.23	-0.04	-99.99	-0.39	1.57	-99.99	-0.95	0.00	8.19	-0.24	-0.33	0.17	0.35	-0.68	-0.53	0.80
19261221	0.79	0.05	-99.99	-0.46	0.68	1.24	0.02	-3.08	-0.54	0.29	-99.99	-1.43	-0.64	-0.38	-99.99	1.64	0.51	-1.15	-0.16	-99.99	0.06	-0.30	0.32	0.00	0.25	-99.99	-99.99	1.07	0.50	0.12	-0.20	-0.20	-99.99	-0.15	-0.04	-99.99	-0.50	-0.58	-99.99	-1.16	-0.20	-4.98	0.00	0.38	-0.81	-0.17	0.34	0.36	-0.42
19261222	-0.45	-0.14	-99.99	-0.83	-0.06	-1.58	-0.21	2.20	0.08	-0.27	-99.99	-1.44	0.05	0.07	-99.99	0.74	0.04	-0.17	0.03	-99.99	0.29	0.86	1.37	0.00	-0.02	-99.99	-99.99	0.22	-0.20	-0.07	0.38	-0.05	-99.99	0.66	0.21	-99.99	-0.78	0.58	-99.99	-0.58	-0.60	1.05	-0.53	0.14	-0.33	0.29	0.71	-1.03	-0.99
19261223	-0.81	-0.30	-99.99	1.76	-0.17	2.14	0.36	0.00	0.15	0.04	-99.99	-0.33	0.11	0.65	-99.99	0.78	0.09	0.33	0.22	-99.99	0.50	-0.45	0.99	0.41	0.12	-99.99	-99.99	0.12	0.27	0.49	-0.02	0.07	-99.99	0.34	0.38	-99.99	0.25	4.46	-99.99	-0.81	0.47	-4.15	-0.02	-0.99	1.38	-0.09	-0.12	-0.40	0.52
19261224	-0.78	0.51	-99.99	0.65	0.58	0.35	0.25	-0.96	0.91	0.02	-99.99	-0.34	1.03	1.38	-99.99	0.10	0.81	1.50	0.32	-99.99	-0.09	0.04	1.15	4.96	0.21	-99.99	-99.99	-0.18	0.49	0.55	-0.04	-0.12	-99.99	1.12	0.02	-99.99	0.11	0.56	-99.99	0.50	-0.23	-5.19	0.43	0.05	-0.23	-0.17	-0.68	-0.74	1.10
19261227	0.39	-0.58	-99.99	0.27	0.63	0.00	-0.14	0.24	-0.62	-0.04	-99.99	-0.49	-0.50	-0.09	-99.99	-0.70	-0.16	0.16	-0.32	-99.99	0.61	-1.04	-0.15	0.79	-0.65	-99.99	-99.99	-0.35	-0.38	0.16	0.17	-0.27	-99.99	0.95	1.24	-99.99	-0.03	-1.85	-99.99	-1.49	-0.30	-4.57	-0.83	-0.10	-1.08	-0.08	0.69	-1.03	0.75
19261228	-0.83	-1.44	-99.99	-1.46	-0.28	1.39	-0.89	-0.72	-1.12	-0.30	-99.99	-0.41	-1.44	-2.17	-99.99	-1.76	-1.03	-2.29	-0.96	-99.99	-1.77	-1.11	-1.80	2.73	-1.35	-99.99	-99.99	-2.06	-0.99	-0.94	-0.87	0.03	-99.99	-1.28	-0.09	-99.99	-2.07	-0.75	-99.99	-2.55	-1.13	16.75	-0.90	0.19	-1.26	-0.60	-0.68	-0.51	-1.19
19261229	-0.01	0.43	-99.99	0.51	-0.19	-1.03	0.61	-0.49	0.82	0.56	-99.99	0.41	0.70	1.11	-99.99	0.28	0.29	4.35	0.32	-99.99	0.45	-0.03	1.20	-5.32	1.10	-99.99	-99.99	0.42	0.67	0.75	0.57	0.05	-99.99	-0.01	0.55	-99.99	2.09	1.52	-99.99	-1.13	0.29	-16.39	-0.09	-0.13	1.16	0.01	0.52	0.23	-0.07
19261230	0.85	0.13	-99.99	-0.83	0.07	1.38	-0.45	-0.49	0.27	1.35	-99.99	0.41	-0.75	0.52	-99.99	-0.25	0.45	3.21	-0.35	-99.99	-0.56	-0.72	-0.90	3.21	-0.33	-99.99	-99.99	0.08	-0.94	-1.03	-0.65	0.13	-99.99	-0.75	-1.07	-99.99	-0.31	-0.75	-99.99	-1.06	0.09	10.66	-0.48	0.06	-2.90	-0.04	0.51	-1.43	-0.77
19261231	-0.24	0.15	-99.99	0.65	0.51	-1.37	1.33	0.98	0.87	-0.69	-99.99	0.74	0.61	-0.29	-99.99	-0.20	0.37	0.47	0.12	-99.99	0.77	0.08	-0.39	1.95	0.21	-99.99	-99.99	0.34	1.09	0.07	0.59	0.42	-99.99	0.78	0.69	-99.99	-0.90	0.00	-99.99	0.39	0.68	0.66	1.14	-0.04	-1.92	0.44	-0.85	0.99	0.61
19270103	0.04	-0.29	-99.99	1.54	-0.52	1.73	-1.27	0.49	-0.43	-0.09	-99.99	0.08	0.07	-1.06	-99.99	-1.09	-0.66	-3.25	-0.70	-99.99	-1.20	-0.76	-1.38	-1.53	-1.86	-99.99	-99.99	0.02	-0.90	-0.58	-0.34	-0.02	-99.99	-0.73	-0.69	-99.99	-0.06	-3.76	-99.99	-1.24	-0.72	-1.21	-2.20	-0.32	-1.57	-0.30	-0.51	-0.21	-1.14
19270104	0.40	0.31	-99.99	0.21	-0.16	1.02	0.75	0.48	-0.13	0.03	-99.99	1.23	-0.16	0.53	-99.99	-0.45	-0.76	0.80	0.23	-99.99	-0.10	0.13	1.87	-0.78	1.18	-99.99	-99.99	1.05	-0.13	0.26	0.62	0.09	-99.99	0.09	-1.20	-99.99	0.88	1.86	-99.99	-0.48	-0.19	0.00	0.23	0.55	0.61	-0.43	-0.03	2.06	-0.63
19270105	-0.34	0.42	-99.99	0.30	-0.07	-1.35	1.40	0.48	0.13	-0.27	-99.99	-0.48	1.09	0.43	-99.99	1.36	0.52	0.16	0.04	-99.99	1.09	0.71	0.59	1.95	-0.71	-99.99	-99.99	0.03	0.46	-0.11	0.05	0.02	-99.99	0.00	0.88	-99.99	3.46	-0.29	-99.99	0.14	-0.03	-0.22	0.05	0.89	0.00	0.99	0.37	0.15	1.33
19270106	-0.87	-0.14	-99.99	-0.01	0.08	-0.34	-0.31	-0.48	1.42	0.66	-99.99	0.98	-0.28	0.26	-99.99	0.63	0.09	0.00	-0.36	-99.99	-0.44	-0.64	-0.41	4.21	0.26	-99.99	-99.99	-0.34	-0.80	0.02	-0.17	0.11	-99.99	0.05	-0.18	-99.99	-1.14	-0.38	-99.99	-1.54	-0.30	-3.35	-0.02	-0.26	-0.49	-0.30	0.28	-2.46	0.07
19270107	0.74	0.28	-99.99	0.41	-0.10	2.40	-0.12	0.96	0.68	-0.06	-99.99	0.48	1.56	0.49	-99.99	0.09	-0.16	1.27	0.60	-99.99	0.39	0.67	0.17	-0.74	-0.04	-99.99	-99.99	0.21	0.26	-0.14	0.21	0.73	-99.99	0.45	0.42	-99.99	-0.59	-0.39	-99.99	1.09	0.57	0.00	0.28	0.66	0.31	-0.66	-0.12	-0.03	-0.28
19270108	-1.18	0.69	-99.99	0.56	-0.14	0.33	0.62	0.00	0.16	0.37	-99.99	1.68	0.11	0.18	-99.99	0.74	0.01	0.00	0.24	-99.99	0.33	0.03	0.65	-1.48	0.18	-99.99	-99.99	0.62	0.00	0.21	0.27	2.18	-99.99	0.60	0.16	-99.99	1.26	-0.39	-99.99	1.27	0.45	1.73	-0.25	0.13	0.67	0.42	0.69	-0.11	0.72
19270110	0.02	0.24	-99.99	-1.40	0.35	0.33	-0.67	0.95	0.28	0.25	-99.99	-0.55	0.78	0.41	-99.99	-0.49	0.57	0.62	0.34	-99.99	-0.47	0.57	-0.03	-0.75	0.45	-99.99	-99.99	1.23	-0.31	0.32	-0.02	-0.50	-99.99	0.52	0.14	-99.99	-1.15	1.17	-99.99	-0.10	0.26	-3.97	-0.14	0.51	1.03	0.20	0.24	0.57	-0.14
19270111	0.22	-0.20	-99.99	0.37	-0.07	-1.00	-0.26	0.00	0.01	-0.34	-99.99	-2.08	0.95	-0.77	-99.99	-0.49	0.16	-0.93	-0.17	-99.99	0.04	-0.33	-1.29	0.00	-0.57	-99.99	-99.99	0.89	-0.31	-0.23	-0.31	-0.38	-99.99	-0.67	-0.96	-99.99	-1.09	-0.77	-99.99	-0.39	0.26	1.18	-0.85	-0.33	-1.74	1.15	0.44	-0.24	-1.70
19270112	-0.10	-0.44	-99.99	0.06	-0.19	-0.67	-1.19	0.24	-0.18	-0.44	-99.99	-0.16	0.02	0.12	-99.99	-0.83	-0.44	1.25	0.43	-99.99	-0.32	0.05	-0.19	-1.52	0.05	-99.99	-99.99	0.20	-0.12	0.68	0.06	-0.17	-99.99	0.00	-0.25	-99.99	0.00	0.78	-99.99	-0.14	0.04	-2.80	-0.05	-0.27	0.12	0.50	-0.17	-0.22	0.39
19270113	-0.45	-0.16	-99.99	0.20	-0.09	1.01	-0.13	0.59	-0.19	0.07	-99.99	0.33	-0.68	-0.23	-99.99	-0.83	-0.34	0.46	-0.33	-99.99	-0.10	0.03	-0.97	0.00	-0.61	-99.99	-99.99	-0.19	-0.05	0.97	-0.28	-0.14	-99.99	0.62	0.01	-99.99	-0.07	1.54	-99.99	-0.44	-0.16	-2.40	0.61	0.26	-0.24	-0.04	0.00	-0.46	-0.93
19270114	-0.38	-0.19	-99.99	-2.17	1.03	-0.67	-0.09	0.00	-0.72	-1.02	-99.99	0.66	0.17	-0.40	-99.99	0.26	-0.37	-1.08	-0.12	-99.99	-0.45	-0.54	-0.53	-1.54	0.11	-99.99	-99.99	-0.18	0.69	0.18	-0.34	0.18	-99.99	0.50	0.60	-99.99	0.11	-0.19	-99.99	-0.05	0.61	-2.46	-0.14	-0.64	-0.24	0.41	-0.17	-0.40	-0.34
19270115	0.07	0.17	-99.99	0.65	0.03	-0.17	0.34	0.00	-0.58	0.31	-99.99	-0.89	0.05	-0.07	-99.99	0.75	0.10	0.62	0.12	-99.99	-0.10	0.15	-0.36	0.78	0.37	-99.99	-99.99	0.31	0.43	0.16	-0.05	-0.09	-99.99	0.32	0.32	-99.99	-0.61	0.19	-99.99	-0.08	0.60	0.76	0.02	0.28	0.12	0.00	-0.17	1.91	0.93
19270117	0.09	-0.09	-99.99	3.44	-0.03	0.17	0.26	0.00	0.42	-0.30	-99.99	1.21	1.04	-0.86	-99.99	-0.59	-1.00	-0.15	-0.40	-99.99	-0.06	-0.33	-1.59	-0.78	-0.73	-99.99	-99.99	0.03	1.04	0.51	-0.14	0.02	-99.99	-1.13	0.43	-99.99	-0.17	0.38	-99.99	-0.46	0.64	-0.75	-0.38	-0.95	1.84	-0.04	-0.17	1.55	-0.43
19270118	-1.09	-0.56	-99.99	-0.13	0.03	0.67	0.56	-0.35	1.73	-0.32	-99.99	0.23	0.60	0.21	-99.99	-0.97	-0.74	-0.31	-0.06	-99.99	0.57	-0.41	0.13	-0.39	-0.28	-99.99	-99.99	-0.35	-1.39	-0.14	0.22	-0.20	-99.99	0.62	1.19	-99.99	-0.06	-0.66	-99.99	-1.30	-0.01	2.53	0.50	0.27	-0.12	0.41	-0.51	-0.53	-0.60
19270119	0.30	0.30	-99.99	-0.26	0.05	-0.67	0.77	0.47	0.95	0.32	-99.99	1.44	0.14	1.00	-99.99	0.97	0.36	-0.31	0.58	-99.99	1.92	1.10	1.68	5.10	0.85	-99.99	-99.99	0.51	0.58	0.81	0.75	-0.14	-99.99	1.38	1.22	-99.99	1.61	1.04	-99.99	0.69	0.18	-1.23	0.52	1.38	-0.48	0.40	0.58	-0.05	-0.28
19270120	-0.17	0.21	-99.99	-0.24	-0.80	0.00	-0.72	-0.93	-0.25	-0.04	-99.99	-0.47	-0.15	-0.45	-99.99	0.59	-0.26	-1.72	-0.29	-99.99	0.03	-0.50	-0.16	-1.68	0.17	-99.99	-99.99	0.27	-0.70	-0.41	0.35	-0.29	-99.99	1.23	-0.01	-99.99	-0.47	-0.19	-99.99	0.42	0.15	-0.75	-0.78	0.15	0.48	-0.30	-0.23	-0.24	-0.09
19270121	0.53	0.28	-99.99	0.06	-0.10	-0.34	-0.68	0.35	0.65	0.24	-99.99	0.09	-0.30	0.03	-99.99	-0.81	-0.15	0.32	-0.13	-99.99	-0.16	-0.06	0.02	0.57	0.37	-99.99	-99.99	0.71	0.49	-0.39	-0.51	0.19	-99.99	-0.49	0.34	-99.99	0.28	0.19	-99.99	-0.49	0.11	0.00	0.96	-0.19	1.02	-0.11	-0.17	0.12	-0.67
19270122	-0.15	-0.28	-99.99	-1.49	0.02	-1.35	-0.68	0.00	-0.77	0.67	-99.99	-1.19	-0.16	-0.71	-99.99	-1.64	-0.09	-1.27	-0.15	-99.99	-0.38	-0.24	-1.19	-3.21	-0.69	-99.99	-99.99	-0.64	-0.59	-0.43	0.05	0.17	-99.99	-0.42	-0.22	-99.99	0.00	-0.09	-99.99	0.19	-0.12	0.00	-0.98	-0.89	-0.24	-0.58	-0.17	-0.61	-0.04
19270124	0.10	-0.42	-99.99	-1.41	-0.37	2.74	0.70	-0.35	-0.74	-1.56	-99.99	-0.07	0.03	-0.71	-99.99	-0.92	-0.36	-0.64	-0.33	-99.99	-0.52	-0.73	-1.19	0.19	0.07	-99.99	-99.99	-1.11	-0.25	-0.43	-0.89	-0.37	-99.99	-0.70	-0.30	-99.99	0.06	-1.79	-99.99	-0.40	-0.06	0.00	-0.77	-0.95	-1.61	-1.38	0.34	-1.10	-1.55
19270125	-1.66	-1.22	-99.99	-1.67	-0.45	-2.00	-1.60	-0.94	-0.48	1.00	-99.99	-0.49	-2.49	-1.31	-99.99	-0.83	-0.55	-0.65	-0.71	-99.99	-0.91	-0.44	-0.16	-1.17	-1.45	-99.99	-99.99	-0.99	-1.44	-1.22	-1.60	0.04	-99.99	-0.38	-1.14	-99.99	-1.53	-2.11	-99.99	-1.83	-1.95	-2.51	-0.84	-0.61	-1.58	-0.63	-0.86	-3.15	-0.07
19270126	-0.54	0.02	-99.99	0.31	0.23	2.72	1.11	-0.95	0.51	0.04	-99.99	0.48	0.70	0.59	-99.99	-0.68	1.43	0.32	0.05	-99.99	1.21	-0.25	0.06	-3.54	1.06	-99.99	-99.99	0.30	0.34	0.29	-0.02	-0.06	-99.99	1.06	-0.58	-99.99	0.82	0.59	-99.99	0.23	0.41	-2.58	-0.25	0.23	-1.02	-0.85	-0.22	-0.15	-0.20
19270127	0.48	-0.25	-99.99	0.05	0.15	0.33	0.87	0.96	-0.93	-1.11	-99.99	-0.32	-0.05	-0.18	-99.99	0.85	-0.29	-0.32	-0.61	-99.99	-0.30	-0.71	0.35	1.22	-0.31	-99.99	-99.99	-0.35	-0.92	-0.31	-0.69	0.17	-99.99	-0.10	-0.45	-99.99	-0.31	-0.39	-99.99	-0.06	-0.58	0.00	-0.75	0.53	-0.41	-0.37	-1.60	-0.65	-0.05
19270128	-0.05	0.80	-99.99	-0.12	0.34	-2.31	1.13	0.48	0.22	0.33	-99.99	3.88	0.57	1.05	-99.99	0.50	-0.10	-0.81	0.10	-99.99	-0.28	0.55	0.02	0.00	0.15	-99.99	-99.99	0.47	0.75	-0.09	0.11	0.01	-99.99	0.71	-0.50	-99.99	-0.48	0.10	-99.99	0.64	-0.05	-2.65	0.45	0.30	-0.31	-0.07	-0.78	0.39	1.23
19270129	0.32	0.60	-99.99	0.49	0.27	-1.01	0.90	0.00	1.08	-0.05	-99.99	0.31	0.69	0.77	-99.99	0.70	-0.11	1.47	0.77	-99.99	0.93	0.08	1.76	0.81	1.14	-99.99	-99.99	0.63	-0.31	0.76	0.44	0.26	-99.99	0.57	0.54	-99.99	0.51	1.07	-99.99	1.05	0.85	5.43	1.31	-0.15	-0.63	0.31	1.24	1.06	-0.18
19270131	-0.02	-0.23	-99.99	0.95	0.22	0.34	0.26	-1.18	1.20	0.41	-99.99	-0.92	0.63	0.96	-99.99	1.78	1.33	0.65	0.48	-99.99	0.52	0.91	1.46	2.40	0.31	-99.99	-99.99	0.79	0.09	0.99	0.46	0.09	-99.99	1.67	1.03	-99.99	0.34	-0.39	-99.99	0.84	0.49	-3.87	0.82	1.14	-0.95	0.48	0.17	-2.23	0.68
19270201	0.64	-0.29	-99.99	-0.60	0.03	0.34	-0.68	4.56	0.24	-0.10	-99.99	0.94	-0.27	-0.16	-99.99	-0.25	-0.21	1.28	-0.26	-99.99	0.11	0.58	0.02	-1.56	-0.59	-99.99	-99.99	0.83	0.04	0.03	-0.10	0.16	-99.99	0.19	0.47	-99.99	-1.17	0.39	-99.99	-0.64	0.06	4.02	-0.22	0.50	1.85	0.34	-0.52	1.52	-1.06
19270202	-0.16	0.34	-99.99	1.16	-0.13	0.34	0.16	4.59	0.51	0.27	-99.99	2.23	-0.27	1.02	-99.99	1.00	0.21	0.00	0.31	-99.99	0.95	0.49	1.42	2.38	1.18	-99.99	-99.99	-0.38	0.81	0.88	0.73	0.15	-99.99	0.09	0.44	-99.99	2.71	-0.39	-99.99	3.09	1.21	-5.15	0.35	0.51	-1.47	0.41	0.00	2.27	1.04
19270203	0.21	0.34	-99.99	-1.26	0.18	-0.84	-0.36	6.80	1.38	-0.33	-99.99	0.15	0.17	0.12	-99.99	-1.03	0.30	0.00	0.32	-99.99	0.89	0.31	0.60	-6.98	0.49	-99.99	-99.99	0.29	0.60	-0.33	-0.20	0.28	-99.99	-0.12	0.22	-99.99	-1.55	0.39	-99.99	-0.36	0.12	0.54	0.81	0.03	-0.16	0.61	1.40	0.66	-0.75
19270204	0.78	0.01	-99.99	-0.02	0.00	-1.19	-0.14	0.21	-0.55	1.02	-99.99	-0.82	0.05	0.31	-99.99	0.00	0.82	0.00	-0.05	-99.99	0.42	-0.08	-0.72	0.83	-0.34	-99.99	-99.99	-0.30	0.39	2.00	0.36	0.11	-99.99	0.00	0.31	-99.99	-0.17	-0.39	-99.99	-1.61	0.44	-5.95	-0.44	0.98	-1.75	-0.14	1.39	0.39	0.00
19270205	0.06	-0.09	-99.99	-0.34	-0.04	0.70	-0.13	-2.46	-0.36	0.21	-99.99	-0.23	-0.15	-0.36	-99.99	-0.11	0.20	1.90	-0.30	-99.99	-0.19	-0.56	-0.53	2.48	-0.31	-99.99	-99.99	-0.01	0.15	-0.14	0.05	0.09	-99.99	-0.11	0.48	-99.99	-0.23	-0.19	-99.99	-0.09	-0.10	1.72	-0.45	-0.51	1.46	-0.10	0.34	-0.40	0.29
19270207	-0.05	0.08	-99.99	-0.93	-0.04	-1.40	-0.40	-0.84	-0.73	-0.22	-99.99	-0.23	-0.79	-0.06	-99.99	0.70	0.22	-1.24	-0.05	-99.99	-0.09	-0.17	0.91	-2.42	-0.40	-99.99	-99.99	-0.33	0.59	-0.83	-0.44	0.05	-99.99	0.26	0.21	-99.99	-0.40	0.87	-99.99	0.22	0.16	-0.28	-0.24	-0.27	0.77	-0.05	1.02	0.90	0.64
19270208	0.82	0.06	-99.99	-0.88	0.07	-7.80	-0.52	0.00	0.71	-0.57	-99.99	2.05	-0.13	-0.30	-99.99	-0.42	-0.10	-0.63	-0.22	-99.99	-0.19	-0.51	0.14	2.48	0.33	-99.99	-99.99	0.13	1.18	-0.06	0.21	-0.09	-99.99	-0.57	1.84	-99.99	0.63	-0.67	-99.99	-0.53	0.70	-0.28	-0.08	-0.94	-0.76	-0.18	-0.34	-1.67	0.74
19270209	0.21	-0.01	-99.99	2.38	1.51	7.69	-0.11	-2.12	-0.55	0.61	-99.99	0.95	-0.41	-0.17	-99.99	-0.28	-0.47	-1.58	0.02	-99.99	0.49	1.47	-0.31	0.00	0.37	-99.99	-99.99	-0.23	-0.79	0.18	-0.42	-0.19	-99.99	-0.42	0.62	-99.99	0.51	0.00	-99.99	-0.88	-0.21	1.42	0.54	0.44	-0.96	-0.04	0.00	-0.35	-0.32
19270210	0.65	0.84	-99.99	1.18	-2.46	-0.36	-0.04	3.25	0.52	-0.40	-99.99	-0.07	0.65	0.99	-99.99	1.15	-0.20	-0.32	-0.10	-99.99	0.65	0.02	0.01	3.23	1.65	-99.99	-99.99	0.35	0.02	-0.25	0.54	0.48	-99.99	0.88	-0.01	-99.99	-0.40	1.94	-99.99	-0.05	-0.07	5.32	0.06	-0.16	-0.48	0.60	-1.01	-0.06	0.75
19270211	0.26	0.03	-99.99	2.86	0.04	-0.36	0.13	0.63	-0.28	0.43	-99.99	-0.36	0.67	0.88	-99.99	0.27	0.89	2.90	0.30	-99.99	1.15	-0.63	0.77	-2.34	0.03	-99.99	-99.99	0.77	0.56	0.01	0.08	0.01	-99.99	0.86	-0.17	-99.99	0.89	0.38	-99.99	0.09	0.46	1.33	1.13	0.40	2.20	-0.13	-0.68	0.46	0.26
19270214	-0.22	0.07	-99.99	0.39	0.51	0.00	0.56	2.71	2.02	0.27	-99.99	0.07	-0.11	0.88	-99.99	0.65	0.73	2.19	1.00	-99.99	0.49	1.38	1.76	2.00	0.61	-99.99	-99.99	0.72	1.09	0.18	0.18	0.05	-99.99	-0.24	1.22	-99.99	0.91	0.00	-99.99	1.87	0.02	-1.31	0.91	0.47	-1.68	-0.10	1.03	0.11	-0.31
19270215	-0.08	-0.31	-99.99	0.07	0.55	-1.80	1.08	-1.01	-0.51	0.18	-99.99	0.50	0.33	-0.23	-99.99	-0.29	0.13	-1.23	-0.10	-99.99	-0.02	-0.23	-0.31	-1.96	0.03	-99.99	-99.99	-0.57	2.90	0.49	-0.58	0.09	-99.99	-0.46	-1.13	-99.99	-0.22	-0.57	-99.99	-0.99	0.41	0.00	0.51	0.73	-0.65	0.00	-0.34	-0.50	0.70
19270216	0.80	0.18	-99.99	0.42	0.23	0.73	-0.07	-1.64	-0.54	-0.40	-99.99	-0.41	-0.16	-0.62	-99.99	-0.85	0.06	1.09	-0.22	-99.99	0.97	-0.25	-1.12	0.00	0.49	-99.99	-99.99	-0.14	-0.85	-0.29	-0.14	0.25	-99.99	0.62	0.64	-99.99	-1.72	-0.19	-99.99	-0.64	0.83	0.00	-0.31	0.71	1.04	-0.25	0.17	-0.62	-0.80
19270217	0.16	0.26	-99.99	0.98	0.32	0.00	0.39	0.00	-0.14	0.05	-99.99	-0.38	-0.28	0.38	-99.99	1.51	-0.14	-0.15	0.20	-99.99	0.09	-0.62	0.12	0.00	-0.09	-99.99	-99.99	0.49	-0.12	-0.84	-0.08	0.44	-99.99	0.34	0.19	-99.99	0.80	0.00	-99.99	2.07	1.56	0.66	-0.23	1.27	0.51	0.05	0.17	1.21	-0.55
19270218	-0.02	0.32	-99.99	0.94	0.31	-2.55	0.66	0.00	0.64	-0.06	-99.99	-0.75	0.19	0.94	-99.99	-1.06	-0.38	-0.31	0.17	-99.99	-0.36	0.35	0.09	3.23	0.11	-99.99	-99.99	0.52	-0.42	-0.33	0.08	2.00	-99.99	-0.74	-0.19	-99.99	-0.11	0.10	-99.99	1.15	0.59	1.98	0.00	-0.42	2.65	-0.27	0.17	1.02	-1.09
19270219	0.54	-0.32	-99.99	-0.65	-0.16	0.00	1.15	-1.25	0.56	0.00	-99.99	0.08	0.00	0.82	-99.99	0.64	-0.10	-0.93	0.09	-99.99	0.13	2.22	-0.08	0.00	-0.35	-99.99	-99.99	0.24	-1.73	-0.19	0.58	0.23	-99.99	0.49	0.36	-99.99	-0.34	-0.48	-99.99	-0.04	-0.43	-2.59	0.33	0.17	2.52	-0.20	0.17	-0.99	1.24
19270221	0.82	1.04	-99.99	-0.87	-0.23	0.56	2.12	1.27	-0.15	0.16	-99.99	0.08	-0.13	0.12	-99.99	1.10	-0.58	-1.25	-0.01	-99.99	0.20	-0.41	0.20	0.78	0.00	-99.99	-99.99	0.16	0.83	-0.12	0.70	-0.27	-99.99	0.63	-0.57	-99.99	0.20	-0.29	-99.99	0.65	-1.38	0.00	-0.20	0.22	2.61	-0.36	8.75	0.53	-0.33
19270223	0.83	1.73	-99.99	2.66	0.00	-0.19	1.37	-1.67	1.46	0.30	-99.99	0.69	0.22	1.64	-99.99	0.68	1.25	0.79	1.47	-99.99	0.40	0.68	1.88	-2.33	0.78	-99.99	-99.99	1.78	-0.14	0.13	0.60	0.05	-99.99	3.71	0.64	-99.99	1.85	0.58	-99.99	1.61	0.42	2.66	1.23	-0.09	1.66	-2.06	-6.86	0.02	1.54
19270224	0.52	-0.67	-99.99	2.28	-0.11	1.12	-1.33	-0.64	0.80	0.63	-99.99	0.46	0.15	-0.33	-99.99	-0.78	-0.15	1.41	0.35	-99.99	-0.18	-0.54	0.19	1.59	0.68	-99.99	-99.99	0.33	-0.28	0.53	0.68	0.27	-99.99	-0.03	0.11	-99.99	0.48	0.29	-99.99	-0.40	0.06	0.00	-0.05	1.45	-0.23	2.53	-0.07	0.31	-0.92
19270225	0.41	-0.16	-99.99	0.38	0.09	1.47	-0.32	0.64	-0.26	0.91	-99.99	0.29	0.64	0.20	-99.99	2.78	0.68	3.70	0.03	-99.99	0.93	1.15	1.06	-2.34	0.21	-99.99	-99.99	-0.30	0.42	-0.04	1.30	-0.08	-99.99	0.68	0.08	-99.99	-0.56	2.48	-99.99	-0.09	-0.26	0.00	0.07	-1.31	-0.70	0.04	0.07	-0.09	0.37
19270226	0.26	0.02	-99.99	-1.71	0.49	-1.27	-0.12	-0.85	-0.23	0.05	-99.99	-0.15	0.29	0.55	-99.99	0.83	0.20	1.19	0.00	-99.99	-0.01	-0.27	0.59	-3.60	-0.48	-99.99	-99.99	0.13	0.67	-0.14	0.30	-0.18	-99.99	-0.08	0.06	-99.99	0.53	-2.60	-99.99	-0.30	0.26	-1.30	-0.25	0.05	0.47	0.01	-0.37	-0.52	-0.84
19270228	-0.04	0.17	-99.99	3.91	0.36	-0.92	-0.96	-1.71	0.00	-0.23	-99.99	0.06	0.01	2.72	-99.99	1.34	0.65	-0.88	0.69	-99.99	0.79	-0.10	2.62	1.24	0.26	-99.99	-99.99	0.64	-0.34	0.29	0.04	0.01	-99.99	-0.19	0.82	-99.99	3.17	2.10	-99.99	1.34	0.26	1.31	-0.03	2.30	-0.70	0.00	0.38	-0.83	-0.27
19270301	-0.23	-0.31	-99.99	-1.95	0.40	-1.85	-0.11	0.87	-0.09	1.44	-99.99	-0.37	-0.54	-0.06	-99.99	-1.08	0.19	-1.48	-0.12	-99.99	-0.18	0.32	-1.09	0.00	-0.30	-99.99	-99.99	0.14	0.49	-0.85	-0.47	-0.05	-99.99	0.73	-0.31	-99.99	0.62	0.95	-99.99	-0.79	-0.48	-1.94	-0.79	-0.35	0.65	-0.25	-1.87	-1.56	-0.36
19270302	-1.46	-0.97	-99.99	-1.44	-0.27	-0.38	-2.22	-1.72	-0.75	-0.09	-99.99	-1.35	-0.31	-2.16	-99.99	-1.98	-1.30	-2.47	-1.08	-99.99	-1.86	-1.58	-1.69	0.82	-1.38	-99.99	-99.99	-0.99	-1.50	-0.81	-0.94	-0.40	-99.99	-1.36	-2.73	-99.99	-3.24	-1.50	-99.99	-1.57	-1.29	0.00	-1.21	-1.75	2.34	-0.10	-0.38	0.55	2.12
19270303	0.37	1.23	-99.99	2.35	0.70	-0.38	1.31	-0.88	-0.20	0.08	-99.99	0.68	0.46	1.98	-99.99	1.13	0.77	1.58	1.00	-99.99	0.92	1.29	2.41	1.63	1.56	-99.99	-99.99	1.34	1.99	1.14	0.67	0.34	-99.99	0.90	3.13	-99.99	0.00	0.57	-99.99	1.57	0.79	0.00	0.60	0.83	-2.97	-0.07	-0.38	-0.04	3.45
19270304	0.89	0.51	-99.99	-2.01	0.52	-0.76	0.99	-2.21	-0.25	0.03	-99.99	0.08	0.37	-0.48	-99.99	0.13	-0.06	0.31	-0.44	-99.99	-0.77	-0.78	-0.26	0.40	-0.50	-99.99	-99.99	0.42	-0.86	-1.59	-0.36	0.03	-99.99	-0.19	-0.36	-99.99	-2.80	0.57	-99.99	-0.21	-0.59	-0.66	-0.51	-0.40	-4.01	-0.27	0.38	1.50	-0.68
19270305	-0.46	-0.19	-99.99	-0.96	1.43	-0.38	-0.55	-0.90	-0.99	-0.02	-99.99	-0.22	-0.28	-0.58	-99.99	0.30	-0.02	-1.24	-0.11	-99.99	-0.75	-0.15	-0.58	2.39	-0.79	-99.99	-99.99	-0.03	-0.42	-0.19	-0.23	-0.07	-99.99	-1.25	-0.06	-99.99	-1.91	-0.19	-99.99	-0.84	-0.44	1.33	0.15	0.48	2.95	0.00	-0.19	0.01	-0.04
19270307	-0.66	0.18	-99.99	-2.59	0.77	-0.38	0.94	-1.37	-0.39	-0.03	-99.99	0.15	0.11	0.08	-99.99	-0.95	-0.96	0.00	-0.47	-99.99	-0.56	-0.51	-0.43	-5.45	-0.53	-99.99	-99.99	-1.29	-0.59	-0.56	-0.34	-0.09	-99.99	-0.25	-0.93	-99.99	0.17	0.00	-99.99	0.11	-0.51	-2.62	-0.38	-1.27	-0.60	-0.43	-2.30	0.53	-0.39
19270308	-0.63	-0.02	-99.99	-0.14	-0.47	-1.54	1.38	2.78	0.92	-0.52	-99.99	-0.53	0.13	0.63	-99.99	0.30	0.56	-0.31	0.19	-99.99	0.34	-0.02	1.01	2.88	-0.06	-99.99	-99.99	-0.49	0.24	-0.11	0.23	-0.08	-99.99	-0.90	-0.01	-99.99	1.45	-0.19	-99.99	-0.71	-0.10	-1.35	0.77	-0.54	-0.99	0.45	0.98	0.11	0.43
19270309	0.65	0.72	-99.99	0.22	-0.22	0.59	0.92	-0.90	0.05	-0.63	-99.99	0.54	0.33	0.71	-99.99	-0.04	1.21	-1.58	0.86	-99.99	0.46	0.44	1.00	3.20	1.14	-99.99	-99.99	0.59	0.86	0.70	-0.67	-0.01	-99.99	0.50	1.16	-99.99	-3.54	0.00	-99.99	0.23	0.75	4.10	0.50	0.75	0.15	-0.38	0.00	0.57	0.35
19270310	0.51	0.57	-99.99	0.39	0.79	-0.19	1.51	-1.82	1.17	0.43	-99.99	0.83	1.28	0.83	-99.99	0.35	1.28	1.92	0.17	-99.99	0.64	0.12	0.03	-3.49	0.46	-99.99	-99.99	1.16	-0.17	0.02	0.91	0.25	-99.99	0.47	0.31	-99.99	2.13	1.52	-99.99	0.29	0.72	-11.81	1.15	-0.43	-1.21	-0.10	-0.25	-0.57	0.70
19270311	0.66	0.35	-99.99	-0.57	-0.14	0.00	-0.66	-2.78	0.06	-0.02	-99.99	0.07	0.90	-0.19	-99.99	-1.81	-0.08	0.63	0.00	-99.99	-0.34	-0.13	-0.49	1.20	-0.18	-99.99	-99.99	0.89	0.69	0.05	-0.02	-0.03	-99.99	0.56	-0.03	-99.99	-2.26	3.36	-99.99	-1.39	1.14	2.98	-0.23	0.12	-0.40	0.51	-0.58	0.59	-0.72
19270312	0.01	-0.23	-99.99	-0.94	0.20	0.00	0.08	0.00	0.44	0.14	-99.99	0.67	0.60	-0.10	-99.99	0.07	0.49	-0.31	0.13	-99.99	-0.18	0.59	0.24	1.59	0.16	-99.99	-99.99	0.06	0.21	-0.73	0.13	0.08	-99.99	0.82	0.04	-99.99	-1.78	0.72	-99.99	1.05	-0.19	1.45	0.26	0.48	4.95	0.12	1.49	-0.26	0.00
19270314	1.44	0.15	-99.99	-0.11	0.42	0.00	0.71	2.38	0.07	-0.10	-99.99	1.84	-0.68	1.38	-99.99	-2.00	-0.15	-0.94	0.02	-99.99	0.47	0.60	1.83	0.00	0.28	-99.99	-99.99	1.67	-0.56	-1.08	0.51	0.04	-99.99	0.27	0.61	-99.99	-1.93	0.36	-99.99	-0.49	-0.20	-1.42	0.42	0.31	0.15	0.22	-1.08	-0.32	1.07
19270315	-0.91	-0.84	-99.99	-2.89	0.06	-0.39	-0.14	1.86	0.17	-0.25	-99.99	0.43	-0.79	-1.17	-99.99	-0.43	-0.53	0.63	-0.41	-99.99	-0.76	-0.35	-0.99	-1.56	-1.02	-99.99	-99.99	-1.00	-0.92	-1.68	-0.53	0.07	-99.99	-0.84	-1.50	-99.99	0.86	-1.43	-99.99	-2.01	-0.84	0.29	-0.81	-0.21	0.91	-0.25	-0.13	1.27	0.02
19270316	0.02	-0.02	-99.99	-1.51	1.07	-1.96	1.00	-1.60	-0.09	-0.44	-99.99	0.64	0.83	2.11	-99.99	-0.42	0.18	2.52	0.75	-99.99	0.53	0.43	1.61	-0.40	0.70	-99.99	-99.99	0.51	2.44	0.63	0.60	4.12	-99.99	-1.09	0.47	-99.99	2.26	2.08	-99.99	0.25	0.90	-10.37	0.58	-0.29	-0.29	-0.10	-0.26	0.10	0.66
19270317	0.97	0.15	-99.99	0.44	1.10	-2.40	0.51	3.02	0.50	-0.44	-99.99	-1.65	-0.01	0.71	-99.99	1.58	0.54	3.99	0.48	-99.99	0.51	0.49	-0.36	0.80	0.16	-99.99	-99.99	0.49	2.21	0.55	0.42	0.71	-99.99	0.78	0.35	-99.99	-0.84	1.15	-99.99	-0.65	0.55	-8.04	0.07	0.37	-0.06	0.94	1.83	-0.06	0.94
19270318	-1.51	-0.80	-99.99	-2.43	-0.22	-1.23	-0.76	-2.70	0.11	1.01	-99.99	-0.35	-0.24	-0.59	-99.99	0.69	0.34	-0.88	-0.50	-99.99	-1.03	-0.71	-0.52	-1.98	-0.74	-99.99	-99.99	0.96	-0.77	-0.99	-0.32	-2.05	-99.99	-0.55	0.68	-99.99	-1.75	-1.32	-99.99	-0.61	-1.11	3.50	-0.69	-0.48	-1.51	0.50	-0.77	-1.05	-1.79
19270319	0.59	0.36	-99.99	-1.35	-0.10	0.00	-0.49	1.16	0.20	-0.13	-99.99	0.08	-0.32	0.06	-99.99	-0.95	-0.24	0.30	0.00	-99.99	-0.22	0.02	0.34	0.40	-0.34	-99.99	-99.99	1.00	2.79	-0.38	0.35	0.00	-99.99	0.09	-0.21	-99.99	3.40	-0.44	-99.99	-0.49	0.06	-3.38	-0.26	-0.42	-0.24	0.20	-0.39	0.97	0.64
19270321	0.05	-0.06	-99.99	-1.45	-0.16	-3.73	-0.82	-1.60	-0.21	0.45	-99.99	1.44	-0.82	0.29	-99.99	-0.75	-0.26	0.30	0.37	-99.99	0.15	-0.07	0.02	-0.40	0.08	-99.99	-99.99	1.81	1.60	0.04	-0.34	-0.04	-99.99	-2.19	0.67	-99.99	0.92	0.00	-99.99	-0.33	0.59	-3.50	0.81	-0.19	-0.48	-0.33	-0.34	-1.35	0.15
19270322	0.22	-0.86	-99.99	-3.30	-0.69	3.45	-1.77	0.93	-0.57	-0.08	-99.99	-0.86	-0.78	-2.17	-99.99	-0.84	-1.15	-1.78	-0.96	-99.99	-2.31	-1.00	-2.27	-0.40	-1.78	-99.99	-99.99	-0.91	-0.93	-0.59	-0.78	-0.20	-99.99	-0.11	0.14	-99.99	-2.59	-1.34	-99.99	-0.98	-1.07	-14.49	-1.04	0.38	-0.79	0.20	-0.11	-1.06	-2.24
19270323	-0.72	0.47	-99.99	1.11	-0.45	2.92	0.45	-0.69	0.26	-0.05	-99.99	0.14	-0.26	1.21	-99.99	1.98	0.55	0.45	0.51	-99.99	0.09	0.17	-0.47	-1.62	0.43	-99.99	-99.99	-0.05	2.56	-0.46	1.02	0.12	-99.99	0.58	-0.30	-99.99	0.00	0.27	-99.99	0.33	0.31	8.47	0.06	-0.67	-1.28	0.62	1.37	1.00	0.05
19270324	1.09	0.73	-99.99	3.80	0.48	-0.40	0.33	-1.16	0.72	0.10	-99.99	0.07	0.34	0.88	-99.99	1.03	0.87	1.35	0.44	-99.99	1.26	1.04	1.24	-0.41	0.26	-99.99	-99.99	0.85	-2.87	0.60	1.07	1.37	-99.99	0.11	0.50	-99.99	1.51	0.72	-99.99	1.21	0.60	13.28	0.38	0.58	-0.06	1.44	-0.96	-0.50	-0.38
19270325	-1.09	0.29	-99.99	1.02	0.15	0.41	-0.22	1.88	-0.68	-0.01	-99.99	-0.36	0.47	0.73	-99.99	0.77	0.71	-0.59	0.09	-99.99	0.31	-0.15	0.06	0.41	0.76	-99.99	-99.99	-0.23	-1.64	0.82	0.35	0.37	-99.99	0.76	-0.48	-99.99	-1.28	0.18	-99.99	1.03	-0.23	5.86	-0.08	-0.05	-4.45	3.05	0.00	-0.65	0.00
19270326	0.45	0.89	-99.99	-0.71	0.24	0.40	0.80	1.38	-0.35	-0.03	-99.99	0.36	0.09	0.25	-99.99	-0.68	0.51	2.38	0.25	-99.99	-0.03	-0.51	0.83	-0.21	0.20	-99.99	-99.99	-0.05	0.98	0.45	-0.09	1.51	-99.99	-0.40	0.05	-99.99	1.78	-0.54	-99.99	0.26	0.26	21.82	-0.21	0.29	2.75	-1.15	0.26	0.54	-0.16
19270328	-0.06	0.78	-99.99	-0.09	0.26	0.00	-0.14	0.45	1.33	-0.11	-99.99	-1.02	-0.02	1.74	-99.99	-0.49	-0.51	-0.44	0.52	-99.99	0.22	1.81	1.32	-0.21	-0.31	-99.99	-99.99	-0.70	0.26	-0.16	-0.20	0.19	-99.99	0.35	0.89	-99.99	-0.24	0.72	-99.99	-1.16	1.01	-1.60	0.45	-0.14	2.58	0.74	0.19	-0.04	0.49
19270329	0.41	-0.19	-99.99	-2.00	-0.04	-0.40	-1.07	-2.26	-0.72	0.19	-99.99	-0.08	0.29	1.02	-99.99	-1.13	0.64	0.44	0.19	-99.99	0.52	-0.95	-0.22	0.00	0.81	-99.99	-99.99	-0.53	-1.41	-0.64	-0.22	-0.52	-99.99	-1.28	0.83	-99.99	-1.13	0.00	-99.99	-1.43	-0.27	-7.07	-0.46	0.04	-1.13	-0.69	-0.19	-1.13	-1.26
19270330	-1.13	-0.52	-99.99	-1.08	-0.53	-0.61	-1.07	-0.46	-0.56	-0.11	-99.99	0.01	-0.03	-0.99	-99.99	-0.17	-0.85	-1.16	-0.87	-99.99	-0.62	-0.33	-1.29	-0.83	-0.54	-99.99	-99.99	-0.82	-0.17	-1.59	-0.53	-0.12	-99.99	0.29	2.02	-99.99	-0.75	-0.54	-99.99	-2.05	0.22	-1.17	-0.14	-0.44	-0.50	-0.50	-0.39	0.93	-0.54
19270331	-0.01	0.38	-99.99	4.10	0.23	0.20	1.08	-1.40	-0.17	0.12	-99.99	0.08	-0.17	-0.03	-99.99	0.00	0.73	1.76	0.53	-99.99	1.00	0.41	0.45	1.67	-0.25	-99.99	-99.99	-0.21	0.98	0.20	0.21	-0.02	-99.99	-0.81	1.07	-99.99	-1.73	0.54	-99.99	-0.64	0.47	-9.17	0.40	-0.16	-4.24	2.82	-0.19	0.64	-0.22
19270401	0.65	-0.51	-99.99	-0.61	-0.40	-2.85	-0.05	0.47	0.11	0.91	-99.99	-0.15	0.22	0.27	-99.99	-0.77	-0.39	1.16	0.69	-99.99	0.16	1.34	-0.40	-1.64	0.53	-99.99	-99.99	0.88	-0.35	-0.92	0.05	-0.08	-99.99	-0.54	1.13	-99.99	-1.30	2.23	-99.99	0.72	-0.08	-2.28	0.00	0.17	0.36	4.72	0.00	1.27	-0.77
19270402	-0.45	0.14	-99.99	-0.55	0.00	-1.26	-0.96	-1.41	-0.24	-0.17	-99.99	0.00	-0.52	0.01	-99.99	0.20	-0.21	-3.43	-0.34	-99.99	0.56	1.16	-0.44	-2.50	-0.45	-99.99	-99.99	0.01	-0.01	-0.60	0.58	0.00	-99.99	0.07	0.16	-99.99	1.12	0.44	-99.99	-0.05	0.14	-3.67	-0.41	1.90	1.01	-0.48	-0.98	1.38	0.77
19270404	5.23	1.13	-99.99	3.93	0.21	3.39	-0.44	-0.95	0.23	-0.49	-99.99	-0.45	0.30	0.66	-99.99	-0.30	0.13	0.30	0.35	-99.99	0.26	0.65	0.66	0.43	0.41	-99.99	-99.99	-0.02	0.80	-0.13	0.03	0.65	-99.99	0.45	2.18	-99.99	0.80	0.70	-99.99	0.94	1.02	0.00	0.27	-0.47	0.71	2.45	0.00	0.41	1.54
19270405	-0.68	-0.23	-99.99	1.71	0.07	5.33	-0.41	5.77	0.05	1.57	-99.99	0.00	0.01	2.36	-99.99	0.18	0.28	2.06	0.24	-99.99	0.40	-0.13	2.21	-6.81	0.17	-99.99	-99.99	0.21	0.02	1.20	0.00	0.19	-99.99	0.75	-0.20	-99.99	0.80	0.26	-99.99	1.68	0.39	-5.88	0.32	-0.05	-1.28	0.08	0.79	3.95	-1.02
19270406	-0.82	-0.02	-99.99	-0.59	0.32	1.17	-0.72	1.36	-0.57	0.30	-99.99	-0.29	0.23	-0.39	-99.99	-0.43	0.36	-0.87	0.48	-99.99	-0.06	-0.97	-0.26	-1.37	0.70	-99.99	-99.99	1.45	-0.82	0.24	0.21	0.74	-99.99	-0.46	-2.76	-99.99	0.82	-0.09	-99.99	-0.70	-0.14	2.94	1.52	0.18	-1.13	-2.57	-2.35	1.25	-1.18
19270407	-1.46	0.24	-99.99	0.69	0.24	0.00	-0.78	2.24	-0.21	0.89	-99.99	-0.74	0.66	0.23	-99.99	0.01	0.33	-0.29	-0.19	-99.99	-0.30	-0.67	-0.52	-0.93	-0.40	-99.99	-99.99	0.46	0.70	0.41	0.14	1.50	-99.99	-0.19	0.25	-99.99	-0.09	-0.69	-99.99	-1.60	0.55	-2.14	0.68	0.62	1.24	0.99	0.40	-1.05	0.52
19270408	0.61	-0.20	-99.99	0.30	0.33	0.00	0.91	2.63	-0.10	1.27	-99.99	0.60	0.32	1.82	-99.99	1.32	-0.51	-1.17	-0.01	-99.99	0.43	0.34	1.22	7.48	0.23	-99.99	-99.99	1.24	0.20	-0.03	0.88	-1.30	-99.99	-0.02	0.25	-99.99	-0.57	-0.35	-99.99	-0.78	0.47	-1.82	-0.29	0.16	1.29	-0.14	0.40	0.31	-0.04
19270409	0.10	-0.20	-99.99	-0.61	0.20	-1.54	-0.42	2.14	0.34	-0.20	-99.99	0.91	0.38	1.05	-99.99	0.62	0.00	1.48	0.16	-99.99	-0.15	0.18	0.52	0.00	-0.42	-99.99	-99.99	0.44	-0.27	-0.58	0.29	-0.38	-99.99	-0.19	-0.71	-99.99	-0.76	0.00	-99.99	0.52	-0.05	0.00	0.07	0.04	-0.96	0.54	-0.40	-1.96	-0.09
19270411	-0.21	0.15	-99.99	1.10	0.57	0.00	-0.69	-2.30	-0.23	0.57	-99.99	0.44	-0.05	-0.37	-99.99	-0.03	-0.17	-0.87	0.01	-99.99	0.49	1.23	0.28	0.87	-0.14	-99.99	-99.99	-0.90	-0.24	0.07	0.84	-0.21	-99.99	-0.31	0.43	-99.99	0.80	-0.35	-99.99	1.66	0.19	0.93	1.12	-0.66	-1.45	-0.76	-0.51	0.88	-0.18
19270412	0.88	-0.12	-99.99	-2.98	1.46	0.78	0.44	-0.64	-0.09	0.29	-99.99	-0.30	-0.22	-0.46	-99.99	0.78	-0.66	-1.18	-0.27	-99.99	-0.33	-0.48	-0.51	0.00	-0.46	-99.99	-99.99	-1.22	0.96	-0.20	0.10	-0.60	-99.99	-0.50	1.54	-99.99	-0.03	-0.70	-99.99	2.41	-0.69	0.92	-1.11	0.75	0.20	0.14	0.61	-0.16	-0.19
19270413	1.19	1.70	-99.99	0.75	0.06	0.00	1.87	-0.86	0.76	-1.32	-99.99	-0.66	0.02	0.88	-99.99	-1.15	-0.14	1.49	0.53	-99.99	0.64	2.87	0.12	0.00	-0.17	-99.99	-99.99	0.62	1.24	-0.60	0.09	-0.07	-99.99	0.26	-0.07	-99.99	1.73	0.00	-99.99	0.05	-0.14	0.00	-0.15	0.30	1.76	-0.41	2.20	0.36	1.95
19270414	-0.11	0.46	-99.99	1.63	0.06	-0.78	-0.34	-1.74	0.35	0.89	-99.99	1.40	0.95	0.22	-99.99	0.75	0.17	-0.29	0.46	-99.99	0.00	-1.00	0.29	4.31	0.14	-99.99	-99.99	-0.02	-0.34	-0.24	0.74	-0.09	-99.99	1.06	1.85	-99.99	3.34	0.00	-99.99	0.96	0.07	1.82	-0.29	-0.24	-1.41	-0.27	3.13	-0.22	-0.75
19270416	1.12	0.78	-99.99	-0.31	0.27	0.00	-0.17	1.55	-0.04	0.11	-99.99	0.01	1.40	0.60	-99.99	0.79	0.63	-0.59	0.21	-99.99	0.05	-0.82	0.61	1.65	-0.17	-99.99	-99.99	0.84	1.80	-0.71	0.37	-0.08	-99.99	-0.77	1.26	-99.99	7.34	-0.53	-99.99	1.90	0.10	1.79	0.35	0.88	2.53	0.76	0.00	0.90	-0.07
19270418	0.23	-0.36	-99.99	0.24	0.71	-1.95	-1.37	-2.40	-0.31	0.51	-99.99	-0.07	0.35	0.09	-99.99	0.90	0.02	0.89	0.63	-99.99	0.15	0.05	-0.06	-0.81	0.38	-99.99	-99.99	1.26	-0.07	-1.08	-0.46	-0.23	-99.99	0.00	0.86	-99.99	-0.86	-0.18	-99.99	-1.80	0.13	1.76	0.45	0.79	0.76	0.45	-0.57	1.27	0.87
19270419	-0.17	0.06	-99.99	5.18	-0.19	-1.20	0.57	0.00	0.31	-0.25	-99.99	-0.15	0.17	-0.06	-99.99	-0.39	-0.24	-0.29	0.06	-99.99	0.45	0.70	0.47	-4.92	0.35	-99.99	-99.99	-0.16	-0.52	1.07	-0.39	-0.34	-99.99	-0.31	-0.01	-99.99	-0.33	-0.18	-99.99	-0.35	-0.04	12.11	0.99	0.15	-0.72	-0.33	-0.95	0.47	1.00
19270420	1.50	-0.20	-99.99	-2.78	0.55	-0.40	-0.58	1.79	1.15	1.32	-99.99	-0.22	0.18	-0.58	-99.99	0.31	-0.83	-2.35	-0.16	-99.99	0.22	1.17	-0.16	0.43	0.94	-99.99	-99.99	0.82	-0.21	0.54	0.14	-0.09	-99.99	-0.17	-0.42	-99.99	3.49	0.18	-99.99	-0.96	0.41	1.85	1.43	3.58	-1.30	-0.48	0.77	0.38	-0.10
19270421	0.07	0.43	-99.99	0.42	0.29	3.24	-0.64	-0.66	0.37	1.98	-99.99	-0.45	-0.36	0.86	-99.99	-0.25	0.80	0.00	-0.17	-99.99	-0.22	0.70	1.64	0.86	-0.02	-99.99	-99.99	-1.10	-0.51	-0.05	0.44	-0.40	-99.99	1.34	-0.18	-99.99	-0.63	1.06	-99.99	-0.39	0.29	-1.82	1.61	0.39	-0.45	-0.24	-0.32	0.25	3.84
19270422	-0.77	0.32	-99.99	-1.52	0.49	-3.92	-0.38	-0.66	1.52	-1.38	-99.99	0.08	0.00	-0.44	-99.99	-0.42	1.24	-1.20	-0.04	-99.99	0.35	1.98	0.06	1.28	-0.41	-99.99	-99.99	-0.44	0.95	-0.79	-0.03	0.28	-99.99	-1.34	0.08	-99.99	-0.90	-0.70	-99.99	-0.32	0.54	-9.26	0.02	-0.95	-1.61	-0.09	-0.63	3.16	0.36
19270423	-1.10	-0.33	-99.99	-0.13	-0.30	2.45	-0.61	0.00	-0.54	0.84	-99.99	-0.07	0.02	-0.86	-99.99	0.00	0.68	2.13	0.42	-99.99	-0.42	0.32	-1.11	-1.26	-0.03	-99.99	-99.99	-1.11	-0.39	-1.12	-0.17	-0.41	-99.99	0.58	0.03	-99.99	-0.16	0.71	-99.99	-0.62	-0.06	4.25	-0.30	-0.05	0.69	0.09	-0.19	-0.34	-0.30
19270425	-0.42	-1.74	-99.99	-1.15	-0.72	0.40	-1.49	-0.44	-2.01	-1.55	-99.99	-0.73	-2.15	-2.59	-99.99	-2.00	-1.52	-3.88	-1.97	-99.99	-1.44	-2.44	-2.14	-0.43	-1.21	-99.99	-99.99	-1.84	-1.85	-1.02	-1.67	-0.64	-99.99	-0.51	-1.47	-99.99	-4.71	-0.35	-99.99	-2.05	-1.45	-7.34	-2.31	-1.53	-0.16	0.09	-0.39	-2.13	-2.19
19270426	0.02	0.61	-99.99	0.69	0.10	-0.40	2.29	0.00	0.27	0.41	-99.99	-0.16	1.04	1.20	-99.99	0.58	1.18	1.24	0.71	-99.99	0.46	1.09	1.37	-2.14	0.71	-99.99	-99.99	1.43	0.57	0.35	0.73	0.25	-99.99	-0.51	0.38	-99.99	1.69	0.53	-99.99	1.34	0.09	-1.76	0.87	0.44	-1.37	0.00	0.00	2.37	0.91
19270427	-0.28	0.15	-99.99	-1.21	-0.02	-1.99	-0.53	-2.68	0.40	-1.51	-99.99	0.76	0.46	-0.50	-99.99	0.02	-0.78	-0.46	-0.63	-99.99	-0.01	0.81	-0.28	-1.75	-0.06	-99.99	-99.99	0.37	-0.03	-1.44	-0.41	-0.59	-99.99	0.07	-0.47	-99.99	-0.22	-0.61	-99.99	-0.45	-0.11	0.90	0.18	0.26	0.33	-0.15	0.39	-2.54	0.35
19270428	-0.54	-0.80	-99.99	-1.56	-0.89	0.00	-0.48	-1.83	-1.49	1.61	-99.99	-0.37	-0.36	-2.14	-99.99	-1.26	-1.47	-2.31	-1.24	-99.99	-0.42	-1.74	-1.83	-4.89	-1.53	-99.99	-99.99	-1.34	-1.11	-1.13	-0.76	-0.29	-99.99	0.20	0.00	-99.99	-3.16	-0.62	-99.99	-0.20	-1.30	-2.66	-0.72	-0.92	-0.33	-1.02	-0.39	0.37	-1.39
19270429	0.42	0.39	-99.99	1.44	0.54	-0.81	0.13	0.93	1.37	-0.75	-99.99	0.06	1.00	0.99	-99.99	1.51	0.13	0.95	0.18	-99.99	1.02	0.86	1.44	3.74	0.39	-99.99	-99.99	0.75	0.24	0.32	0.39	-0.22	-99.99	0.34	0.65	-99.99	2.12	0.71	-99.99	3.15	0.42	0.00	0.12	1.39	-3.04	-0.12	0.00	0.33	0.74
19270430	0.42	0.30	-99.99	-0.90	0.05	0.41	0.80	1.85	0.11	0.05	-99.99	0.22	-0.38	0.19	-99.99	-0.34	0.28	-1.25	-0.42	-99.99	-0.46	-0.92	-0.19	-2.70	-0.04	-99.99	-99.99	0.36	0.41	0.53	-0.38	0.29	-99.99	1.49	0.01	-99.99	-1.23	0.00	-99.99	-0.06	0.06	0.00	-0.06	0.01	-1.63	0.00	-0.19	0.26	0.20
19270502	0.05	0.91	-99.99	1.01	-0.26	0.41	-0.76	-1.36	0.78	-2.52	-99.99	-0.21	0.16	-0.10	-99.99	1.13	-0.21	2.53	0.08	-99.99	0.19	0.13	0.93	0.93	0.35	-99.99	-99.99	0.45	0.39	0.54	0.99	0.14	-99.99	1.48	0.18	-99.99	0.31	-0.62	-99.99	-0.29	0.06	-3.65	0.25	-0.16	-1.94	-0.09	-0.58	0.12	1.99
19270503	0.38	0.45	-99.99	0.84	0.40	2.44	0.14	0.23	0.84	2.31	-99.99	-0.08	0.17	1.18	-99.99	-0.22	1.72	0.00	0.24	-99.99	1.47	1.10	1.46	2.75	0.96	-99.99	-99.99	-0.53	0.44	-0.07	0.66	0.99	-99.99	-0.45	0.46	-99.99	1.05	1.51	-99.99	-0.71	0.97	13.64	1.35	0.50	-3.39	2.80	-1.56	1.49	3.94
19270504	0.06	2.06	-99.99	0.09	0.46	-1.59	1.97	0.23	0.10	0.63	-99.99	1.03	-0.86	1.15	-99.99	1.58	0.93	-0.31	0.89	-99.99	0.15	1.10	0.28	-1.79	0.99	-99.99	-99.99	-0.12	-0.52	1.83	0.60	1.18	-99.99	2.35	0.54	-99.99	2.24	0.17	-99.99	2.80	0.44	1.33	0.31	0.76	1.28	0.52	1.19	0.27	-0.54
19270505	1.05	-0.42	-99.99	-0.35	0.82	-0.81	0.74	0.00	0.21	0.16	-99.99	0.30	0.24	-0.40	-99.99	2.33	0.50	-5.88	0.57	-99.99	0.07	1.24	0.10	0.91	0.59	-99.99	-99.99	0.86	0.58	1.01	0.80	-0.69	-99.99	-0.21	0.90	-99.99	-0.98	-0.61	-99.99	-0.39	0.06	-9.87	-0.01	0.20	0.29	1.65	1.18	-1.48	-0.69
19270506	-0.62	0.32	-99.99	0.02	-0.25	0.00	-0.89	0.00	0.42	-0.05	-99.99	-0.58	0.68	-0.15	-99.99	-0.45	-0.37	-3.29	-0.25	-99.99	-0.10	-0.24	0.40	0.90	-0.41	-99.99	-99.99	0.55	-0.34	0.96	0.64	0.10	-99.99	0.37	-0.53	-99.99	0.34	2.89	-99.99	0.69	0.58	0.00	-0.36	-0.56	0.04	1.35	0.78	0.41	-0.46
19270507	0.78	1.04	-99.99	-0.73	0.29	0.00	0.20	0.92	0.51	0.06	-99.99	0.37	0.12	-0.11	-99.99	0.07	0.29	2.72	0.38	-99.99	0.03	-0.12	0.25	0.89	0.77	-99.99	-99.99	1.51	0.10	0.46	0.37	0.23	-99.99	-0.37	0.76	-99.99	0.67	-0.51	-99.99	-0.05	0.42	1.46	-0.16	0.02	2.66	0.54	0.00	0.74	-0.48
19270509	0.43	1.64	-99.99	0.48	0.58	-0.42	0.36	-3.41	1.72	0.62	-99.99	0.16	1.39	0.63	-99.99	-0.09	0.90	-1.66	-0.01	-99.99	0.30	-0.11	0.01	4.42	0.16	-99.99	-99.99	-0.13	0.75	-0.86	0.18	0.06	-99.99	1.25	1.42	-99.99	0.00	1.37	-99.99	0.81	0.37	1.80	0.53	-0.20	-1.23	-0.41	0.77	0.39	0.67
19270510	0.04	-0.36	-99.99	-0.88	0.18	-0.42	-0.47	-0.24	0.72	-0.81	-99.99	0.44	0.04	0.00	-99.99	-0.72	-0.08	-1.85	0.05	-99.99	1.07	-0.37	0.12	0.85	0.01	-99.99	-99.99	-0.68	-0.75	-0.12	-0.15	-0.13	-99.99	-0.89	1.64	-99.99	-1.20	0.00	-99.99	0.06	-0.03	-0.88	-0.15	0.25	0.18	-0.46	0.00	-1.49	-0.09
19270511	0.47	-0.37	-99.99	2.29	0.32	-0.84	-0.08	1.42	-0.75	0.73	-99.99	0.29	-0.14	-0.82	-99.99	-0.35	-0.46	-0.51	-0.16	-99.99	-0.36	-0.70	-0.20	-2.52	0.57	-99.99	-99.99	-0.91	-0.25	0.54	0.06	0.38	-99.99	-0.37	-0.78	-99.99	-1.61	-1.35	-99.99	0.33	-0.43	-0.89	-0.39	0.24	0.48	-0.69	0.00	-0.38	-0.02
19270512	-0.69	0.36	-99.99	-0.33	0.08	-1.69	-0.19	-0.47	-0.20	-1.42	-99.99	-0.15	0.26	0.39	-99.99	0.20	-0.26	-2.76	-0.37	-99.99	-0.22	-0.40	-0.07	-3.02	-0.22	-99.99	-99.99	0.39	0.12	0.58	-0.11	-0.33	-99.99	-0.32	-0.71	-99.99	-0.80	-0.17	-99.99	-0.27	-0.31	-3.96	-0.46	-1.13	-1.46	-0.35	0.00	-1.16	-0.58
19270513	0.95	0.70	-99.99	-0.04	0.02	-6.03	0.67	-0.23	0.85	-0.02	-99.99	0.73	0.68	0.22	-99.99	0.04	0.43	-2.13	0.90	-99.99	0.98	1.31	0.65	-0.44	1.63	-99.99	-99.99	0.16	0.65	-0.04	0.94	0.13	-99.99	0.45	0.02	-99.99	-0.46	0.51	-99.99	-0.36	0.46	6.37	0.76	1.10	1.50	0.09	0.00	1.21	0.14
19270514	0.82	0.24	-99.99	0.49	0.24	-0.92	0.42	-0.12	-0.07	1.78	-99.99	0.15	-0.31	0.29	-99.99	0.13	0.81	-0.36	-0.44	-99.99	0.33	-0.18	-0.70	2.68	1.26	-99.99	-99.99	-0.40	0.06	0.32	-0.04	0.00	-99.99	0.06	-0.01	-99.99	-0.35	0.34	-99.99	-0.19	-0.07	0.00	0.31	0.65	0.04	0.85	0.00	0.42	-0.19
19270516	-1.71	-0.46	-99.99	-1.42	-0.29	10.19	-0.87	-0.59	-0.12	-0.28	-99.99	-0.50	-0.69	-1.48	-99.99	0.23	-0.48	0.36	-0.64	-99.99	-0.79	-1.12	-1.13	1.74	-1.13	-99.99	-99.99	-1.19	-0.47	-1.00	-0.65	-0.42	-99.99	-0.53	-1.96	-99.99	-1.28	-0.51	-99.99	-1.34	-0.32	1.76	-1.12	-0.28	1.55	-0.64	0.38	-1.73	-0.18
19270517	1.28	0.45	-99.99	0.57	0.13	0.00	0.64	0.00	1.14	-0.22	-99.99	-0.73	0.54	1.07	-99.99	2.11	0.33	1.81	0.50	-99.99	0.41	0.67	0.88	-2.16	1.34	-99.99	-99.99	0.07	0.10	-0.15	0.92	0.43	-99.99	-0.17	0.75	-99.99	0.83	0.17	-99.99	0.52	0.63	-1.73	0.22	1.88	-0.94	-0.12	0.00	1.15	-0.06
19270518	-0.27	0.35	-99.99	-0.01	2.18	-5.04	-0.63	0.00	0.21	0.30	-99.99	0.00	0.90	1.63	-99.99	0.86	0.06	-1.42	0.26	-99.99	0.87	0.30	1.42	0.44	0.54	-99.99	-99.99	0.28	0.13	-0.10	0.43	0.10	-99.99	1.93	2.82	-99.99	2.64	0.34	-99.99	0.17	0.44	0.00	0.08	1.42	2.63	0.93	0.00	1.29	-0.54
19270519	0.87	0.31	-99.99	0.05	1.67	1.33	-0.55	-0.94	-0.57	0.69	-99.99	0.81	0.59	-0.05	-99.99	2.30	0.10	1.44	0.34	-99.99	0.23	0.93	0.00	-0.22	-0.42	-99.99	-99.99	-0.54	-0.61	-0.57	0.75	0.44	-99.99	1.68	-0.27	-99.99	-0.74	0.00	-99.99	1.40	0.27	0.88	0.05	0.72	3.55	-0.13	0.57	-0.47	-0.52
19270520	0.03	-0.12	-99.99	-1.38	1.37	1.31	-0.37	0.48	0.84	-1.02	-99.99	0.59	0.26	-0.09	-99.99	0.55	0.15	-1.25	0.51	-99.99	2.19	-0.65	0.12	0.66	0.34	-99.99	-99.99	0.17	0.13	0.10	1.04	0.14	-99.99	-0.01	0.47	-99.99	1.32	0.00	-99.99	3.61	0.74	-2.62	1.06	-0.26	0.63	4.29	1.44	3.46	-0.12
19270521	-1.28	0.03	-99.99	0.25	0.91	0.00	0.21	1.42	-0.14	1.96	-99.99	1.90	-0.27	-0.09	-99.99	0.11	0.44	-0.18	0.45	-99.99	1.03	0.40	0.24	20.09	0.63	-99.99	-99.99	-0.18	-0.75	0.43	0.57	-0.13	-99.99	0.20	-0.29	-99.99	-0.68	0.51	-99.99	0.28	0.09	1.79	0.29	1.15	-1.83	-0.62	0.00	-0.24	-0.02
19270523	-0.11	0.26	-99.99	-0.10	2.39	0.00	-0.32	0.93	-0.09	0.46	-99.99	3.43	-0.32	-0.28	-99.99	0.47	0.96	1.08	-0.37	-99.99	-0.40	-0.19	0.16	2.91	-0.54	-99.99	-99.99	-1.28	1.28	-0.44	-0.07	0.94	-99.99	1.95	0.17	-99.99	1.37	-0.51	-99.99	-0.45	0.19	-1.76	-0.12	-0.18	1.67	0.42	0.19	0.03	0.33
19270524	-0.08	-0.51	-99.99	1.95	-0.48	-0.86	0.59	-0.23	0.95	-0.71	-99.99	-0.41	0.23	-0.19	-99.99	-0.95	0.85	-0.54	-0.29	-99.99	0.35	-0.16	-0.73	-5.65	1.94	-99.99	-99.99	0.34	0.70	0.28	-0.21	0.40	-99.99	0.21	-1.29	-99.99	-2.54	0.09	-99.99	-1.61	-0.16	1.79	-0.76	0.55	-1.02	-0.33	-0.49	0.55	0.08
19270525	0.57	0.27	-99.99	0.07	-0.18	-1.30	-0.72	-0.70	-0.43	0.40	-99.99	-0.84	0.15	0.21	-99.99	0.59	0.32	1.08	0.64	-99.99	0.19	2.22	0.91	0.37	0.54	-99.99	-99.99	-0.11	-0.03	-0.27	-0.25	-0.45	-99.99	0.81	0.02	-99.99	0.55	-0.42	-99.99	-0.88	-0.09	0.00	0.44	-0.71	1.13	1.77	-0.13	1.91	0.07
19270526	0.94	-0.15	-99.99	-0.39	-0.88	0.44	0.41	1.40	-0.36	0.36	-99.99	0.15	-0.80	-0.38	-99.99	1.11	0.68	-0.53	-0.68	-99.99	-0.03	0.48	-1.17	-0.37	-0.45	-99.99	-99.99	-0.47	1.40	1.21	0.12	-0.42	-99.99	0.70	-0.55	-99.99	-0.06	0.51	-99.99	-0.38	1.03	0.00	-0.39	0.16	1.31	-0.35	-0.19	3.23	-0.95
19270527	2.31	-0.06	-99.99	8.46	0.61	-0.44	0.46	0.00	1.38	-0.10	-99.99	-0.99	-0.26	0.66	-99.99	2.03	0.52	-0.18	0.08	-99.99	0.31	0.98	0.54	0.00	0.58	-99.99	-99.99	0.00	1.37	0.05	0.63	0.27	-99.99	2.70	-0.01	-99.99	0.26	0.51	-99.99	1.43	0.72	-4.93	0.42	-0.32	-0.19	0.01	-0.76	2.10	-0.21
19270528	-0.62	-0.37	-99.99	1.11	-0.24	0.00	-0.17	-0.12	0.10	0.16	-99.99	-0.14	0.48	0.41	-99.99	0.43	0.27	-0.18	0.14	-99.99	0.06	0.37	0.55	1.12	0.34	-99.99	-99.99	0.39	-0.12	0.06	0.11	0.02	-99.99	1.79	1.33	-99.99	1.32	0.17	-99.99	0.10	0.43	0.56	0.12	0.04	0.49	0.11	-1.26	-1.66	-0.11
19270531	-1.51	-0.11	-99.99	-0.62	1.23	0.00	-0.12	0.00	2.09	0.00	-99.99	0.15	0.35	0.11	-99.99	-0.14	-0.73	1.43	0.37	-99.99	0.13	1.03	0.43	4.81	-0.06	-99.99	-99.99	1.71	-1.26	0.13	0.59	-0.05	-99.99	1.09	0.51	-99.99	-2.18	1.18	-99.99	0.12	0.23	-3.13	-0.01	-1.27	1.26	0.89	2.83	1.25	0.25
19270601	-1.47	0.47	-99.99	7.05	0.02	-0.44	-0.14	-0.81	0.44	0.21	-99.99	0.28	-0.23	0.14	-99.99	-0.39	0.77	-9.89	0.68	-99.99	1.07	1.27	0.27	-2.12	-0.10	-99.99	-99.99	-0.30	0.70	-0.25	0.53	0.22	-99.99	-0.25	-0.94	-99.99	-0.03	0.76	-99.99	2.35	0.56	3.42	0.19	0.65	-0.48	-0.28	0.76	-0.75	0.89
19270602	1.39	-0.12	-99.99	-0.77	0.17	0.88	0.17	-1.63	0.00	-0.29	-99.99	0.65	0.37	0.63	-99.99	-0.91	0.25	-2.40	-0.09	-99.99	0.50	0.56	0.10	3.97	-0.72	-99.99	-99.99	0.50	-0.07	-0.32	0.79	0.36	-99.99	-0.94	1.38	-99.99	5.62	-0.25	-99.99	-0.47	-0.05	0.00	0.03	-0.78	2.08	0.23	0.19	-1.05	-0.77
19270603	0.00	-1.28	-99.99	3.62	-0.65	0.00	-1.68	-3.31	-0.92	0.13	-99.99	2.26	-0.25	-1.38	-99.99	-1.16	-0.89	-7.99	-0.73	-99.99	-1.74	-1.19	-1.12	2.78	-0.60	-99.99	-99.99	-1.11	-1.05	-0.20	-0.43	-0.46	-99.99	-1.86	-1.25	-99.99	-2.25	-0.50	-99.99	-1.44	-1.34	-1.84	-1.08	0.66	-1.10	-0.72	-1.12	0.00	-0.55
19270604	0.70	0.30	-99.99	0.54	-0.18	1.32	0.47	3.67	0.24	-0.41	-99.99	2.16	1.64	0.45	-99.99	1.25	0.16	1.56	0.45	-99.99	0.29	0.64	0.68	6.76	1.18	-99.99	-99.99	-0.85	1.95	0.12	0.98	-0.11	-99.99	0.08	0.25	-99.99	0.22	0.00	-99.99	0.58	0.53	0.00	0.18	-0.21	0.48	-0.33	0.38	1.59	0.49
19270606	-0.33	0.18	-99.99	1.61	0.59	3.03	0.47	-3.30	-0.29	0.18	-99.99	0.27	0.60	0.86	-99.99	1.58	0.28	2.63	0.16	-99.99	1.26	0.77	0.62	3.80	0.72	-99.99	-99.99	0.92	3.01	0.28	0.43	0.22	-99.99	1.03	0.32	-99.99	2.97	-0.51	-99.99	0.82	0.78	1.87	0.20	0.66	-0.32	0.94	0.00	2.88	1.22
19270607	-1.08	-0.25	-99.99	-2.14	0.24	-1.26	-0.74	2.56	-0.64	-0.69	-99.99	-1.07	-0.32	-0.23	-99.99	-0.38	-0.73	-0.85	-0.18	-99.99	-0.19	-1.08	0.28	-1.22	-0.71	-99.99	-99.99	-0.05	-1.16	0.12	-0.88	0.03	-99.99	0.14	0.38	-99.99	-0.52	-0.51	-99.99	-0.68	-0.75	-3.68	-0.14	0.43	-2.41	-0.71	-0.38	0.69	0.28
19270608	0.74	-0.08	-99.99	1.03	0.34	0.00	-1.27	0.24	-0.85	0.17	-99.99	0.14	0.58	-0.07	-99.99	0.02	-0.16	-3.45	0.34	-99.99	-0.60	-0.47	0.17	-3.09	-0.51	-99.99	-99.99	-0.59	0.57	1.64	-0.44	0.24	-99.99	-0.62	0.94	-99.99	-0.63	0.43	-99.99	0.22	0.64	3.82	-0.11	1.23	-2.27	-0.74	-1.14	-2.21	-0.62
19270609	-0.47	-0.06	-99.99	3.17	-0.06	-2.98	0.58	-0.36	-0.28	0.28	-99.99	0.61	-0.17	0.00	-99.99	-1.49	-0.49	-1.34	-0.02	-99.99	-0.35	-0.27	0.23	-0.64	0.20	-99.99	-99.99	0.02	-1.77	0.34	-0.24	-0.18	-99.99	-0.07	-0.27	-99.99	-0.50	-0.08	-99.99	1.10	-0.06	0.00	0.81	-0.38	-1.10	0.33	0.00	0.15	-0.83
19270610	-0.48	0.33	-99.99	-0.68	-0.30	1.10	-0.28	0.00	-0.17	0.03	-99.99	-0.27	-0.68	-0.39	-99.99	-0.93	-0.57	4.98	-0.42	-99.99	-0.59	-0.52	-0.06	6.41	-0.89	-99.99	-99.99	1.45	-0.91	-0.68	-0.79	-0.35	-99.99	-0.93	-0.46	-99.99	-0.77	-0.34	-99.99	1.76	-0.46	0.00	0.03	-0.55	-2.68	-0.14	-0.19	0.92	0.22
19270611	-0.19	-0.16	-99.99	1.20	-0.18	0.00	0.61	0.00	-0.42	-0.04	-99.99	-1.48	0.19	-0.08	-99.99	0.18	0.49	5.17	-0.27	-99.99	-0.33	0.15	0.11	-2.41	-0.18	-99.99	-99.99	0.77	0.49	-0.14	-0.33	0.19	-99.99	-0.39	-0.50	-99.99	0.00	-0.17	-99.99	2.40	-0.16	-1.84	-0.24	-0.15	0.00	0.97	0.00	-0.34	0.05
19270614	-1.15	-1.52	-99.99	0.04	-0.65	0.00	-2.35	-0.24	-1.77	-0.67	-99.99	-0.79	-1.50	-2.47	-99.99	0.21	-1.42	-1.02	-1.12	-99.99	-2.55	-1.27	-2.84	-3.09	-1.76	-99.99	-99.99	-0.97	-2.02	-1.08	-1.82	-0.63	-99.99	-1.31	-1.65	-99.99	-2.68	-0.17	-99.99	-2.00	-1.58	3.75	-1.75	-1.30	0.83	-1.26	-0.19	-1.62	-1.84
19270615	-0.67	0.69	-99.99	3.71	0.28	-0.22	0.96	-0.24	4.41	0.48	-99.99	2.56	1.14	1.17	-99.99	0.48	1.81	-1.86	0.74	-99.99	1.51	1.58	1.22	3.82	0.76	-99.99	-99.99	2.77	-0.08	0.87	0.82	0.21	-99.99	1.21	1.31	-99.99	2.69	-0.34	-99.99	1.18	1.17	0.00	0.76	0.36	1.64	-0.83	0.00	-0.20	3.08
19270616	1.36	0.74	-99.99	-1.21	0.42	0.00	1.17	-1.20	0.08	-0.29	-99.99	0.88	0.60	1.51	-99.99	1.41	-0.17	-3.80	0.45	-99.99	0.17	1.13	1.73	-2.15	0.12	-99.99	-99.99	-0.01	-0.19	-0.29	0.57	0.01	-99.99	0.47	-0.25	-99.99	-0.33	4.47	-99.99	0.74	0.55	-0.90	0.81	0.93	2.59	0.66	4.23	2.82	0.15
19270617	0.62	-0.16	-99.99	-0.98	-0.15	-0.87	0.39	0.97	0.21	-0.01	-99.99	-1.20	-0.77	-0.41	-99.99	0.47	0.34	1.54	-0.38	-99.99	0.45	-0.82	-0.04	0.31	0.52	-99.99	-99.99	-1.19	0.58	0.63	0.22	0.14	-99.99	1.81	0.42	-99.99	0.34	0.00	-99.99	0.14	0.35	0.00	1.26	-0.06	-0.96	-0.21	4.43	2.93	-0.69
19270618	-0.43	-0.05	-99.99	1.28	0.33	1.75	-0.63	0.00	0.46	0.20	-99.99	0.28	0.28	0.02	-99.99	1.22	-0.51	-1.08	0.06	-99.99	0.01	0.09	-0.22	-0.31	0.05	-99.99	-99.99	-0.40	1.09	-0.26	-0.39	-0.14	-99.99	0.59	-0.13	-99.99	1.09	-0.33	-99.99	-0.52	-0.11	0.00	-0.20	-0.89	-1.01	-0.20	0.35	-0.83	0.03
19270620	-0.18	0.13	-99.99	-0.64	0.30	-0.86	-0.71	-0.48	-0.13	0.16	-99.99	-0.27	0.52	0.18	-99.99	-0.85	-0.52	0.44	-0.26	-99.99	0.09	-0.68	-0.65	0.00	0.00	-99.99	-99.99	-0.77	-0.66	-0.16	-0.15	-0.24	-99.99	1.27	0.37	-99.99	0.19	0.25	-99.99	0.45	-0.23	-2.73	-0.01	0.27	1.76	0.44	0.00	-1.06	-1.39
19270621	-0.06	0.47	-99.99	-0.60	-0.52	0.43	-1.22	0.00	-0.03	-1.06	-99.99	-0.75	-0.48	0.34	-99.99	-0.91	-0.50	0.00	-0.39	-99.99	0.55	0.30	-0.87	0.31	-0.62	-99.99	-99.99	0.01	-0.96	-0.82	-0.54	-0.12	-99.99	-0.98	-0.25	-99.99	-1.93	-0.58	-99.99	2.09	-0.28	1.87	-0.06	0.47	-2.31	-0.13	-1.06	-0.38	-0.25
19270622	-0.25	-0.29	-99.99	-0.32	-0.03	-0.87	-1.29	-0.72	0.03	1.21	-99.99	0.20	-0.34	0.62	-99.99	0.66	0.05	-2.39	-0.23	-99.99	-0.12	1.05	0.12	0.00	0.31	-99.99	-99.99	-0.07	-0.06	-0.25	0.16	-0.35	-99.99	0.44	0.36	-99.99	1.44	1.49	-99.99	-0.48	-0.09	0.00	0.13	-0.04	-0.03	0.39	-0.71	0.07	-0.43
19270623	-0.50	-0.97	-99.99	-5.61	-0.85	0.87	-1.45	-0.97	-1.14	-0.59	-99.99	-0.27	-0.63	-1.61	-99.99	-1.39	-1.01	5.12	-0.77	-99.99	-0.51	-0.50	-1.34	-2.50	-0.74	-99.99	-99.99	-2.01	-1.30	-1.04	-1.11	-0.09	-99.99	-1.00	-0.89	-99.99	-1.47	3.75	-99.99	-2.51	-0.72	0.00	-0.98	-1.05	-2.54	0.37	-1.08	-2.21	-1.22
19270624	-0.62	0.54	-99.99	0.92	0.00	0.43	-0.09	-0.49	0.04	0.82	-99.99	0.54	-0.26	0.49	-99.99	0.13	0.10	-1.48	-0.20	-99.99	-0.51	0.90	0.31	0.32	0.34	-99.99	-99.99	0.13	-0.48	-0.18	0.18	-0.05	-99.99	1.12	-0.02	-99.99	0.90	-0.16	-99.99	0.89	0.20	-1.47	0.41	0.55	1.32	-0.39	0.18	2.50	-0.02
19270625	0.05	0.04	-99.99	0.20	0.24	-0.43	0.93	-0.12	-0.42	-0.04	-99.99	-0.41	-0.12	0.01	-99.99	-0.24	-0.27	1.72	-0.05	-99.99	0.24	0.01	0.19	1.92	0.09	-99.99	-99.99	-0.47	-0.30	-1.04	-0.19	-0.04	-99.99	0.65	-0.36	-99.99	0.67	0.16	-99.99	0.03	0.07	0.00	0.15	-0.30	-0.14	-0.05	-0.18	0.57	0.66
19270627	0.12	-1.16	-99.99	-1.85	-1.82	-1.30	-1.88	0.00	-1.87	-0.14	-99.99	-0.23	-0.30	-1.53	-99.99	-1.65	-1.23	-1.90	-1.21	-99.99	-0.18	-0.92	-2.24	-2.51	-1.52	-99.99	-99.99	-1.80	-0.84	-0.98	-0.89	-0.74	-99.99	-0.49	-0.85	-99.99	-2.05	-1.49	-99.99	-1.60	-1.30	-1.87	-1.17	-0.73	-1.16	-0.06	-1.45	-2.84	-1.82
19270628	0.21	0.07	-99.99	-0.03	-0.63	-2.19	-1.14	-1.11	-0.38	0.42	-99.99	-0.55	-0.19	0.45	-99.99	0.39	-0.03	0.00	0.26	-99.99	0.02	0.23	0.98	1.61	0.16	-99.99	-99.99	0.57	-0.07	0.98	0.06	0.08	-99.99	1.83	0.09	-99.99	0.51	1.52	-99.99	1.38	0.04	-1.90	0.32	1.14	-0.04	0.35	0.92	-1.26	-0.06
19270629	-0.16	0.21	-99.99	-0.28	0.66	-1.35	-0.04	1.25	0.10	0.31	-99.99	0.14	-0.21	0.61	-99.99	0.93	-0.62	2.59	-0.11	-99.99	-0.26	1.91	-0.33	2.53	-0.43	-99.99	-99.99	-0.15	0.16	-0.48	-0.10	-0.26	-99.99	-0.35	0.74	-99.99	-0.25	-1.57	-99.99	-0.37	0.22	-1.55	-0.18	0.02	-2.44	1.60	-0.91	0.47	0.40
19270630	-0.56	0.02	-99.99	1.02	-0.38	-0.45	0.82	0.37	0.35	0.83	-99.99	0.07	0.18	-0.95	-99.99	3.01	0.39	0.42	-0.25	-99.99	-0.48	0.65	-0.62	0.00	0.15	-99.99	-99.99	1.76	0.11	0.05	0.00	-0.11	-99.99	0.19	-0.61	-99.99	-0.88	-0.32	-99.99	-0.55	0.04	-0.79	-0.01	0.29	-0.58	0.62	0.74	-0.31	-0.75
19270701	0.67	0.69	-99.99	1.39	-0.20	-1.36	-0.84	-0.94	0.71	0.08	-99.99	0.08	-0.15	1.12	-99.99	1.91	1.15	-0.08	0.69	-99.99	1.66	2.43	0.97	-3.70	1.06	-99.99	-99.99	0.32	0.87	0.41	0.60	0.66	-1.43	1.75	0.67	-99.99	0.65	-1.28	-99.99	1.57	0.48	3.41	0.38	0.78	1.77	0.72	0.00	1.40	0.45
19270702	0.80	0.46	-99.99	0.49	1.14	1.97	1.14	0.38	1.03	-0.15	-99.99	0.06	0.28	0.58	-99.99	0.11	0.03	0.18	0.19	-99.99	0.99	0.96	0.98	1.92	0.05	-99.99	-99.99	-0.56	0.82	0.44	0.44	0.83	1.09	-0.77	0.44	-99.99	1.37	1.79	-99.99	1.77	0.51	2.71	0.24	-0.30	-0.03	0.10	0.00	0.98	1.73
19270705	1.18	0.92	-99.99	-0.65	1.49	-0.68	0.76	0.80	1.09	0.11	-99.99	2.41	0.90	1.63	-99.99	0.57	1.48	1.03	0.78	-99.99	0.42	2.88	1.61	0.31	0.13	-99.99	-99.99	-0.38	0.72	0.19	0.88	0.10	2.87	1.11	1.00	-99.99	0.63	2.07	-99.99	1.72	0.77	0.82	0.30	-0.50	0.14	2.76	1.57	-0.60	0.34
19270706	1.15	0.62	-99.99	1.62	1.23	-2.22	1.91	2.83	0.13	0.02	-99.99	1.89	3.35	0.35	-99.99	0.64	0.77	0.05	0.30	-99.99	0.42	-0.19	0.13	-0.31	1.56	-99.99	-99.99	1.88	-0.39	0.96	1.07	0.05	-2.44	1.09	0.35	-99.99	1.57	1.72	-99.99	1.38	0.38	1.58	0.94	1.46	0.04	0.48	1.86	0.87	1.47
19270707	1.09	0.61	-99.99	-2.36	0.22	-0.98	-1.21	-0.37	-0.30	0.23	-99.99	0.58	-0.51	-0.40	-99.99	2.27	-0.88	-2.10	-0.18	-99.99	-0.45	-0.48	-0.85	-0.63	0.47	-99.99	-99.99	0.00	-1.08	-0.22	-0.46	-0.44	0.71	0.93	0.03	-99.99	-0.05	-1.69	-99.99	-0.71	-0.12	-5.15	-0.05	-1.43	-0.44	-1.18	-0.46	1.38	-0.29
19270708	1.75	0.14	-99.99	-0.28	-0.29	-0.42	-2.07	-0.93	-1.02	-0.07	-99.99	1.29	-0.46	0.15	-99.99	-1.42	0.98	-0.18	-0.24	-99.99	-0.42	0.48	-0.70	-1.27	-0.21	-99.99	-99.99	-0.41	-0.18	-0.45	0.30	-0.12	1.06	2.49	-1.03	-99.99	-0.27	0.16	-99.99	0.48	-0.20	0.90	-0.20	0.20	1.09	0.04	-0.64	-1.14	-2.08
19270709	-1.12	0.45	-99.99	-0.11	0.33	0.00	-0.01	1.48	0.31	0.14	-99.99	-0.53	1.69	0.87	-99.99	0.41	-0.22	-0.12	-0.18	-99.99	0.37	-0.01	0.70	-2.56	-0.30	-99.99	-99.99	0.64	-0.22	0.22	-0.10	-0.08	-0.70	-0.58	0.15	-99.99	0.43	1.09	-99.99	0.25	-0.01	0.11	0.53	-0.28	1.10	-0.13	1.39	-1.43	-0.57
19270711	0.54	0.65	-99.99	1.19	-0.21	-0.13	-0.23	0.00	-0.19	1.28	-99.99	0.81	1.17	1.07	-99.99	-2.17	1.55	-0.85	0.67	-99.99	0.67	1.02	0.53	-2.63	0.04	-99.99	-99.99	-0.55	0.22	0.19	-0.08	0.26	0.00	-2.05	0.26	-99.99	-0.03	1.54	-99.99	0.58	0.51	-0.22	0.26	0.31	-2.58	0.36	2.53	0.67	1.19
19270712	-0.38	-0.18	-99.99	5.51	0.10	0.44	1.86	3.09	-1.32	0.12	-99.99	0.14	0.17	0.89	-99.99	-0.93	0.20	0.29	0.83	-99.99	0.47	0.62	-0.42	0.00	0.59	-99.99	-99.99	0.36	0.70	0.21	-0.12	0.57	-6.71	0.02	0.12	-99.99	3.81	0.53	-99.99	-0.48	0.52	1.68	0.91	-0.16	1.36	2.11	-0.15	0.30	-0.46
19270713	0.37	0.09	-99.99	1.07	0.29	7.46	1.13	-0.89	-0.26	0.97	-99.99	0.58	1.07	0.00	-99.99	-0.97	-0.21	0.18	1.27	-99.99	0.41	-0.26	0.24	1.69	0.05	-99.99	-99.99	0.31	0.68	-0.29	-0.29	0.15	4.73	1.54	0.80	-99.99	-0.79	-0.23	-99.99	-1.10	0.88	-0.06	-0.06	0.33	0.64	2.61	-0.59	0.56	0.05
19270714	0.35	0.06	-99.99	0.55	-0.33	0.53	0.40	0.35	1.27	0.09	-99.99	1.32	1.27	1.05	-99.99	1.57	0.26	1.27	0.92	-99.99	0.13	-0.27	1.57	0.00	0.01	-99.99	-99.99	1.33	0.32	-0.23	0.30	0.73	-0.54	-1.47	0.63	-99.99	0.25	0.00	-99.99	0.64	0.00	-2.42	1.67	-0.07	-0.09	2.23	0.75	0.74	-1.24
19270715	0.53	-0.04	-99.99	0.27	0.37	0.80	-0.26	-0.80	0.21	0.11	-99.99	0.74	-0.54	0.05	-99.99	-0.60	0.74	0.74	0.17	-99.99	-0.09	0.61	0.38	2.33	0.69	-99.99	-99.99	1.77	-0.51	0.21	0.21	0.57	2.18	-0.57	1.59	-99.99	-0.02	-0.61	-99.99	-0.50	0.19	1.56	0.54	1.13	1.34	-0.72	-0.44	0.08	-0.36
19270716	-0.32	0.30	-99.99	-0.10	0.20	0.48	-0.01	0.45	0.86	0.47	-99.99	0.06	-0.07	-0.38	-99.99	0.49	-0.13	-1.05	-0.20	-99.99	-0.17	0.70	-0.09	0.97	-0.51	-99.99	-99.99	-0.25	0.24	0.85	0.26	-0.07	-1.60	0.54	0.15	-99.99	0.86	-0.08	-99.99	0.15	0.15	-1.78	0.23	0.24	-1.52	0.28	-0.45	0.94	0.33
19270718	0.38	0.27	-99.99	-1.37	0.66	-1.26	-0.06	-1.88	1.37	0.46	-99.99	0.48	0.07	-0.07	-99.99	-0.47	0.38	-0.48	-0.34	-99.99	-0.02	1.64	0.23	-3.54	0.33	-99.99	-99.99	-0.45	-0.63	0.19	0.23	-0.14	-0.90	-0.52	0.56	-99.99	1.51	0.08	-99.99	0.35	0.13	0.91	0.56	-0.16	-0.78	-0.76	0.15	0.18	0.00
19270719	-1.08	0.09	-99.99	-0.10	-0.50	-0.65	-0.10	-1.00	-0.05	0.05	-99.99	0.00	0.51	0.67	-99.99	2.87	-0.07	-1.05	-0.12	-99.99	0.17	2.24	0.66	0.67	-0.20	-99.99	-99.99	-0.06	0.21	0.66	0.78	-0.56	0.18	0.69	0.29	-99.99	0.39	-0.61	-99.99	2.96	-0.09	1.80	0.26	-0.79	1.12	0.84	-0.30	-0.70	0.37
19270720	-0.12	0.63	-99.99	0.63	-0.17	-0.12	-0.54	3.41	0.62	1.66	-99.99	0.83	-0.22	2.31	-99.99	0.02	0.45	0.52	0.73	-99.99	0.80	-0.42	1.49	0.00	0.06	-99.99	-99.99	0.88	0.06	-0.41	0.47	0.54	1.64	0.07	-0.98	-99.99	-0.18	4.14	-99.99	0.61	0.10	-0.66	0.62	0.90	2.72	-0.43	-0.15	0.39	-0.03
19270721	-0.58	-0.55	-99.99	-0.19	0.91	-1.07	-0.74	-0.18	-0.86	-0.41	-99.99	-0.94	0.07	0.64	-99.99	-0.19	-0.63	0.84	0.58	-99.99	-0.52	-0.12	0.66	0.33	0.32	-99.99	-99.99	0.83	1.05	-0.38	-0.08	-0.26	2.87	-0.25	-0.28	-99.99	0.44	0.44	-99.99	-0.61	-0.28	2.89	-0.56	0.86	2.15	-2.51	-0.30	-0.04	0.11
19270722	-1.03	-0.09	-99.99	-0.08	0.58	-1.33	-1.74	-1.68	0.05	0.02	-99.99	-0.56	-0.34	-0.34	-99.99	1.25	-0.60	-1.08	0.44	-99.99	0.19	-0.62	0.24	-0.66	-0.23	-99.99	-99.99	0.88	2.10	0.20	-0.76	-0.12	1.05	-0.65	-0.43	-99.99	0.32	-1.47	-99.99	-0.89	-0.40	-0.65	0.99	-0.36	-0.68	0.78	-0.75	-0.01	0.55
19270723	0.62	0.09	-99.99	-0.43	0.06	0.00	0.75	-0.73	-0.47	0.28	-99.99	0.00	0.49	0.66	-99.99	-0.49	-0.51	0.27	0.08	-99.99	0.87	0.23	0.99	6.98	-0.18	-99.99	-99.99	-0.11	-1.43	0.05	0.11	-0.13	-0.69	0.18	0.23	-99.99	-0.28	0.60	-99.99	0.34	0.11	0.22	-0.08	-0.36	-0.26	1.11	0.36	-0.68	1.27
19270725	0.77	0.19	-99.99	-1.30	0.01	0.27	-0.09	0.46	0.52	0.55	-99.99	-0.05	1.21	0.78	-99.99	0.79	0.51	-0.32	1.40	-99.99	0.92	0.90	0.54	-2.80	0.47	-99.99	-99.99	0.32	-0.60	0.04	-0.36	0.08	2.78	-0.06	0.07	-99.99	1.35	-1.63	-99.99	1.28	0.27	-1.74	1.88	-0.98	0.42	2.63	0.30	-1.51	0.12
19270726	0.33	-0.24	-99.99	-0.88	-0.26	1.91	-0.07	-1.55	0.39	-0.37	-99.99	-1.31	-0.33	0.48	-99.99	-0.32	1.34	0.74	-0.23	-99.99	0.30	-0.27	2.22	1.60	-0.29	-99.99	-99.99	-0.05	-0.99	-0.05	0.40	0.25	-2.36	-0.31	0.08	-99.99	0.35	0.00	-99.99	1.51	0.37	1.06	-0.17	0.18	-1.40	-0.04	-0.30	0.41	-0.72
19270727	1.37	-0.51	-99.99	0.86	-0.53	0.27	1.14	0.09	0.20	0.52	-99.99	1.18	-0.80	-0.25	-99.99	0.10	0.55	-0.18	0.24	-99.99	0.28	1.77	0.38	0.63	0.39	-99.99	-99.99	-0.19	0.09	-0.07	0.02	-0.15	2.08	0.91	0.04	-99.99	-1.24	1.65	-99.99	0.11	0.02	-0.98	-0.51	2.77	0.09	-0.45	-0.45	-0.28	-0.59
19270728	0.14	0.18	-99.99	-1.52	-0.77	-1.87	-0.11	-1.94	1.16	0.57	-99.99	0.40	0.02	1.32	-99.99	-0.29	-0.33	-0.08	1.68	-99.99	0.73	-0.17	0.12	-1.25	-0.03	-99.99	-99.99	-0.08	-0.50	-0.22	0.24	-0.09	-1.02	-1.13	-0.56	-99.99	0.16	-1.11	-99.99	-0.70	-0.09	2.15	0.30	0.49	-1.65	1.84	0.30	-0.30	1.91
19270729	-0.35	-0.30	-99.99	0.08	-0.35	1.64	0.25	-1.14	-0.91	-0.46	-99.99	-0.61	0.23	3.43	-99.99	0.07	0.46	-0.26	0.29	-99.99	-0.05	-0.13	0.09	0.00	7.91	-99.99	-99.99	1.86	0.46	-0.31	1.00	0.77	-1.71	-0.25	0.18	-99.99	1.07	-0.07	-99.99	0.48	0.56	1.78	-0.22	0.23	-0.45	0.05	-0.60	-1.48	2.55
19270730	-1.09	0.23	-99.99	0.44	0.36	-0.66	-0.21	0.38	0.89	-0.20	-99.99	2.12	0.00	-0.15	-99.99	-0.35	-0.54	0.95	0.13	-99.99	1.13	0.33	0.29	-0.32	-0.34	-99.99	-99.99	0.15	0.26	0.70	0.35	0.34	-0.71	-0.21	0.39	-99.99	1.08	-0.15	-99.99	0.29	1.17	1.06	0.93	0.16	-0.64	0.08	0.30	0.13	0.63
19270801	0.04	0.13	-99.99	-0.15	0.58	0.02	0.10	1.89	0.59	0.25	-99.99	-0.40	0.65	0.91	-99.99	-0.22	0.31	-0.99	0.18	-99.99	0.84	1.29	0.49	0.32	1.32	-99.99	-99.99	0.06	0.55	0.12	0.43	-0.22	0.36	-0.31	0.77	-99.99	1.36	1.95	-99.99	2.18	0.75	2.20	1.71	0.62	0.26	0.23	0.30	1.18	0.42
19270802	2.84	0.96	-99.99	2.48	0.15	2.85	-0.08	0.09	0.78	0.36	-99.99	0.30	1.63	1.06	-99.99	-0.28	0.18	0.39	1.06	-99.99	2.60	0.78	0.71	0.00	0.02	-99.99	-99.99	-0.29	0.20	0.34	0.77	0.24	2.14	0.08	-0.22	-99.99	3.61	1.62	-99.99	0.99	0.20	-1.62	1.10	-0.57	1.51	0.78	1.83	-0.17	1.39
19270803	-0.63	0.71	-99.99	0.97	-0.26	-2.05	-0.33	0.29	0.45	-0.21	-99.99	-0.77	-0.98	-1.58	-99.99	-0.44	-1.53	-0.43	-1.05	-99.99	-0.95	-1.50	-1.16	1.27	0.03	-99.99	-99.99	-0.46	-0.88	0.16	-0.60	-0.30	-2.09	0.95	-0.10	-99.99	-1.01	-1.59	-99.99	-0.57	-1.04	-0.27	-0.56	-0.57	1.21	-0.08	-0.30	-0.63	1.81
19270804	0.39	0.52	-99.99	0.53	-0.06	-0.66	0.05	1.11	0.47	-0.05	-99.99	0.15	1.07	1.05	-99.99	0.47	0.59	0.11	1.04	-99.99	0.33	0.21	0.97	-0.94	0.98	-99.99	-99.99	1.22	0.13	3.02	0.43	0.22	0.36	3.64	4.88	-99.99	1.23	0.00	-99.99	1.11	0.23	0.46	2.14	0.36	-0.43	-0.31	0.45	0.99	-0.32
19270805	-0.51	-1.11	-99.99	-2.39	-0.31	1.47	-0.50	-0.65	-0.51	-0.55	-99.99	2.46	-0.16	-1.46	-99.99	0.41	-0.25	-0.48	-0.86	-99.99	-0.59	-1.87	-0.81	-1.58	-0.34	-99.99	-99.99	-0.39	-0.53	-0.13	-0.09	0.40	-0.35	-2.38	0.74	-99.99	-0.41	-0.74	-99.99	-0.73	-0.90	-1.15	-0.23	-0.01	0.09	0.57	-2.08	1.50	-1.24
19270806	-0.83	0.00	-99.99	-0.07	0.35	-1.62	-0.48	0.74	0.98	-0.34	-99.99	2.60	1.12	-0.47	-99.99	1.88	0.18	-0.22	0.20	-99.99	0.24	-0.27	-0.52	0.64	-0.15	-99.99	-99.99	0.02	0.98	-0.62	0.49	0.02	1.07	-0.16	-0.51	-99.99	-1.86	0.07	-99.99	-0.56	-0.19	3.58	0.05	-1.05	-0.42	-0.06	0.91	-0.94	4.75
19270808	-0.27	-1.24	-99.99	-1.30	0.27	0.05	0.34	-1.38	-1.07	-0.03	-99.99	-2.65	-0.26	-2.14	-99.99	-2.33	-0.77	0.16	-1.26	-99.99	-2.33	-1.59	-1.25	-2.55	0.11	-99.99	-99.99	-1.42	-0.67	-0.54	-1.30	-0.18	1.06	0.11	-2.52	-99.99	-0.93	-2.15	-99.99	-1.39	-1.23	0.41	-1.50	0.75	-0.53	-1.10	-0.90	-0.73	-1.91
19270809	0.03	0.86	-99.99	1.05	1.07	0.41	2.67	1.02	2.53	-0.08	-99.99	1.71	1.32	1.50	-99.99	2.16	0.42	-0.33	1.21	-99.99	1.03	1.13	0.97	3.59	0.32	-99.99	-99.99	0.77	0.57	0.86	0.88	1.06	-1.74	-0.27	2.34	-99.99	1.23	1.82	-99.99	0.50	0.68	3.35	1.14	0.95	-0.09	0.41	0.00	0.02	1.22
19270810	0.21	0.28	-99.99	0.39	-0.45	1.48	1.60	-0.27	0.59	0.43	-99.99	-1.23	0.03	0.41	-99.99	-0.16	0.02	0.59	-0.08	-99.99	1.32	0.12	0.41	-0.32	0.05	-99.99	-99.99	-0.13	-0.02	-0.48	2.17	-0.01	2.13	1.18	-0.79	-99.99	-0.64	-1.34	-99.99	0.37	0.33	-1.77	0.33	0.35	-0.33	-0.41	0.45	1.90	-1.27
19270811	-0.47	-1.11	-99.99	-0.67	-0.26	-0.52	-1.54	0.18	-1.78	0.48	-99.99	-1.23	-2.03	-1.80	-99.99	-1.10	-1.04	-1.23	-1.06	-99.99	-2.67	-1.38	-1.73	-1.27	-0.64	-99.99	-99.99	-1.43	-0.31	-0.63	-1.07	-0.90	0.00	0.06	-0.55	-99.99	-15.39	-0.90	-99.99	-1.95	-0.66	-5.69	-0.48	-1.46	3.73	-0.10	-0.45	-2.83	-0.70
19270812	-0.29	-1.22	-99.99	-4.14	-0.95	-0.54	-1.50	-3.68	-3.06	-0.79	-99.99	-0.61	-3.11	-2.59	-99.99	-1.12	-2.51	-0.69	-1.43	-99.99	-1.96	-1.74	-1.43	-2.24	-2.02	-99.99	-99.99	-1.69	-0.86	-1.21	-1.35	-0.62	-2.78	-0.72	-0.85	-99.99	-2.45	-0.91	-99.99	-2.19	-1.91	-13.98	-2.33	-1.28	-2.42	-2.40	-0.76	-0.01	-0.34
19270813	0.28	0.46	-99.99	1.99	-0.07	2.18	2.90	1.53	0.74	0.05	-99.99	0.68	1.56	1.40	-99.99	0.80	1.67	0.42	1.22	-99.99	1.24	2.76	1.53	4.92	0.86	-99.99	-99.99	0.80	0.65	0.51	0.65	0.56	-0.71	1.68	0.45	-99.99	0.31	0.54	-99.99	2.23	0.69	5.05	1.11	0.62	0.19	-0.99	0.15	1.05	0.81
19270815	1.51	1.10	-99.99	0.96	0.95	5.33	1.32	1.13	2.24	0.52	-99.99	-0.13	1.79	1.40	-99.99	-0.03	0.52	-0.04	1.27	-99.99	1.69	1.03	1.76	2.50	0.94	-99.99	-99.99	0.86	1.01	0.89	0.85	0.38	2.52	-0.62	1.34	-99.99	3.88	0.61	-99.99	1.47	1.70	0.70	2.23	0.92	0.52	1.55	-0.92	-0.04	2.57
19270816	-0.79	1.01	-99.99	1.00	0.54	-0.51	0.78	-0.84	-0.45	0.26	-99.99	1.55	1.15	0.78	-99.99	1.03	0.32	-0.60	0.30	-99.99	-0.11	0.43	0.91	-1.22	-0.24	-99.99	-99.99	0.71	0.68	0.34	0.42	0.17	-3.16	1.89	3.72	-99.99	1.46	0.68	-99.99	1.29	0.80	-1.86	1.06	2.52	0.17	2.46	-0.61	2.76	1.48
19270817	0.27	0.70	-99.99	0.15	-0.25	-0.76	-0.37	-0.28	-0.39	1.14	-99.99	-0.93	-0.29	0.31	-99.99	0.17	1.11	2.18	1.37	-99.99	-0.04	-0.26	-0.06	-0.31	0.78	-99.99	-99.99	0.16	0.31	0.66	0.17	0.22	2.90	-0.13	-0.83	-99.99	-1.46	-0.15	-99.99	0.69	-0.25	6.18	1.83	-1.38	-0.70	-0.13	2.18	-0.64	-0.45
19270818	0.15	-0.57	-99.99	-0.39	-0.14	0.28	0.92	0.00	-0.10	0.52	-99.99	1.74	1.06	-0.30	-99.99	0.00	0.04	-0.52	-0.07	-99.99	0.09	-0.36	-0.13	0.31	-0.37	-99.99	-99.99	-0.07	-0.51	0.75	0.09	-0.25	0.35	0.26	-0.36	-99.99	-0.89	-0.30	-99.99	-0.07	0.28	0.10	-0.30	-1.07	0.00	0.79	-0.40	-0.28	0.94
19270819	0.35	0.33	-99.99	-0.15	0.31	-0.02	0.29	1.42	-0.64	0.26	-99.99	-0.59	-0.50	0.62	-99.99	-0.34	0.98	-0.54	-0.14	-99.99	1.02	2.24	0.78	3.73	0.95	-99.99	-99.99	0.59	0.06	-0.60	-0.01	-0.27	-0.35	0.44	-1.05	-99.99	1.17	0.91	-99.99	-0.74	-0.23	-1.78	0.30	0.43	0.36	0.27	1.98	0.45	-0.20
19270820	-0.20	0.39	-99.99	0.48	-0.03	1.56	0.87	-0.65	0.45	0.44	-99.99	-0.92	-0.09	1.44	-99.99	-0.19	0.02	0.62	0.06	-99.99	0.31	0.90	1.44	0.00	0.40	-99.99	-99.99	-0.04	0.60	0.12	0.56	0.16	-1.41	-0.03	0.87	-99.99	-1.84	0.00	-99.99	-0.19	0.05	0.45	0.15	0.85	0.26	-0.80	1.19	0.50	-0.70
19270822	-0.01	0.55	-99.99	0.11	-0.13	0.98	1.36	0.28	0.79	-0.10	-99.99	0.58	1.31	0.72	-99.99	0.35	0.44	-1.25	1.18	-99.99	0.35	-0.27	1.02	2.99	0.77	-99.99	-99.99	0.20	1.09	-0.83	0.36	0.45	-0.71	-0.37	-0.05	-99.99	0.96	0.15	-99.99	1.46	0.31	1.36	0.84	0.53	-0.10	0.49	0.59	0.31	0.38
19270823	0.06	0.47	-99.99	-2.02	0.25	-0.23	1.04	1.87	0.05	-0.02	-99.99	0.08	-0.26	0.25	-99.99	-0.81	-0.22	0.15	1.04	-99.99	-0.03	-0.31	0.05	0.58	0.55	-99.99	-99.99	0.32	-0.01	-0.46	-0.11	-0.08	-0.36	-0.11	-0.84	-99.99	-0.21	1.20	-99.99	1.37	0.11	-1.52	-0.54	-0.03	0.70	-0.37	0.00	0.81	-1.02
19270824	0.52	0.38	-99.99	0.69	0.16	-0.21	0.09	-1.10	-0.51	-0.20	-99.99	0.36	-1.35	0.11	-99.99	0.57	-0.20	0.41	-0.06	-99.99	-0.06	0.49	1.59	13.87	0.39	-99.99	-99.99	0.91	0.14	-0.80	1.03	-0.24	-1.44	-0.22	-0.29	-99.99	3.24	-0.59	-99.99	-0.38	0.17	2.04	0.27	0.63	0.88	-0.50	1.61	-0.05	-0.59
19270825	-0.52	-0.30	-99.99	-0.33	0.62	-0.16	-1.39	-0.37	-0.22	-0.18	-99.99	-0.82	0.19	0.23	-99.99	-0.98	-0.29	0.37	-0.74	-99.99	-0.65	-0.01	1.62	13.71	0.65	-99.99	-99.99	-0.58	0.26	-0.20	-0.19	-0.06	2.56	0.12	-0.13	-99.99	-1.60	1.04	-99.99	-1.39	0.07	-3.77	-0.24	-1.10	-0.68	0.30	0.00	-0.26	0.90
19270826	-0.01	0.09	-99.99	0.71	-0.03	-0.34	-0.41	-0.74	-0.41	0.23	-99.99	-0.50	-0.43	0.15	-99.99	-0.55	0.30	-0.19	0.45	-99.99	0.04	2.24	1.30	-3.79	-0.06	-99.99	-99.99	0.23	-0.74	-0.46	0.04	-0.15	0.00	2.43	-0.91	-99.99	0.69	-0.15	-99.99	0.06	-0.03	0.00	0.89	-0.72	0.16	-0.20	-0.44	1.95	-0.07
19270827	-0.21	-0.49	-99.99	-0.24	-0.08	0.73	-0.10	-0.37	-0.33	-0.30	-99.99	-0.03	0.29	0.30	-99.99	0.42	0.19	0.49	0.11	-99.99	-0.06	1.79	0.07	-1.62	-0.17	-99.99	-99.99	0.14	-0.46	-0.24	-0.30	-0.09	0.00	0.03	1.05	-99.99	0.99	-0.88	-99.99	-0.10	-0.42	-0.05	-0.48	0.17	-1.19	0.08	-0.29	-1.41	0.25
19270829	0.73	-0.01	-99.99	-2.26	0.65	-1.61	1.02	0.46	0.12	-0.17	-99.99	-0.20	0.26	0.14	-99.99	0.46	-0.22	-1.08	0.71	-99.99	0.66	-0.24	-0.07	0.24	-0.02	-99.99	-99.99	0.14	0.12	-0.54	-0.29	-0.11	4.64	0.50	0.58	-99.99	-0.95	-0.30	-99.99	2.32	-0.22	-1.27	-0.12	0.28	0.53	0.21	-1.47	0.55	0.08
19270830	-0.06	0.24	-99.99	0.42	0.80	-0.12	-0.70	0.19	-0.91	-0.18	-99.99	-1.07	-1.67	0.62	-99.99	0.33	-0.57	0.10	1.01	-99.99	-0.60	1.17	-0.55	0.24	-0.15	-99.99	-99.99	-0.15	-0.54	0.03	-0.25	-0.21	-1.71	-0.73	0.68	-99.99	-0.18	0.60	-99.99	0.06	-0.44	8.44	-0.19	0.54	1.29	0.09	0.30	-0.45	-1.34
19270831	-0.53	-0.67	-99.99	-1.63	0.11	-0.49	-1.89	-1.03	0.27	-0.56	-99.99	-2.20	-1.03	-0.82	-99.99	0.07	-0.71	0.54	-1.25	-99.99	-0.64	0.26	-0.71	-4.23	-1.35	-99.99	-99.99	0.72	0.62	-0.25	-0.53	0.26	0.00	0.54	-0.09	-99.99	-1.09	-0.30	-99.99	-1.93	-0.47	0.02	-0.61	-0.73	0.08	-0.55	-1.04	-2.58	-0.83
19270901	-0.08	0.77	-99.99	0.17	-0.29	-0.49	0.16	0.10	0.37	0.11	-99.99	0.93	0.53	1.46	-99.99	0.05	-0.05	-0.20	0.76	-99.99	0.58	1.18	1.40	6.13	0.61	-99.99	-99.99	-1.21	0.30	0.97	0.98	0.11	0.00	0.54	1.02	-99.99	0.90	0.00	-99.99	1.11	0.81	-4.96	1.28	0.44	-1.31	-0.33	1.19	2.00	1.12
19270902	0.24	1.43	-99.99	1.58	0.18	-0.21	-0.29	1.50	0.24	0.84	-99.99	-0.76	0.80	0.31	-99.99	0.61	0.71	0.90	0.37	-99.99	1.10	0.39	0.21	1.62	0.15	-99.99	-99.99	1.12	-0.95	-0.28	1.64	0.18	1.39	0.22	0.79	-99.99	0.40	0.00	-99.99	1.54	1.00	0.57	1.22	0.97	0.29	0.21	0.30	-0.29	2.02
19270903	0.22	1.10	-99.99	1.47	0.14	-0.77	0.75	-0.55	-0.03	0.13	-99.99	2.11	0.69	0.45	-99.99	0.53	-0.07	0.07	0.48	-99.99	0.81	0.75	0.62	0.00	0.18	-99.99	-99.99	0.71	0.23	0.21	1.01	0.12	-0.34	0.15	-0.30	-99.99	0.71	-0.30	-99.99	0.38	0.17	-0.23	2.00	0.13	0.92	0.48	0.44	0.03	-0.13
19270906	0.33	0.54	-99.99	0.78	1.40	1.72	0.73	-0.19	1.19	1.81	-99.99	-1.15	0.37	1.36	-99.99	0.30	0.64	-1.01	0.68	-99.99	3.25	0.96	0.93	3.18	0.65	-99.99	-99.99	0.25	0.30	0.02	0.17	0.61	0.34	1.16	-0.20	-99.99	4.45	1.51	-99.99	0.59	1.12	-0.68	2.78	-0.10	3.07	0.50	0.15	1.76	1.07
19270907	2.18	-0.24	-99.99	0.63	0.55	1.51	0.61	-0.19	-0.48	1.97	-99.99	0.52	-0.21	-0.08	-99.99	0.47	0.80	0.10	0.60	-99.99	0.23	0.29	0.28	5.51	0.29	-99.99	-99.99	-0.06	1.97	0.35	2.14	0.31	-1.03	0.94	0.00	-99.99	0.98	-1.19	-99.99	-0.07	0.08	4.55	1.24	-0.52	-4.34	0.36	-1.18	-0.81	-0.82
19270908	0.76	-0.06	-99.99	2.28	-0.23	0.92	0.00	0.18	1.60	-0.27	-99.99	-0.70	-0.22	0.52	-99.99	-0.61	0.28	-0.39	0.49	-99.99	-0.84	-1.29	-0.80	-3.97	0.11	-99.99	-99.99	0.08	-0.95	1.26	-0.60	0.25	1.04	0.21	0.41	-99.99	-0.73	1.20	-99.99	-0.79	-0.12	-0.54	-0.60	-0.47	0.88	5.37	0.00	0.80	2.25
19270909	2.41	-1.12	-99.99	-0.38	-0.83	1.13	-0.98	-1.49	-0.43	-0.46	-99.99	-1.52	-1.05	-1.18	-99.99	-1.21	-1.29	-0.11	0.67	-99.99	-0.84	-1.70	-0.43	-5.22	-0.86	-99.99	-99.99	-0.39	-1.04	0.22	-1.38	-0.05	-1.03	-0.27	1.24	-99.99	-1.95	-0.60	-99.99	-1.81	-0.72	0.88	-1.43	-0.51	2.54	-0.37	0.00	-0.96	-2.79
19270910	2.00	0.55	-99.99	1.05	0.05	0.08	0.53	0.38	0.56	1.59	-99.99	0.10	0.38	0.88	-99.99	0.20	0.14	0.31	0.57	-99.99	0.11	0.53	0.59	2.75	0.00	-99.99	-99.99	0.43	0.46	0.29	0.65	0.17	1.04	1.28	1.60	-99.99	0.54	0.15	-99.99	0.36	0.15	-2.04	0.93	0.58	-0.50	-0.34	0.00	-0.13	1.44
19270912	0.03	-0.16	-99.99	-1.19	0.89	-0.42	-0.72	1.04	-0.51	-1.57	-99.99	-0.14	-0.32	-1.21	-99.99	-0.27	0.75	0.39	-0.63	-99.99	-0.11	-1.01	-0.59	-3.12	-1.02	-99.99	-99.99	-0.36	-0.17	0.62	-0.71	0.36	0.68	-0.16	0.99	-99.99	-1.16	-0.45	-99.99	-1.74	-0.43	1.97	-1.00	0.05	-1.67	-0.67	-1.19	-5.83	-1.28
19270913	0.43	0.91	-99.99	0.50	0.11	-1.02	1.65	0.47	0.81	0.10	-99.99	-0.41	-0.78	2.05	-99.99	-0.24	0.25	-0.39	1.56	-99.99	1.97	1.45	1.86	3.23	0.75	-99.99	-99.99	1.03	0.44	0.52	0.98	3.33	0.00	1.11	1.19	-99.99	-0.94	0.30	-99.99	1.53	1.44	0.61	0.90	0.65	3.24	1.61	0.65	6.28	-0.14
19270914	-1.01	0.29	-99.99	-0.18	1.42	-1.10	-0.59	1.31	-0.26	3.19	-99.99	1.68	0.17	1.33	-99.99	0.06	1.61	0.79	0.18	-99.99	-0.35	-0.05	2.16	0.89	0.18	-99.99	-99.99	0.84	-0.22	-0.85	0.12	-0.14	-0.68	0.32	0.35	-99.99	-0.95	-0.60	-99.99	0.09	0.10	2.72	0.02	0.75	1.47	1.43	-0.19	-0.48	-0.26
19270915	-0.53	-0.21	-99.99	-1.46	0.74	-0.46	0.27	-0.65	-0.20	-1.80	-99.99	0.41	0.22	1.11	-99.99	0.45	2.33	-0.50	1.09	-99.99	0.73	0.79	1.03	-2.65	1.24	-99.99	-99.99	0.15	-0.56	-0.26	-0.52	-0.73	-1.37	3.11	-0.23	-99.99	-0.16	3.01	-99.99	-0.25	-0.13	2.52	0.43	0.10	1.53	-0.30	0.45	-0.07	-0.29
19270916	-0.78	0.49	-99.99	-0.64	-0.48	-1.72	-0.04	0.00	0.10	-2.51	-99.99	0.91	-0.09	0.72	-99.99	-0.22	0.62	-0.61	0.49	-99.99	0.28	-0.71	1.23	-0.91	-0.38	-99.99	-99.99	3.07	-0.21	-0.66	0.51	-0.19	-0.35	-0.25	-0.47	-99.99	0.77	-1.17	-99.99	-0.06	-0.27	0.87	0.21	-0.23	-3.29	-0.62	-0.45	0.00	-0.65
19270917	0.01	-0.13	-99.99	-0.45	-0.06	0.85	-0.23	0.37	0.27	2.20	-99.99	-1.51	0.46	-0.69	-99.99	-0.18	-0.17	0.24	-0.70	-99.99	0.00	-1.11	-0.89	0.00	-0.12	-99.99	-99.99	0.02	0.31	-0.27	0.66	-0.33	1.05	-0.94	-0.56	-99.99	-0.24	3.25	-99.99	-0.64	-0.31	-0.25	-0.37	-0.70	3.96	-0.94	-0.60	-0.20	0.59
19270919	-0.59	0.89	-99.99	-0.49	-0.92	0.96	-0.36	-1.01	-0.69	-0.48	-99.99	0.24	-0.39	-0.37	-99.99	-0.52	-1.51	-2.42	-1.07	-99.99	-1.13	-1.14	0.08	-0.23	-0.38	-99.99	-99.99	1.32	-0.39	0.03	-0.25	0.44	-2.07	-1.84	-0.97	-99.99	-0.96	-1.15	-99.99	-0.67	-0.50	0.02	-0.46	-0.07	0.00	0.81	-0.51	-0.29	0.61
19270920	0.74	0.24	-99.99	0.66	0.79	0.21	1.15	0.84	0.47	-0.06	-99.99	0.91	1.20	-0.68	-99.99	-0.03	1.03	0.13	0.26	-99.99	0.27	-0.04	-0.01	1.84	1.36	-99.99	-99.99	1.41	0.65	0.62	0.55	0.52	2.11	1.61	0.83	-99.99	-0.25	0.29	-99.99	0.08	1.31	-0.61	-0.25	0.95	-1.19	2.33	1.06	1.86	0.67
19270921	0.05	0.05	-99.99	3.97	-0.24	-0.86	-0.42	-1.12	-0.47	0.09	-99.99	1.31	0.83	-0.61	-99.99	-0.43	-0.83	-1.26	-0.51	-99.99	-0.80	0.15	-0.92	-2.26	-0.86	-99.99	-99.99	-1.44	0.31	0.98	0.38	0.30	-0.69	-0.78	-0.73	-99.99	1.89	-0.29	-99.99	0.88	-0.38	-1.02	0.05	0.85	1.96	-0.51	-1.35	0.10	-0.25
19270922	-1.94	-1.36	-99.99	-1.77	-0.37	0.51	-1.17	0.10	-1.11	0.17	-99.99	0.37	-0.98	-1.00	-99.99	-0.61	-1.26	-0.74	-1.81	-99.99	-1.97	-1.03	-1.19	-0.69	-1.02	-99.99	-99.99	-0.93	-0.36	-0.87	-1.15	-1.11	-0.69	-1.91	-1.01	-99.99	-1.52	-2.46	-99.99	-0.52	-0.99	-2.48	-1.23	-0.67	-1.72	-0.66	-0.41	-0.92	-1.26
19270923	0.68	0.52	-99.99	1.48	0.16	1.14	0.32	0.56	0.63	0.18	-99.99	2.31	0.94	1.12	-99.99	-0.21	0.17	1.20	0.45	-99.99	0.53	1.12	0.52	3.26	0.71	-99.99	-99.99	0.81	0.96	0.07	1.49	0.15	-0.70	0.83	0.12	-99.99	1.61	0.45	-99.99	-0.18	0.17	4.19	0.63	0.59	0.25	-0.37	0.16	0.01	-0.01
19270924	0.02	0.52	-99.99	0.34	0.21	0.60	1.95	-1.31	0.87	-0.70	-99.99	0.76	0.31	0.83	-99.99	0.12	0.59	0.73	0.65	-99.99	1.07	0.35	1.58	0.00	1.49	-99.99	-99.99	0.67	-0.14	0.76	0.37	0.53	1.06	0.60	0.11	-99.99	0.55	1.18	-99.99	0.61	0.43	-0.41	0.70	0.06	-2.10	0.48	0.15	0.31	0.93
19270926	-0.10	-1.22	-99.99	-1.91	0.18	-2.27	-0.54	-0.57	-0.76	-0.25	-99.99	-0.23	-0.62	-1.71	-99.99	0.91	-0.75	-0.63	-1.70	-99.99	-1.01	-1.44	-2.34	-0.90	-0.41	-99.99	-99.99	-1.71	-0.58	-0.65	-0.15	-0.16	-0.52	0.02	-0.65	-99.99	-0.81	-1.75	-99.99	-0.91	-0.57	-2.40	-1.00	-0.53	-0.10	-0.19	1.15	0.02	-1.92
19270927	0.17	0.56	-99.99	-0.26	0.01	-0.73	0.46	-0.15	-0.23	0.77	-99.99	0.73	-0.07	0.28	-99.99	-0.17	-0.60	1.54	-0.18	-99.99	0.17	-0.02	0.89	1.82	-0.27	-99.99	-99.99	-0.60	0.05	0.24	0.79	0.24	-0.53	-0.97	0.08	-99.99	1.36	-0.30	-99.99	1.34	0.06	1.05	0.18	0.29	2.83	-0.60	-1.06	0.34	0.25
19270928	0.54	-0.24	-99.99	-1.45	0.05	-1.41	-0.60	-0.24	-0.59	-0.74	-99.99	-0.52	1.62	-0.61	-99.99	0.55	-0.98	0.20	-0.95	-99.99	-0.78	-0.43	-1.88	-1.34	-0.55	-99.99	-99.99	-0.74	0.30	-0.34	-0.39	0.04	0.00	-0.16	-1.58	-99.99	0.58	0.30	-99.99	-0.86	0.48	-3.32	-0.33	0.78	-2.43	-0.03	0.32	0.98	-1.07
19270929	0.02	-0.11	-99.99	1.95	0.55	2.14	0.46	-0.39	-0.22	-0.24	-99.99	0.53	-0.08	-0.13	-99.99	0.91	0.53	0.54	-0.16	-99.99	0.74	0.70	0.02	3.17	0.36	-99.99	-99.99	0.40	-0.17	0.00	-0.14	0.02	0.35	0.15	0.95	-99.99	1.18	1.79	-99.99	2.42	0.20	2.58	0.48	1.74	5.45	-0.67	-0.15	1.88	-0.26
19270930	1.48	1.70	-99.99	0.33	0.77	0.19	1.65	2.21	1.43	0.69	-99.99	1.64	0.98	1.79	-99.99	1.46	2.02	0.22	1.40	-99.99	1.31	1.56	1.91	5.26	1.31	-99.99	-99.99	1.80	0.99	0.50	0.93	1.42	-0.35	2.11	1.93	-99.99	3.30	0.00	-99.99	1.01	1.17	2.51	1.10	0.85	-4.50	1.10	0.60	0.91	0.76
19271001	0.02	0.05	-99.99	0.73	0.27	-0.73	-0.13	0.00	-0.65	-0.89	-99.99	1.61	1.19	0.80	-99.99	0.22	0.33	-0.08	1.03	-99.99	0.36	-0.07	0.83	-2.50	0.06	-99.99	-99.99	-0.17	0.97	0.92	0.46	0.16	1.41	0.17	-0.12	-99.99	1.04	0.29	-99.99	-0.20	0.54	0.20	0.85	-0.12	1.43	-0.63	0.46	0.70	0.04
19271003	0.59	0.47	-99.99	-0.10	0.22	1.30	-0.24	0.85	0.13	0.24	-99.99	0.71	0.08	0.38	-99.99	-0.40	-0.44	-0.71	0.39	-99.99	-0.26	0.48	-0.19	1.71	-0.49	-99.99	-99.99	0.37	-0.40	-1.00	0.42	0.25	1.04	1.09	-0.49	-99.99	1.25	-1.90	-99.99	1.94	1.20	1.63	0.56	0.84	-0.49	2.51	0.30	3.18	-0.45
19271004	-0.61	-0.54	-99.99	-0.93	0.16	-0.35	-0.75	-1.12	0.02	1.53	-99.99	-0.11	-1.39	-1.08	-99.99	-0.99	-0.61	-0.29	-1.14	-99.99	-0.64	0.57	1.25	-0.84	-0.15	-99.99	-99.99	-1.01	-0.45	-0.68	-0.59	0.28	-0.69	1.33	0.52	-99.99	-2.63	0.15	-99.99	-0.09	-0.94	-2.20	-1.25	-0.83	1.77	0.09	0.00	-0.85	-1.08
19271005	-1.21	-0.74	-99.99	-0.66	-0.48	-2.61	-0.54	-0.75	0.27	-0.11	-99.99	-0.20	-0.17	0.01	-99.99	-0.45	-0.58	-0.46	-0.56	-99.99	0.42	1.32	-0.03	-0.64	-0.71	-99.99	-99.99	-0.15	-0.72	-0.21	-0.41	0.00	-0.35	1.56	-0.27	-99.99	0.27	0.30	-99.99	0.62	-0.61	-0.41	-0.45	-0.16	-1.68	-0.70	0.00	-0.01	-0.97
19271006	0.70	0.18	-99.99	1.71	-0.27	1.94	0.21	0.96	0.95	0.17	-99.99	-0.16	0.51	0.20	-99.99	1.25	0.99	-0.52	0.53	-99.99	0.63	-0.73	0.33	-0.64	-0.36	-99.99	-99.99	0.85	0.50	-0.62	0.35	0.53	1.04	0.44	3.09	-99.99	1.03	-0.30	-99.99	-0.35	0.81	-1.44	0.36	1.09	-0.17	-0.03	0.00	1.72	0.33
19271007	-0.41	-0.58	-99.99	1.18	-0.58	-1.20	0.45	-0.93	0.30	-0.38	-99.99	-0.96	-0.26	-0.92	-99.99	-0.63	-1.01	0.15	-0.80	-99.99	-0.97	-1.24	-0.93	-1.29	-1.59	-99.99	-99.99	0.64	-0.22	-1.05	0.00	0.44	0.34	-1.63	-0.55	-99.99	-1.47	-0.59	-99.99	-0.51	-1.14	-0.21	-0.88	-0.17	-0.75	-0.91	-0.14	-1.92	-0.43
19271008	-0.13	-0.64	-99.99	0.11	-0.10	-2.63	-0.48	-1.90	0.01	-0.33	-99.99	-0.92	1.77	-0.33	-99.99	-0.32	-0.75	-0.23	-0.56	-99.99	-0.55	-0.29	-0.21	-1.30	0.28	-99.99	-99.99	0.16	-1.28	-0.44	-0.70	0.07	0.00	-0.28	-1.33	-99.99	-1.14	-0.30	-99.99	-0.75	-0.27	-1.88	0.08	-0.25	1.19	-0.15	-0.34	0.02	-0.88
19271010	0.21	-0.67	-99.99	-0.73	-0.26	-0.20	1.28	1.55	-0.75	0.55	-99.99	1.20	1.15	-0.29	-99.99	-1.14	-0.34	-0.59	-1.30	-99.99	-0.38	-1.12	-0.51	-2.86	-0.99	-99.99	-99.99	-0.73	-0.16	-0.12	-0.73	0.97	0.68	-0.71	-0.71	-99.99	-1.16	-0.37	-99.99	-1.24	-0.83	-2.43	-0.65	-0.67	-1.65	-1.05	-0.36	-1.29	-1.05
19271011	-0.76	0.37	-99.99	-0.29	-0.16	4.02	0.06	-1.72	0.67	0.56	-99.99	0.00	0.63	0.02	-99.99	0.70	-0.33	1.22	-0.01	-99.99	0.14	0.07	0.18	1.59	0.27	-99.99	-99.99	0.24	-0.36	0.17	-0.81	0.36	6.12	-0.64	3.32	-99.99	-0.26	0.68	-99.99	0.83	0.12	1.07	-0.12	0.56	0.66	1.48	0.00	-0.46	-1.15
19271013	-0.35	0.39	-99.99	0.18	0.26	-1.33	2.70	-0.95	-0.02	0.34	-99.99	0.24	0.79	0.47	-99.99	0.36	1.23	-0.28	1.37	-99.99	0.92	0.85	1.21	3.57	0.88	-99.99	-99.99	0.25	0.61	0.57	1.04	-0.16	3.21	0.67	0.63	-99.99	2.04	0.82	-99.99	1.82	0.55	2.92	1.21	0.45	-0.41	1.58	0.30	0.99	0.83
19271014	0.75	0.44	-99.99	1.44	0.11	2.90	-0.23	0.59	-0.50	0.76	-99.99	1.19	0.73	0.02	-99.99	0.56	0.50	-0.10	-0.04	-99.99	0.07	-0.84	0.12	-2.16	0.20	-99.99	-99.99	0.27	-0.13	0.10	-0.52	-0.58	-1.24	-0.75	-0.20	-99.99	-0.50	-1.26	-99.99	1.24	0.17	-1.16	-0.14	3.39	2.06	0.50	0.21	0.07	0.99
19271015	-1.33	0.63	-99.99	0.89	-0.36	-0.95	0.38	1.54	-0.27	0.38	-99.99	-0.24	0.04	0.35	-99.99	2.90	0.15	-2.82	-0.02	-99.99	0.14	0.23	-0.17	0.44	-0.04	-99.99	-99.99	-0.03	-0.31	0.03	0.02	0.00	-1.89	1.77	0.19	-99.99	0.44	0.15	-99.99	1.25	-0.05	-1.38	0.12	2.31	-2.52	0.75	-0.69	0.19	-0.79
19271017	-1.35	-1.05	-99.99	-2.05	0.26	-0.80	-1.73	0.95	-0.53	2.77	-99.99	-0.19	-1.70	-2.27	-99.99	-1.65	-0.47	0.00	-1.46	-99.99	-1.94	-2.41	-2.31	-2.41	-0.61	-99.99	-99.99	-1.45	-1.19	-0.82	-1.13	-1.28	-4.49	-1.22	-1.66	-99.99	-2.05	-0.60	-99.99	-0.71	-1.05	-0.65	-1.51	-0.43	-0.66	-0.10	-0.23	-0.66	-0.06
19271018	-0.04	0.15	-99.99	1.15	-0.63	1.20	1.53	-0.28	-0.11	-0.21	-99.99	-0.84	0.34	0.94	-99.99	1.86	-0.36	2.57	0.38	-99.99	0.09	1.21	1.07	2.02	-0.64	-99.99	-99.99	0.41	-0.34	0.45	0.87	-0.11	1.34	2.28	1.32	-99.99	0.27	-0.68	-99.99	-0.12	0.34	-0.22	-0.01	-0.63	0.09	0.90	-0.46	0.68	-0.40
19271019	-0.69	-0.83	-99.99	-0.68	-0.18	-0.95	-1.37	1.22	0.09	-0.05	-99.99	-0.29	-0.42	-1.54	-99.99	-1.66	-0.12	0.26	-0.68	-99.99	-1.40	-1.57	-2.33	-2.20	-1.49	-99.99	-99.99	-0.24	-0.38	0.03	-0.44	-0.74	0.66	0.04	-1.09	-99.99	-0.98	-0.83	-99.99	-1.72	-0.52	-4.13	-1.25	-1.75	0.92	-0.14	0.00	-1.60	3.13
19271020	-1.74	-0.86	-99.99	-1.39	1.00	-1.78	-1.15	-2.06	-1.04	-0.74	-99.99	-0.33	-0.80	-1.25	-99.99	-2.09	-1.11	-0.81	-1.54	-99.99	-0.98	-2.54	-1.50	-1.35	-1.02	-99.99	-99.99	-1.61	-0.09	-0.06	-1.05	-1.19	0.00	-0.26	-1.19	-99.99	-1.52	-0.31	-99.99	-0.29	-0.76	-0.23	-2.04	-2.57	-2.22	-0.63	-0.76	-0.77	-1.71
19271021	0.08	-0.34	-99.99	-1.83	-0.48	0.00	0.25	0.00	-0.14	-1.33	-99.99	0.11	-0.64	-1.28	-99.99	-0.62	-1.16	0.68	-0.46	-99.99	-1.26	-1.00	-1.74	0.46	-0.39	-99.99	-99.99	-0.78	0.75	1.16	-0.84	-1.73	-4.61	-0.63	0.78	-99.99	-0.56	-1.76	-99.99	-0.67	-1.43	-0.34	-1.02	0.88	0.18	1.01	-0.59	-1.25	-1.65
19271022	0.24	-0.83	-99.99	-1.06	-0.82	-0.26	-1.16	0.20	-1.53	0.55	-99.99	-0.54	-0.57	-1.33	-99.99	-0.88	-0.43	-0.16	-0.66	-99.99	-1.72	-1.06	-1.51	-7.50	-0.46	-99.99	-99.99	-0.65	-0.74	-0.07	-0.81	-0.30	2.76	-1.69	-0.85	-99.99	-0.91	-0.23	-99.99	-0.51	-0.45	1.14	-0.71	-1.06	-0.69	-0.24	-2.10	-0.51	-1.60
19271024	0.05	0.67	-99.99	0.35	0.29	-1.46	1.54	-0.58	0.82	1.67	-99.99	2.05	4.25	0.06	-99.99	-0.17	0.12	1.24	-0.53	-99.99	1.08	0.70	0.20	0.49	-0.11	-99.99	-99.99	0.27	-0.41	1.05	0.29	0.41	3.36	1.70	-1.06	-99.99	0.85	-1.72	-99.99	0.98	0.27	-1.65	1.02	1.34	2.72	0.08	1.71	1.31	0.67
19271025	0.25	1.37	-99.99	4.18	0.77	2.91	2.28	0.39	1.72	0.93	-99.99	1.48	1.17	2.35	-99.99	3.24	1.13	0.71	1.74	-99.99	2.52	2.21	3.68	4.89	2.38	-99.99	-99.99	2.20	0.65	0.33	1.82	1.83	0.97	1.44	1.68	-99.99	2.15	0.96	-99.99	2.00	1.08	0.18	2.35	1.59	0.66	1.67	0.81	1.67	1.41
19271026	0.39	1.21	-99.99	-0.46	0.50	-0.70	-0.55	-0.38	0.27	1.28	-99.99	0.31	-0.65	-0.24	-99.99	-0.38	0.11	3.53	-0.82	-99.99	0.38	-0.12	0.12	0.47	-0.68	-99.99	-99.99	-0.48	0.48	-0.07	0.18	-0.05	-0.96	0.43	0.08	-99.99	-0.68	1.58	-99.99	-1.37	0.35	0.92	-0.41	-2.41	1.86	2.25	0.26	0.83	0.08
19271027	0.05	1.07	-99.99	-0.33	0.21	0.18	0.26	-0.38	-1.15	2.70	-99.99	-1.29	0.14	-0.16	-99.99	-0.54	0.10	-0.77	-0.87	-99.99	-0.82	-1.52	-0.87	0.00	-0.85	-99.99	-99.99	-0.35	-0.10	-0.66	-0.41	-0.21	-2.60	-1.02	-0.53	-99.99	0.76	-1.24	-99.99	0.40	-0.31	-3.36	-0.40	-1.51	-1.14	3.04	-2.34	-0.95	-0.20
19271028	-0.63	-1.49	-99.99	-2.35	-0.61	1.30	-2.18	0.29	-1.19	-0.08	-99.99	0.24	-0.26	-2.61	-99.99	-1.54	-1.89	-1.76	-1.98	-99.99	-1.44	-1.67	-2.79	-6.73	-1.14	-99.99	-99.99	-2.31	-1.63	-0.99	-1.19	-0.68	-6.67	-0.82	-1.34	-99.99	-2.18	-0.79	-99.99	-1.36	-1.64	-12.91	-1.19	-0.91	-0.33	0.68	-0.95	-1.97	-0.06
19271029	-0.86	-0.64	-99.99	-0.56	-0.36	-0.23	-0.01	-1.91	-0.25	-1.28	-99.99	-0.83	-0.79	-0.94	-99.99	-1.01	-1.54	0.19	-0.84	-99.99	-0.97	-0.85	0.50	-3.48	-0.48	-99.99	-99.99	-0.23	-0.03	-0.22	-0.71	-0.33	2.86	-1.03	0.12	-99.99	0.32	-0.24	-99.99	-2.08	-0.60	-1.62	-0.79	-0.81	1.59	-2.63	-0.16	-0.75	0.25
19271031	0.87	0.51	-99.99	0.89	1.18	-0.52	0.22	1.17	1.12	1.48	-99.99	-0.14	1.00	1.01	-99.99	0.95	1.63	-0.89	0.76	-99.99	1.35	0.98	1.19	1.03	1.54	-99.99	-99.99	1.42	-0.70	0.61	0.52	0.01	1.39	2.44	0.28	-99.99	2.44	0.40	-99.99	1.20	0.53	4.96	1.22	0.16	0.39	1.09	0.80	1.42	-0.01
19271101	-0.38	-0.29	-99.99	-0.83	-0.84	0.76	0.04	0.77	-0.23	-1.09	-99.99	0.44	-0.40	-0.25	-99.99	0.38	-0.32	-0.11	0.33	-99.99	-0.17	0.52	-0.71	2.04	-0.29	-99.99	-99.99	-0.03	-0.14	0.35	0.46	-0.16	1.37	-0.42	-0.74	-99.99	-0.95	0.71	-99.99	1.64	0.04	3.13	-0.01	-0.04	0.65	-0.84	-0.05	-0.43	-0.33
19271102	-0.69	0.72	-99.99	1.51	2.17	-0.98	0.30	-0.10	0.89	-0.19	-99.99	0.00	0.22	1.48	-99.99	0.00	-0.18	0.35	1.06	-99.99	1.06	1.42	1.59	1.75	0.37	-99.99	-99.99	1.26	0.38	1.79	0.78	0.45	-1.03	-0.56	0.99	-99.99	1.31	-0.55	-99.99	1.42	0.60	-0.25	1.12	1.26	-1.14	-0.08	0.16	1.30	0.39
19271103	0.74	0.59	-99.99	0.68	0.10	-0.21	1.11	1.15	-0.42	-0.20	-99.99	-0.45	2.28	0.49	-99.99	0.44	0.31	-1.13	1.28	-99.99	0.83	1.59	1.10	3.44	1.25	-99.99	-99.99	0.83	-0.44	2.91	0.87	0.95	0.00	2.21	1.48	-99.99	0.74	5.37	-99.99	1.64	0.88	-0.63	0.56	-0.65	1.63	0.34	1.32	-0.21	0.93
19271104	0.53	0.80	-99.99	-0.28	0.36	-1.38	0.18	-0.47	-0.68	0.08	-99.99	1.26	-0.09	-0.22	-99.99	-0.94	0.33	-2.25	0.46	-99.99	-0.14	-0.07	-1.06	-0.24	0.86	-99.99	-99.99	0.49	1.49	-0.88	-0.43	0.03	-1.22	-1.04	0.61	-99.99	-1.01	-1.20	-99.99	2.68	-0.04	-1.02	0.97	-0.06	-0.88	-0.10	-0.47	0.64	-0.59
19271105	0.37	0.67	-99.99	0.91	-0.29	-2.32	1.05	3.26	0.59	0.16	-99.99	2.83	3.23	1.32	-99.99	0.26	0.02	0.55	1.06	-99.99	0.39	0.32	1.02	-0.95	0.33	-99.99	-99.99	0.58	0.42	-0.37	0.34	0.15	0.53	0.39	-0.52	-99.99	2.24	1.21	-99.99	0.01	1.12	2.58	1.00	1.15	1.40	1.36	0.78	0.61	-0.21
19271107	0.64	0.07	-99.99	0.94	0.40	1.10	-0.25	2.33	1.06	0.31	-99.99	-2.10	-1.56	0.70	-99.99	0.31	0.85	-1.25	1.34	-99.99	1.50	2.02	1.34	3.61	0.09	-99.99	-99.99	0.88	3.64	-0.20	0.24	0.01	0.00	0.13	3.11	-99.99	1.16	-0.30	-99.99	-0.71	0.52	-2.89	1.14	0.25	-0.53	3.61	0.00	0.25	3.85
19271109	-0.55	-0.96	-99.99	1.58	1.22	0.27	-1.02	0.18	-0.92	-0.41	-99.99	-1.73	-2.19	-1.89	-99.99	0.48	0.16	-0.12	-1.82	-99.99	-0.51	-1.80	-1.97	-1.62	-0.72	-99.99	-99.99	-0.67	-0.07	-0.09	-0.21	0.02	0.70	1.12	0.13	-99.99	-1.39	-1.28	-99.99	-1.02	-0.87	0.00	-0.09	-0.05	2.22	0.76	-1.87	-0.46	-1.89
19271110	0.65	0.56	-99.99	-1.25	1.56	-0.72	-1.04	0.72	0.18	0.80	-99.99	0.00	0.45	0.33	-99.99	0.14	-0.44	0.43	0.26	-99.99	0.23	0.69	-0.21	0.00	0.00	-99.99	-99.99	0.21	0.78	0.01	0.02	0.06	-0.69	0.62	1.35	-99.99	0.23	1.45	-99.99	3.11	-0.13	2.07	1.30	-0.41	-0.16	-3.61	0.79	-0.38	-0.07
19271111	-0.01	0.91	-99.99	0.94	0.24	0.00	0.08	-0.18	-0.11	-1.77	-99.99	-0.05	-0.20	2.15	-99.99	1.27	0.21	1.75	0.60	-99.99	2.35	1.40	1.80	0.94	0.52	-99.99	-99.99	0.65	-0.03	0.50	1.52	-0.01	-0.35	0.12	0.51	-99.99	-0.51	2.10	-99.99	1.38	0.51	-3.17	2.18	-0.29	3.74	-1.54	1.03	0.06	-0.06
19271112	0.59	-0.03	-99.99	-0.59	0.10	3.00	0.62	1.08	0.71	0.13	-99.99	1.00	0.40	0.75	-99.99	0.49	1.25	-0.41	1.16	-99.99	0.57	-0.04	0.40	0.00	0.37	-99.99	-99.99	0.39	0.05	-0.02	-0.20	0.35	0.35	0.48	0.73	-99.99	0.51	1.18	-99.99	-0.21	0.48	0.13	0.62	1.48	1.34	-0.23	1.09	0.41	1.41
19271114	2.11	0.73	-99.99	2.49	-0.23	-2.29	-0.06	-0.88	1.63	0.82	-99.99	0.75	2.17	1.34	-99.99	0.47	0.05	1.08	1.49	-99.99	1.82	1.53	0.37	4.21	0.96	-99.99	-99.99	0.33	0.35	0.09	-0.17	0.04	0.70	0.57	-0.16	-99.99	1.24	-0.29	-99.99	1.36	0.47	0.78	-0.04	-0.20	2.08	2.19	1.54	1.17	2.40
19271115	0.76	0.08	-99.99	-0.08	0.03	0.50	-0.12	0.53	0.19	-3.16	-99.99	0.81	-0.74	0.16	-99.99	-1.09	0.51	1.27	0.06	-99.99	-0.65	0.04	0.65	-0.90	0.35	-99.99	-99.99	-0.02	-0.33	1.58	0.02	-0.03	0.69	-0.33	-0.29	-99.99	1.92	-0.95	-99.99	0.19	-0.26	0.26	-0.94	0.20	0.28	0.49	-0.30	0.03	1.26
19271116	-1.18	0.20	-99.99	0.50	-0.42	0.61	0.13	-1.42	-0.14	4.44	-99.99	-0.65	0.04	0.53	-99.99	-1.27	0.08	0.84	-0.15	-99.99	0.30	-1.06	0.03	1.82	0.27	-99.99	-99.99	-0.55	0.36	-0.30	-0.19	-0.02	-1.55	0.81	-0.36	-99.99	0.50	0.00	-99.99	-1.46	0.25	-0.78	-0.11	-0.44	0.80	2.04	0.15	-0.50	-1.30
19271117	0.13	0.28	-99.99	0.57	0.68	-1.77	0.06	0.72	-0.42	-0.22	-99.99	-0.90	-0.53	-0.18	-99.99	0.08	-0.46	-0.98	0.20	-99.99	-0.10	-0.05	0.61	1.79	0.92	-99.99	-99.99	0.73	-0.27	-0.14	0.05	0.75	-0.53	0.21	-2.59	-99.99	0.73	0.37	-99.99	2.22	0.05	-2.09	0.10	0.62	-2.87	0.27	-0.15	0.83	1.17
19271118	1.53	0.55	-99.99	1.36	0.29	-0.68	0.52	-2.34	-0.11	-2.26	-99.99	-1.09	0.37	1.44	-99.99	1.48	0.92	-0.10	0.64	-99.99	0.92	0.70	1.81	1.32	0.33	-99.99	-99.99	1.74	1.06	0.18	0.88	0.35	-1.41	0.22	1.47	-99.99	2.69	-0.29	-99.99	0.58	-0.02	2.13	0.93	0.28	1.70	0.01	0.15	0.32	3.87
19271119	0.35	0.36	-99.99	-0.17	0.70	-0.02	-0.06	0.18	0.42	0.29	-99.99	0.33	0.14	0.05	-99.99	0.15	0.47	0.82	1.31	-99.99	0.30	0.61	0.53	0.43	-0.15	-99.99	-99.99	0.32	-0.55	-0.04	0.35	0.05	1.43	0.13	0.60	-99.99	0.81	0.15	-99.99	0.27	0.05	3.00	0.07	-0.78	1.03	-0.26	0.00	-0.85	0.79
19271121	0.22	-0.23	-99.99	-0.18	0.59	0.67	0.41	-0.73	-0.08	-0.21	-99.99	-0.55	-0.32	-1.87	-99.99	-0.60	-0.32	0.23	-0.47	-99.99	-1.00	-0.79	-1.83	-2.16	-0.34	-99.99	-99.99	-0.50	0.84	-0.46	-0.20	-0.14	1.06	-0.52	-2.11	-99.99	-2.74	-0.15	-99.99	-0.69	-0.48	-0.13	-0.47	-0.05	3.16	-0.63	-0.76	1.08	-1.13
19271122	-0.42	0.70	-99.99	0.81	-0.34	0.87	0.86	-0.38	1.40	-0.30	-99.99	0.76	0.62	0.47	-99.99	-0.88	0.48	-1.19	0.10	-99.99	0.45	0.87	0.56	-0.44	0.18	-99.99	-99.99	0.47	0.09	0.01	0.54	-0.07	0.00	-0.14	0.73	-99.99	0.69	-0.96	-99.99	2.87	0.33	0.00	1.84	0.35	-0.42	0.80	0.25	1.18	0.07
19271123	-0.12	0.31	-99.99	-1.04	0.17	-1.26	-0.33	0.37	-0.03	-0.26	-99.99	-0.05	0.43	0.14	-99.99	0.70	-0.19	1.22	0.88	-99.99	0.38	0.74	-0.13	-0.66	1.55	-99.99	-99.99	-0.58	0.14	-0.39	1.18	0.49	0.35	0.41	1.47	-99.99	0.05	-0.82	-99.99	1.26	0.34	-0.70	-0.06	0.27	-0.85	0.05	0.21	0.35	-0.17
19271125	0.47	0.50	-99.99	1.81	-0.09	-3.24	0.50	5.20	0.32	-0.34	-99.99	-0.47	0.88	0.32	-99.99	0.57	0.33	-0.15	0.94	-99.99	0.94	0.13	-0.62	0.89	0.52	-99.99	-99.99	1.09	0.60	0.08	1.33	-0.26	-2.08	0.71	0.51	-99.99	2.82	0.60	-99.99	-1.03	0.26	-0.57	-0.19	0.49	0.14	0.22	0.46	0.33	1.47
19271126	0.83	-0.07	-99.99	-0.58	-0.01	1.47	0.09	0.88	-0.34	-1.51	-99.99	0.24	0.41	-0.15	-99.99	0.13	0.05	0.25	0.41	-99.99	-0.19	0.56	0.23	-0.66	0.00	-99.99	-99.99	0.09	-0.89	-0.15	-0.18	0.19	-0.71	0.63	-0.13	-99.99	1.86	0.15	-99.99	-0.30	-0.11	0.00	-0.15	0.96	-1.28	0.23	0.72	0.44	-0.86
19271128	-0.91	-0.68	-99.99	-1.39	-1.13	-1.09	-0.23	-2.27	-1.19	-0.28	-99.99	1.15	-1.82	-1.43	-99.99	-0.77	-0.77	-1.51	-0.93	-99.99	0.13	-0.19	-1.41	-2.22	-1.29	-99.99	-99.99	-1.00	-0.62	-0.29	-0.93	-0.33	-0.36	1.65	-1.36	-99.99	2.30	-0.45	-99.99	-1.13	-0.70	0.51	-0.90	-0.87	-0.13	-0.80	1.22	0.70	-0.28
19271129	0.10	0.70	-99.99	0.13	0.56	3.17	1.12	-0.18	0.10	4.68	-99.99	0.76	0.65	0.83	-99.99	0.19	0.56	0.00	0.88	-99.99	0.57	1.80	0.83	5.00	0.05	-99.99	-99.99	0.69	0.54	0.86	0.12	0.14	0.00	2.05	0.46	-99.99	4.33	1.49	-99.99	1.55	0.09	-2.04	1.83	-0.20	-0.22	0.85	0.71	0.45	1.36
19271130	0.63	0.64	-99.99	2.10	0.39	0.37	0.52	-0.18	-0.06	1.05	-99.99	-0.99	0.09	2.30	-99.99	3.74	1.98	-0.79	0.77	-99.99	1.02	-0.09	1.78	0.87	1.60	-99.99	-99.99	0.59	0.11	-1.15	0.03	-0.22	-1.79	-0.07	0.40	-99.99	3.60	1.18	-99.99	0.27	0.48	-1.30	0.87	-0.40	-0.36	1.96	2.44	0.13	0.04
19271201	-1.51	-0.41	-99.99	1.16	-0.42	-0.87	-0.29	0.71	2.27	-1.01	-99.99	-0.25	-0.75	-1.62	-99.99	-0.79	-0.12	1.08	-0.62	-99.99	-0.26	-0.78	-1.17	-3.00	-0.23	-99.99	-99.99	0.03	-0.79	-0.23	-0.50	-0.34	2.19	-0.45	0.21	-99.99	-3.60	-1.18	-99.99	-1.16	-0.07	10.89	-0.86	0.14	0.31	1.78	-0.19	-0.47	0.48
19271202	0.64	0.30	-99.99	4.60	0.17	-0.55	0.86	-0.89	0.37	0.05	-99.99	-0.19	-0.58	0.59	-99.99	-1.17	-1.19	0.11	0.31	-99.99	0.24	0.47	-0.35	6.86	0.19	-99.99	-99.99	1.59	0.87	-0.43	-0.05	-0.14	-4.29	-0.51	-0.06	-99.99	0.67	-1.04	-99.99	-0.51	1.26	-2.19	0.54	-0.72	1.00	0.28	0.34	1.17	-0.88
19271203	-0.38	0.44	-99.99	-0.40	0.20	-0.90	-0.31	0.00	0.92	0.26	-99.99	-0.16	0.11	0.25	-99.99	-0.94	0.26	-0.46	0.68	-99.99	0.13	-0.14	1.45	0.62	0.07	-99.99	-99.99	-0.23	-0.57	-0.26	0.18	0.53	0.00	-0.63	0.59	-99.99	-0.48	1.35	-99.99	0.23	0.54	1.05	0.86	-0.04	1.06	-0.62	-0.15	1.46	0.25
19271205	-0.51	0.82	-99.99	-0.42	-0.40	-1.79	-0.15	1.09	-0.36	-0.45	-99.99	1.67	-0.54	-0.43	-99.99	-0.03	-0.73	1.15	-0.16	-99.99	0.45	-0.81	-1.15	-0.62	-0.13	-99.99	-99.99	0.39	-1.16	-0.76	-0.62	0.05	2.99	-0.46	0.05	-99.99	-1.34	-0.89	-99.99	-0.32	-0.56	1.04	0.09	0.15	0.08	0.61	-1.31	-1.56	-2.16
19271206	1.39	-0.57	-99.99	0.91	-0.36	0.52	0.03	0.89	1.34	0.17	-99.99	-0.43	0.48	-0.24	-99.99	-0.18	0.30	-1.59	-0.41	-99.99	0.25	-0.25	0.74	6.00	0.26	-99.99	-99.99	1.91	-0.82	0.15	-0.14	0.05	4.35	0.92	-0.09	-99.99	0.89	0.00	-99.99	0.30	-0.31	-3.75	-0.34	-0.89	1.74	1.41	-1.48	-1.23	1.10
19271207	-1.82	0.62	-99.99	-0.26	-0.01	-2.09	1.42	-0.71	-0.21	-0.58	-99.99	-0.79	-0.41	-1.48	-99.99	-1.34	-0.36	0.28	-1.21	-99.99	-1.05	-0.29	-0.22	-1.56	-1.05	-99.99	-99.99	-0.32	-0.41	-0.12	-0.64	-0.60	-2.78	-0.51	-0.92	-99.99	-1.89	-0.30	-99.99	-0.50	-0.49	-2.80	-0.61	-0.80	1.92	1.90	-0.15	-0.71	-0.43
19271208	-0.27	-1.29	-99.99	-1.41	-0.64	-2.76	-1.07	0.90	-0.59	-0.47	-99.99	-1.08	-0.56	-0.96	-99.99	-0.55	-1.02	0.30	-2.07	-99.99	-0.98	-0.66	-1.22	8.53	-1.28	-99.99	-99.99	-0.50	-1.16	-0.48	-0.90	-0.18	0.00	-0.12	0.39	-99.99	-1.37	-0.45	-99.99	-1.28	-0.83	-0.23	-1.09	-1.04	0.09	-0.45	1.80	-1.23	-0.83
19271209	0.20	1.00	-99.99	4.95	1.18	-0.14	0.33	-0.66	0.53	1.80	-99.99	0.86	0.32	1.61	-99.99	1.95	1.50	-0.46	1.84	-99.99	1.06	1.77	1.62	8.59	1.63	-99.99	-99.99	1.92	0.62	0.12	0.60	1.82	-2.14	7.66	0.20	-99.99	1.36	0.75	-99.99	1.37	1.00	0.46	0.67	0.88	2.04	1.23	4.14	0.57	2.17
19271210	-0.35	0.26	-99.99	1.56	0.12	1.05	0.05	-0.04	-0.07	-0.16	-99.99	0.44	0.30	0.12	-99.99	0.14	0.42	0.57	0.27	-99.99	0.10	0.29	0.05	3.03	-0.45	-99.99	-99.99	0.16	0.70	0.04	0.47	0.14	2.19	0.65	1.06	-99.99	0.15	0.00	-99.99	-0.60	-0.52	0.08	-0.19	1.50	-0.27	-0.17	1.70	-0.22	0.75
19271212	-0.35	0.24	-99.99	-0.06	0.38	0.29	0.06	-0.01	1.11	2.15	-99.99	0.00	0.70	0.88	-99.99	2.29	0.63	2.03	1.06	-99.99	0.97	0.30	1.30	15.69	0.60	-99.99	-99.99	1.06	-0.65	0.73	0.58	0.07	-0.71	-0.36	1.65	-99.99	-0.38	0.00	-99.99	2.06	0.01	0.41	0.90	0.09	3.46	1.31	-1.39	0.91	2.73
19271213	0.43	0.37	-99.99	0.99	0.17	0.69	-0.10	0.54	0.50	0.26	-99.99	0.41	-0.62	1.01	-99.99	0.11	-0.52	0.30	0.87	-99.99	-0.37	-0.42	0.61	0.56	-0.37	-99.99	-99.99	0.53	0.16	-0.22	0.72	1.39	-0.36	0.38	0.37	-99.99	0.23	0.30	-99.99	0.24	0.36	-0.71	0.46	-1.06	0.88	1.60	0.42	-0.51	0.25
19271214	2.08	-0.46	-99.99	-0.34	-0.53	-1.14	-0.64	-0.66	-1.01	-0.76	-99.99	-0.81	0.20	-0.62	-99.99	-1.25	0.16	0.00	0.16	-99.99	-0.63	-0.80	-1.09	-5.06	-0.29	-99.99	-99.99	-0.03	1.08	-0.08	0.21	-0.40	-1.08	-0.62	0.64	-99.99	-0.90	-0.90	-99.99	-0.78	-0.57	0.71	-1.12	-0.20	0.26	1.85	-2.32	0.09	-1.93
19271215	2.33	-0.04	-99.99	2.42	0.91	3.11	0.17	1.02	1.36	-0.34	-99.99	-0.76	-0.04	0.13	-99.99	0.62	0.52	0.02	1.33	-99.99	0.88	0.14	0.83	1.48	0.25	-99.99	-99.99	1.27	0.01	0.68	0.80	-0.22	-0.73	1.70	-0.38	-99.99	-0.23	1.20	-99.99	0.11	0.28	-1.60	0.14	0.64	-2.61	3.32	0.41	0.63	-0.22
19271216	0.36	0.33	-99.99	0.01	0.19	2.44	1.35	1.67	0.74	0.28	-99.99	0.64	0.11	1.02	-99.99	0.83	-0.99	0.28	1.35	-99.99	1.40	1.01	2.05	-4.66	0.63	-99.99	-99.99	1.65	-0.11	0.17	0.33	0.10	-0.74	0.02	1.50	-99.99	2.43	0.60	-99.99	1.30	0.41	1.91	0.30	1.25	0.16	1.80	1.15	-0.07	0.35
19271217	-2.40	0.11	-99.99	-0.92	-0.32	0.56	-0.57	2.36	0.13	-0.28	-99.99	-0.03	-0.61	-0.54	-99.99	-0.32	0.33	-0.53	-0.20	-99.99	0.22	0.04	-0.35	-5.20	-0.43	-99.99	-99.99	-0.08	-0.65	0.97	-0.10	0.15	1.85	-0.20	-0.42	-99.99	-1.05	0.00	-99.99	0.83	-0.17	4.40	1.22	0.56	-0.58	0.34	-0.43	-0.23	-1.41
19271219	1.83	0.75	-99.99	0.41	0.08	-0.51	0.38	-0.51	-0.70	0.38	-99.99	-0.38	0.27	0.45	-99.99	0.62	-0.18	0.91	0.56	-99.99	-0.05	0.26	1.19	3.23	0.73	-99.99	-99.99	1.99	-0.14	0.82	0.03	0.38	-2.55	-0.54	0.11	-99.99	-0.42	-1.04	-99.99	1.40	-0.42	3.27	-0.28	0.24	-1.06	1.02	-0.71	-0.27	-0.80
19271220	-1.05	-0.39	-99.99	-0.98	-0.48	-0.56	1.00	0.85	-0.82	-0.15	-99.99	-0.25	0.00	0.20	-99.99	-0.20	0.28	-1.41	0.49	-99.99	0.12	0.04	1.00	0.00	0.01	-99.99	-99.99	0.44	-0.86	-0.29	0.06	-1.37	0.00	0.08	0.25	-99.99	-0.34	-0.60	-99.99	0.11	0.54	1.69	-0.73	-0.15	-1.71	1.66	0.14	0.10	0.39
19271221	-0.34	0.28	-99.99	-0.36	-0.10	-3.60	0.58	0.34	0.53	-0.91	-99.99	-0.41	-0.13	-0.28	-99.99	-0.73	-0.26	-0.10	0.88	-99.99	1.37	-0.57	-0.92	-1.25	-0.42	-99.99	-99.99	-0.13	-0.22	-0.06	-0.43	-0.22	0.75	-0.41	1.16	-99.99	-0.76	0.00	-99.99	-1.58	-0.04	2.14	-0.29	-1.18	-1.44	8.30	0.33	-0.16	0.11
19271222	0.02	-0.09	-99.99	-0.12	-0.31	1.81	-0.43	-0.85	0.12	0.09	-99.99	-0.57	-0.33	0.05	-99.99	-0.46	-0.17	1.05	1.07	-99.99	-0.59	-0.37	-0.13	-2.22	0.60	-99.99	-99.99	-0.05	1.60	-0.22	-0.41	-0.06	-2.22	-0.09	0.05	-99.99	-0.63	-0.68	-99.99	0.73	-0.16	-2.44	0.15	-0.58	-0.92	-3.17	-0.30	-0.51	-0.39
19271223	0.10	0.38	-99.99	0.83	0.38	-0.35	0.23	0.51	0.29	0.16	-99.99	0.19	0.41	0.04	-99.99	0.34	0.17	-1.15	1.65	-99.99	-0.93	0.38	0.28	-0.32	-0.20	-99.99	-99.99	1.04	0.85	-0.04	0.12	-0.06	0.00	-0.83	0.44	-99.99	1.70	-0.08	-99.99	-0.44	0.01	-1.43	0.19	0.14	-0.56	-4.65	-1.28	0.87	1.29
19271224	0.18	-0.06	-99.99	-0.32	0.25	-0.57	-0.14	-1.27	0.01	0.37	-99.99	1.31	0.35	0.23	-99.99	0.94	0.24	0.80	-0.34	-99.99	-0.42	-0.01	0.97	0.00	0.07	-99.99	-99.99	0.10	0.84	-0.04	0.57	0.17	0.00	-1.47	0.13	-99.99	1.34	-0.30	-99.99	-0.89	0.12	0.16	-0.15	0.76	1.75	0.09	0.24	2.36	-0.17
19271227	0.16	0.26	-99.99	-0.40	-0.20	-1.10	-0.06	-3.01	-0.29	0.19	-99.99	0.03	0.02	0.56	-99.99	3.34	-0.24	-0.93	-0.92	-99.99	1.18	-0.03	1.09	0.00	-0.46	-99.99	-99.99	-1.14	-0.26	-0.38	0.77	-0.05	-1.52	0.08	0.33	-99.99	0.92	-0.23	-99.99	0.23	-0.22	0.54	-0.38	-0.22	0.91	1.56	0.15	0.03	0.86
19271228	-0.79	-0.12	-99.99	0.50	-0.01	0.58	-1.39	0.71	-0.32	-0.30	-99.99	-0.79	-0.52	-1.31	-99.99	-0.26	-0.90	1.41	-2.11	-99.99	-0.73	-0.08	-1.34	0.00	-0.18	-99.99	-99.99	-1.20	-0.54	0.43	0.19	-0.23	-1.54	-1.01	-0.21	-99.99	-1.80	-0.08	-99.99	-0.92	-0.71	-8.60	-0.81	-0.69	-1.49	1.56	-0.55	-2.12	-1.13
19271229	-0.88	0.40	-99.99	-0.26	-0.01	-1.14	0.53	-1.41	1.83	-0.19	-99.99	-1.18	-0.36	-0.22	-99.99	-1.49	0.18	1.53	0.34	-99.99	-0.03	0.63	1.20	2.92	1.10	-99.99	-99.99	0.50	-1.95	-0.36	0.58	-0.04	0.78	0.26	1.33	-99.99	0.50	-0.15	-99.99	0.52	-0.10	3.65	-0.07	0.11	6.59	-2.25	1.06	1.37	-0.10
19271230	1.23	0.88	-99.99	0.09	0.54	-2.08	2.06	0.36	1.54	-0.20	-99.99	2.14	0.71	0.08	-99.99	0.49	0.61	1.61	1.00	-99.99	0.65	0.00	0.19	3.31	1.15	-99.99	-99.99	1.07	-0.27	0.79	-0.19	0.25	0.78	-5.48	1.45	-99.99	0.66	0.31	-99.99	-0.02	0.56	3.87	0.28	-0.26	0.00	-1.74	-1.51	1.10	0.37
19271231	-0.97	0.37	-99.99	0.10	0.36	1.23	0.24	2.13	0.72	-0.06	-99.99	0.28	0.96	0.34	-99.99	0.84	0.72	0.75	0.03	-99.99	-0.03	1.11	0.92	0.00	0.31	-99.99	-99.99	0.64	0.55	-0.04	0.04	0.16	0.00	-1.00	0.93	-99.99	-0.24	-0.04	-99.99	0.72	0.23	-0.18	0.51	-0.17	-1.24	0.79	1.08	0.99	0.58
19280103	0.89	0.69	-99.99	-0.63	0.24	0.30	0.48	0.88	1.92	0.82	-99.99	0.08	0.73	-0.14	-99.99	1.65	0.74	-1.03	0.52	-99.99	0.13	1.25	0.47	3.05	0.50	-99.99	-99.99	1.80	-0.06	0.56	-0.11	0.39	0.00	0.49	-0.17	-99.99	1.56	-0.11	-99.99	0.01	0.34	-2.37	0.28	-1.05	3.36	0.61	-0.50	2.39	-0.04
19280104	-0.34	0.09	-99.99	1.02	-0.31	2.50	0.10	0.17	-0.32	0.50	-99.99	-0.54	-0.13	-0.29	-99.99	-0.69	1.19	-0.81	-0.44	-99.99	0.16	-0.73	0.39	-1.48	0.03	-99.99	-99.99	-0.35	0.85	-0.05	-0.30	-0.01	1.92	0.06	-1.00	-99.99	-0.07	0.61	-99.99	-0.98	-0.32	3.04	-0.63	1.58	0.45	-0.39	0.06	0.18	0.24
19280105	-0.04	-0.57	-99.99	0.41	-0.69	-1.57	-0.94	1.19	-1.01	-1.24	-99.99	-0.38	-1.38	-0.70	-99.99	-1.02	-0.99	-0.70	-1.60	-99.99	-1.63	-1.30	-2.26	-3.31	0.28	-99.99	-99.99	-1.74	-0.36	0.18	-0.54	-0.15	-3.40	1.08	-1.39	-99.99	-1.68	-0.61	-99.99	-1.05	-0.34	1.65	-0.68	-0.62	-2.24	-1.39	-1.02	-1.24	-1.42
19280106	-1.50	1.18	-99.99	1.44	0.12	0.59	0.51	3.54	1.93	-0.05	-99.99	0.89	0.46	0.59	-99.99	0.63	0.89	-0.65	1.31	-99.99	0.57	1.48	0.30	1.71	1.33	-99.99	-99.99	0.88	0.09	0.08	0.37	0.54	0.00	1.19	1.11	-99.99	0.28	0.61	-99.99	1.39	0.70	-1.04	0.50	0.65	-0.70	-0.45	-0.78	3.48	-0.42
19280107	-0.34	0.32	-99.99	-0.44	0.10	0.16	-0.04	-1.72	-0.08	-0.21	-99.99	0.28	-0.34	0.28	-99.99	-0.37	0.32	-0.34	-0.43	-99.99	0.70	1.09	0.20	-2.14	-0.49	-99.99	-99.99	-0.61	-0.43	0.18	0.39	0.10	0.39	-0.80	-0.22	-99.99	0.07	0.61	-99.99	-0.19	-0.15	-1.64	0.46	-0.37	2.20	0.25	0.59	-0.93	-0.20
19280109	-0.37	-0.02	-99.99	-0.52	-0.56	0.71	-0.20	-1.08	-1.76	0.95	-99.99	-0.60	1.25	-0.99	-99.99	-0.99	-0.67	0.06	-1.49	-99.99	-0.72	-0.82	-2.52	-2.34	-0.11	-99.99	-99.99	-1.63	0.04	-0.37	-0.81	-0.42	-3.50	-1.91	-0.20	-99.99	-0.59	-0.60	-99.99	-2.21	-0.72	0.36	-1.25	-0.47	-0.50	-2.13	-0.05	-0.20	-0.87
19280110	-0.48	-0.91	-99.99	-1.23	-0.46	-0.26	-1.03	-2.86	-1.45	-0.81	-99.99	-0.85	-0.75	-0.77	-99.99	-1.22	-1.67	-0.74	-0.70	-99.99	-0.95	-1.10	-1.43	0.96	-1.64	-99.99	-99.99	-1.30	-1.62	-0.43	-0.36	-0.21	-4.44	-0.94	-0.96	-99.99	-2.30	-0.61	-99.99	-1.33	-0.64	-2.85	-1.71	-0.19	-0.71	-1.00	-0.49	-1.00	-0.45
19280111	-0.04	0.35	-99.99	0.33	0.18	-0.29	0.39	2.96	1.21	0.36	-99.99	0.25	0.52	0.43	-99.99	0.85	0.11	1.14	-0.42	-99.99	0.12	-0.40	-0.47	-0.16	0.38	-99.99	-99.99	1.17	0.33	0.75	-0.13	-0.06	2.11	0.73	0.45	-99.99	0.00	0.15	-99.99	-0.38	0.18	1.47	0.16	0.18	0.39	-0.29	-0.04	0.86	0.01
19280112	0.69	0.26	-99.99	0.06	-0.30	0.00	-0.19	-1.44	0.16	-0.04	-99.99	0.83	1.19	0.83	-99.99	0.89	0.58	0.49	0.77	-99.99	0.50	0.12	1.70	0.32	0.86	-99.99	-99.99	0.97	0.16	0.27	1.11	-0.21	2.48	-0.87	0.36	-99.99	1.37	0.08	-99.99	0.75	0.10	3.43	0.63	-0.11	0.32	1.68	0.38	1.09	0.59
19280113	0.06	0.47	-99.99	-0.07	0.53	0.53	0.65	0.51	0.25	1.54	-99.99	-0.19	0.60	0.35	-99.99	2.41	0.59	8.49	0.90	-99.99	0.36	1.08	0.44	3.48	0.48	-99.99	-99.99	0.63	0.61	0.82	1.08	0.10	3.23	-0.49	-0.37	-99.99	1.25	0.38	-99.99	1.84	0.73	0.17	0.27	0.62	-0.45	0.90	0.15	2.34	-0.30
19280114	0.77	-0.38	-99.99	-0.99	-0.01	-0.81	-0.57	-0.60	-0.46	-0.01	-99.99	0.51	-0.05	-1.25	-99.99	-1.00	-0.40	-4.03	-1.19	-99.99	-0.53	-0.99	-1.47	-2.75	-0.58	-99.99	-99.99	-0.72	0.01	-0.65	-0.60	-0.18	-1.56	0.81	-0.62	-99.99	-0.93	-0.45	-99.99	-1.20	-0.46	-0.81	-0.65	-0.64	-0.52	0.88	0.48	-0.52	-0.30
19280116	-1.01	-1.07	-99.99	-1.15	-1.09	0.29	-0.59	1.80	-1.14	-0.03	-99.99	-0.43	-1.31	-0.54	-99.99	-1.00	-1.50	-1.06	-1.22	-99.99	-1.42	-1.42	-1.26	-1.26	-0.90	-99.99	-99.99	-1.44	-0.86	-0.36	-1.04	-0.16	0.00	-0.12	-0.95	-99.99	-2.09	-0.15	-99.99	-1.42	-0.79	-2.99	-1.04	-1.05	-1.04	-0.56	-1.51	-1.55	-0.93
19280117	0.04	0.33	-99.99	0.01	-0.25	-0.58	0.43	-1.60	-0.12	1.68	-99.99	-0.93	-0.26	0.38	-99.99	0.68	0.17	1.59	-0.11	-99.99	0.50	0.12	0.76	1.43	0.42	-99.99	-99.99	0.41	0.02	-0.24	0.38	-0.05	3.17	0.16	1.14	-99.99	0.31	0.30	-99.99	-0.08	0.37	0.06	-0.46	-0.45	-0.73	1.80	0.74	-0.21	-0.01
19280118	-0.31	-0.57	-99.99	0.07	-0.15	-1.12	-0.31	-0.34	0.58	-0.93	-99.99	1.61	0.07	-0.61	-99.99	-0.98	-0.36	0.05	-0.15	-99.99	-0.42	-0.36	0.07	0.47	-0.93	-99.99	-99.99	-0.40	-0.32	-0.74	0.32	-0.01	-1.54	-0.43	1.67	-99.99	-0.14	0.08	-99.99	-0.39	-0.58	-0.30	0.07	-0.64	0.19	-0.64	-0.89	-1.36	0.92
19280119	0.10	0.44	-99.99	0.16	0.18	-1.05	0.90	1.38	0.43	0.68	-99.99	0.05	0.43	0.82	-99.99	0.12	0.65	0.97	0.91	-99.99	0.84	1.11	1.01	1.25	0.46	-99.99	-99.99	0.59	0.17	-0.09	1.24	0.24	1.17	0.34	1.72	-99.99	0.18	0.23	-99.99	1.15	0.28	-3.94	1.06	-0.38	-1.41	0.07	-0.30	-0.23	1.29
19280120	-0.24	1.15	-99.99	1.16	0.29	-0.14	-0.21	1.87	0.72	1.04	-99.99	-0.19	0.16	0.34	-99.99	0.68	0.27	0.35	1.01	-99.99	0.84	1.50	0.48	3.70	0.91	-99.99	-99.99	0.60	0.24	-0.09	0.68	0.40	1.16	0.67	2.16	-99.99	0.80	-0.15	-99.99	1.17	0.53	5.67	1.24	1.00	0.35	-0.14	0.00	0.54	-0.24
19280121	0.68	0.56	-99.99	1.80	-0.10	2.69	-0.15	0.66	0.41	0.86	-99.99	0.75	0.35	-0.05	-99.99	0.39	-0.26	-0.42	0.00	-99.99	0.08	-0.27	0.73	-0.60	0.74	-99.99	-99.99	-0.33	-0.72	0.10	0.07	0.07	-1.15	0.46	0.17	-99.99	2.70	0.15	-99.99	0.46	-0.05	1.43	1.40	0.46	0.61	0.50	1.72	1.24	-0.63
19280123	1.13	1.05	-99.99	1.53	0.04	-0.87	0.22	0.50	2.23	1.10	-99.99	0.19	0.52	1.21	-99.99	0.28	0.74	0.85	0.66	-99.99	1.17	1.33	0.56	3.29	0.49	-99.99	-99.99	0.38	0.24	-0.03	0.42	0.05	0.00	0.98	0.29	-99.99	-0.97	-0.15	-99.99	2.38	0.71	-0.12	1.44	-0.49	-1.00	1.54	0.83	1.31	0.68
19280124	-0.85	0.42	-99.99	-0.38	0.69	-0.91	0.44	0.33	1.04	-0.11	-99.99	0.08	1.09	0.62	-99.99	-0.23	0.59	0.51	0.90	-99.99	0.29	-0.85	0.17	-2.32	1.72	-99.99	-99.99	0.95	-0.10	-0.14	0.61	0.09	5.41	2.97	0.62	-99.99	0.35	1.67	-99.99	2.89	-0.03	0.94	-0.11	-1.22	-1.48	0.74	0.00	-0.41	0.46
19280125	-0.88	-0.74	-99.99	-2.41	-0.64	0.00	1.45	-0.33	-0.90	-2.05	-99.99	-0.47	0.16	-1.62	-99.99	-1.01	-0.41	-0.38	-1.37	-99.99	-1.54	-1.23	-1.72	-1.48	-1.75	-99.99	-99.99	-1.82	-0.26	-1.20	0.19	-0.39	-2.93	-0.07	-0.97	-99.99	-1.45	-1.79	-99.99	-1.77	-0.85	-3.15	-1.37	0.36	0.19	-0.90	-0.54	-1.83	-1.06
19280126	1.61	0.46	-99.99	0.01	0.11	-1.61	0.18	-1.14	0.60	0.03	-99.99	1.64	0.78	1.12	-99.99	0.32	0.91	-0.30	0.07	-99.99	0.44	0.29	0.57	3.61	0.81	-99.99	-99.99	1.10	-1.26	0.24	1.31	0.40	-2.64	1.60	0.12	-99.99	0.81	0.91	-99.99	0.29	0.58	0.60	0.63	-0.10	0.21	-0.32	-0.28	0.42	-0.55
19280127	-0.60	0.95	-99.99	0.04	0.08	1.07	0.07	-0.83	-0.13	0.17	-99.99	0.27	-0.47	-0.01	-99.99	-0.20	0.24	1.14	0.52	-99.99	0.10	0.47	0.63	-1.45	1.71	-99.99	-99.99	0.48	-0.85	0.22	1.11	-0.08	-1.16	-0.91	1.07	-99.99	-0.41	0.45	-99.99	0.67	-0.17	0.90	-0.15	1.15	0.00	-0.17	2.48	0.30	0.65
19280128	-0.77	-0.87	-99.99	0.09	-0.97	-1.51	-0.41	-0.08	-0.75	0.42	-99.99	0.03	-0.39	-0.52	-99.99	-0.57	-0.62	1.07	-0.64	-99.99	-0.62	-0.84	-1.01	-0.88	-0.21	-99.99	-99.99	-1.02	0.18	-0.13	-0.37	-0.08	-1.18	-0.42	-0.24	-99.99	-0.48	-1.12	-99.99	-0.65	-0.37	0.06	-0.35	0.94	0.42	-0.88	0.69	2.04	-1.36
19280130	-0.94	-0.78	-99.99	-1.12	0.34	2.75	-1.20	-0.25	-0.48	0.09	-99.99	1.18	-0.88	-0.65	-99.99	-1.18	-0.57	0.82	-0.72	-99.99	-0.60	-0.74	-0.30	-0.60	-1.17	-99.99	-99.99	-0.42	-0.23	-0.08	-0.16	-0.11	-0.40	-0.95	-0.81	-99.99	-0.54	-0.23	-99.99	-1.29	-0.34	-1.30	-0.80	-1.79	-0.81	-1.14	-0.84	0.28	-0.65
19280131	0.89	0.59	-99.99	1.59	0.11	-2.22	-0.18	-0.38	0.85	1.79	-99.99	-0.71	0.16	0.13	-99.99	0.56	0.91	1.39	0.52	-99.99	0.44	0.30	0.92	-0.45	0.95	-99.99	-99.99	0.50	0.26	-0.50	0.88	0.05	3.59	0.74	0.68	-99.99	1.49	-0.30	-99.99	1.65	0.11	0.36	0.32	1.09	0.73	0.77	0.84	-0.85	1.21
19280201	-0.37	0.32	-99.99	-0.90	-0.30	1.67	-0.61	0.89	-0.27	0.66	-99.99	-0.70	-0.69	0.20	-99.99	-0.79	0.96	-0.62	-0.32	-99.99	-0.23	-0.13	-0.43	3.46	-0.58	-99.99	-99.99	-0.24	-0.24	-0.44	-0.08	-0.20	0.00	0.26	1.52	-99.99	0.43	1.68	-99.99	-0.84	-0.64	2.04	-0.20	0.38	-0.40	0.71	-0.61	-1.08	-0.22
19280202	-0.16	0.31	-99.99	1.22	-0.71	-0.52	-0.36	0.51	0.15	0.61	-99.99	0.17	0.24	0.59	-99.99	0.86	-0.13	-0.57	0.80	-99.99	0.45	0.55	1.53	1.89	-0.26	-99.99	-99.99	0.42	-0.11	-0.50	0.87	0.26	-1.18	-0.39	7.37	-99.99	1.64	1.35	-99.99	2.25	0.35	-1.29	0.13	1.30	0.21	1.60	0.01	0.94	-0.40
19280203	0.00	-1.81	-99.99	-1.22	-0.69	1.31	-0.81	-1.16	-0.97	-2.24	-99.99	-0.80	-0.83	-1.10	-99.99	-1.20	-1.24	-0.57	-1.26	-99.99	-1.67	-1.77	-1.78	-3.00	-1.62	-99.99	-99.99	-2.20	-0.40	-0.68	-1.43	-0.15	-4.37	-0.25	-1.79	-99.99	-2.17	-0.44	-99.99	-2.45	-0.81	-0.12	-0.78	0.35	0.00	-1.72	-1.29	-2.62	-1.87
19280204	-0.52	0.04	-99.99	0.31	-0.22	1.90	0.12	0.00	-0.17	-0.26	-99.99	-0.08	-0.34	-0.30	-99.99	1.12	-0.58	-0.39	0.59	-99.99	0.01	0.50	0.67	0.29	0.32	-99.99	-99.99	0.00	-0.49	-0.13	0.33	-0.17	0.00	-0.21	0.07	-99.99	-0.15	0.15	-99.99	0.63	-0.10	-1.67	-0.15	-0.28	-1.57	-0.88	0.28	0.31	0.32
19280206	0.14	0.23	-99.99	0.85	-0.48	0.72	-0.07	0.33	0.32	0.98	-99.99	0.14	0.59	0.52	-99.99	-0.13	0.15	1.44	1.12	-99.99	0.35	0.00	0.71	0.73	-0.48	-99.99	-99.99	0.27	0.20	0.08	0.16	-0.17	0.00	2.20	0.57	-99.99	2.38	0.59	-99.99	0.60	-0.40	0.97	0.44	0.16	1.03	0.48	-0.49	-0.59	0.24
19280207	0.00	-0.25	-99.99	0.54	-0.71	1.09	-0.58	-1.34	0.05	-0.31	-99.99	0.08	-0.43	0.65	-99.99	-1.10	-0.27	-0.08	-0.28	-99.99	-0.69	-0.39	0.26	1.89	-0.12	-99.99	-99.99	-1.43	-0.51	-0.22	0.22	-0.30	0.00	-2.51	-0.94	-99.99	-0.27	-1.18	-99.99	2.07	-0.69	0.36	0.06	-1.56	-1.23	-1.54	0.00	-1.39	-1.45
19280208	0.15	-0.21	-99.99	1.31	-0.02	-3.40	0.97	0.33	-0.19	-0.16	-99.99	0.33	0.13	0.01	-99.99	0.64	0.22	0.14	0.40	-99.99	-0.28	-0.52	0.35	-1.57	-0.78	-99.99	-99.99	-0.58	-2.05	-0.37	0.58	-0.13	0.00	-0.88	0.44	-99.99	-0.73	-0.30	-99.99	2.59	0.03	-0.36	1.77	0.66	0.40	-0.28	-0.25	0.18	-1.12
19280209	-0.45	0.08	-99.99	1.84	0.67	0.15	1.19	-0.51	1.12	0.23	-99.99	0.67	0.24	1.86	-99.99	0.11	-0.01	0.09	0.66	-99.99	0.85	1.08	0.71	-1.02	1.05	-99.99	-99.99	1.00	0.30	-0.16	0.45	-0.14	0.00	-0.01	2.03	-99.99	0.69	-0.30	-99.99	2.12	0.34	-1.10	0.02	0.50	0.63	-0.36	4.03	2.35	1.19
19280210	-0.13	-0.11	-99.99	0.51	-0.13	-2.92	0.06	1.70	-0.03	-0.47	-99.99	-0.99	1.14	-1.02	-99.99	-1.46	0.18	0.29	0.01	-99.99	-0.36	0.47	-0.50	0.59	0.11	-99.99	-99.99	0.17	0.65	-0.01	-0.36	0.11	0.00	-0.98	-0.39	-99.99	0.25	1.20	-99.99	-0.95	0.16	0.24	0.19	-0.99	0.00	-1.30	1.57	0.55	0.58
19280211	0.11	-0.04	-99.99	-0.69	0.51	1.89	1.28	-0.50	0.41	-0.38	-99.99	1.05	-0.35	-0.24	-99.99	-0.11	0.44	0.30	-0.39	-99.99	0.02	0.00	-0.10	0.00	0.38	-99.99	-99.99	-0.66	0.65	-0.44	0.01	0.12	0.00	-0.74	-0.79	-99.99	-0.89	-1.19	-99.99	-0.18	0.58	0.36	-0.33	0.17	-1.60	-0.10	1.57	0.43	0.19
19280214	0.06	0.05	-99.99	-0.30	-0.18	-2.68	-0.19	-0.50	1.69	0.03	-99.99	-0.17	0.09	-0.35	-99.99	1.51	-0.33	0.33	-0.60	-99.99	0.20	-0.96	-0.85	-1.46	-0.37	-99.99	-99.99	-0.52	0.31	-0.38	-0.62	0.20	0.41	-0.17	-1.26	-99.99	-1.36	0.00	-99.99	-1.08	-0.37	-2.48	-0.30	-0.86	-0.40	0.65	-1.18	-1.27	2.39
19280215	0.56	-0.53	-99.99	-0.91	-0.15	-0.85	-0.75	0.17	0.11	-0.60	-99.99	-0.85	-0.74	-0.18	-99.99	-0.26	-0.14	-0.43	-0.81	-99.99	-1.05	-0.03	0.11	-3.85	-0.41	-99.99	-99.99	-0.79	0.06	-0.47	0.14	-0.20	1.24	1.58	-0.36	-99.99	0.70	0.00	-99.99	-0.59	-0.25	-0.84	0.03	-1.56	0.99	0.40	-1.93	-1.21	-0.64
19280216	0.29	-0.81	-99.99	-0.76	-1.33	-0.57	-0.55	-0.34	-0.98	-0.40	-99.99	-0.50	-0.34	-0.49	-99.99	-0.49	0.41	-1.86	-0.43	-99.99	-0.31	-0.15	-0.62	-3.25	-0.20	-99.99	-99.99	-1.26	-0.32	-0.26	-0.09	0.05	2.04	0.93	-0.28	-99.99	-0.15	-0.60	-99.99	0.03	0.39	-1.15	-0.94	-1.22	-0.98	0.62	-1.50	-0.29	-1.33
19280217	-0.72	-2.12	-99.99	-4.97	-2.39	-0.91	-1.73	-0.59	-2.50	-1.90	-99.99	-0.87	-1.63	-1.82	-99.99	-2.55	-0.61	-0.08	-2.37	-99.99	-1.95	-1.98	-1.88	-4.32	-1.98	-99.99	-99.99	-4.06	-0.80	-0.85	-2.04	-0.32	0.00	-0.77	-2.35	-99.99	-2.85	-0.30	-99.99	-3.68	-1.14	-4.97	-2.13	-1.40	-0.97	0.32	-1.30	-3.59	-2.01
19280218	-0.24	-0.75	-99.99	-2.17	-0.52	-0.29	0.07	-0.34	-1.28	-0.58	-99.99	-0.94	-0.88	-0.08	-99.99	-0.71	-0.65	-0.35	-1.02	-99.99	-0.50	-0.13	-0.04	1.34	-0.79	-99.99	-99.99	-1.69	-0.70	0.01	-0.71	-0.06	2.40	-0.87	-2.79	-99.99	-0.32	-0.61	-99.99	-1.34	-0.16	-2.71	-0.98	-0.39	0.98	-1.03	-0.48	-0.02	-0.97
19280220	-0.50	-0.23	-99.99	0.30	-1.41	-4.07	0.12	-1.63	-0.61	0.17	-99.99	-0.44	-0.43	-0.41	-99.99	0.84	0.47	0.09	-0.02	-99.99	0.31	-0.57	0.06	-1.32	-0.33	-99.99	-99.99	1.44	-0.31	-0.17	0.20	-0.43	-3.12	0.19	-0.19	-99.99	0.64	0.30	-99.99	-0.07	0.17	0.82	-0.35	-0.49	-1.55	-1.43	0.36	-0.22	0.08
19280221	0.24	1.47	-99.99	1.44	1.12	-0.21	0.53	1.57	2.34	1.53	-99.99	0.24	0.98	1.29	-99.99	1.08	1.38	0.37	1.21	-99.99	1.17	0.87	1.14	3.68	1.08	-99.99	-99.99	1.41	2.44	1.30	0.90	0.13	2.62	1.35	2.30	-99.99	0.84	0.30	-99.99	1.01	0.71	1.41	1.57	0.25	1.01	0.34	1.25	0.31	1.76
19280223	0.13	-0.16	-99.99	0.57	-0.06	-0.66	0.27	-0.09	0.38	0.72	-99.99	0.85	0.46	-0.12	-99.99	-1.29	1.86	-0.02	-0.21	-99.99	0.11	0.74	0.56	-0.32	0.00	-99.99	-99.99	-0.07	-0.07	1.31	0.12	-0.13	-2.55	-1.37	2.19	-99.99	0.99	0.00	-99.99	0.08	-0.04	-0.11	0.12	0.17	0.43	0.05	0.22	-0.03	-0.80
19280224	0.41	0.63	-99.99	1.02	0.00	0.43	0.26	-0.26	0.01	0.88	-99.99	1.71	-0.61	0.61	-99.99	0.61	-0.63	5.50	0.08	-99.99	0.47	0.18	0.09	-2.59	0.24	-99.99	-99.99	0.35	0.17	0.53	0.05	0.15	-0.81	0.44	-0.50	-99.99	0.82	0.61	-99.99	0.17	0.82	-2.59	0.32	0.22	0.13	0.77	0.02	0.62	1.81
19280225	1.38	0.04	-99.99	-0.50	0.28	1.06	0.64	0.69	0.44	0.07	-99.99	-0.12	0.41	-0.13	-99.99	-0.03	-0.42	-0.28	0.04	-99.99	0.09	-0.64	-0.02	-5.65	0.62	-99.99	-99.99	-0.29	1.29	-0.18	0.18	-0.05	0.41	-0.15	-0.44	-99.99	-1.42	-0.53	-99.99	0.52	0.74	2.33	0.06	0.73	-0.77	0.35	0.58	0.34	-0.90
19280227	-0.35	-0.80	-99.99	-2.43	-0.26	0.60	-0.84	-0.77	-0.36	-0.11	-99.99	-0.70	-1.41	-0.23	-99.99	-2.19	-0.24	-0.47	-0.72	-99.99	-0.34	-0.47	-0.03	0.53	-0.59	-99.99	-99.99	-0.57	-0.99	-0.20	-0.40	0.07	-1.21	-0.79	-1.36	-99.99	-0.71	0.23	-99.99	-1.32	-0.79	0.21	-0.84	-1.05	-0.77	-0.16	-0.54	-1.57	-0.35
19280228	0.34	0.52	-99.99	-2.55	0.81	0.65	0.43	1.12	-0.05	-0.52	-99.99	-0.09	0.19	0.48	-99.99	-0.11	0.29	-1.87	0.23	-99.99	0.15	0.64	0.23	2.63	0.03	-99.99	-99.99	0.17	-0.15	0.96	-0.12	0.92	-1.23	0.11	0.02	-99.99	1.71	0.53	-99.99	0.33	0.03	3.45	0.62	1.24	0.57	0.45	1.15	0.59	0.08
19280229	0.09	0.54	-99.99	2.43	0.39	-1.21	0.33	0.34	0.46	-0.35	-99.99	0.26	0.24	1.07	-99.99	0.30	0.40	2.24	0.59	-99.99	0.45	1.33	0.85	1.71	0.19	-99.99	-99.99	1.39	-0.18	1.25	0.91	-0.01	0.00	0.02	0.52	-99.99	-0.18	0.15	-99.99	1.20	-0.22	-1.06	0.70	1.12	1.00	0.49	0.67	0.82	0.84
19280301	0.14	0.60	-99.99	0.20	0.05	-0.30	0.49	0.34	-1.26	-0.24	-99.99	0.50	-0.03	0.71	-99.99	-0.58	0.52	-0.73	0.06	-99.99	0.19	-0.34	0.38	-1.01	0.42	-99.99	-99.99	0.07	0.32	0.59	-0.07	-0.47	4.56	1.12	0.38	-99.99	-0.35	0.08	-99.99	1.27	0.20	1.59	1.02	-0.29	1.36	-0.72	0.35	0.54	0.40
19280302	-0.10	-0.04	-99.99	-0.78	-0.36	0.60	-0.12	-0.34	0.33	-0.22	-99.99	3.54	0.47	0.60	-99.99	-1.75	-0.34	-0.58	-0.66	-99.99	-0.42	0.27	0.86	1.02	-1.21	-99.99	-99.99	-0.32	-0.55	-0.35	0.61	0.29	0.40	-0.28	-0.71	-99.99	0.06	-0.46	-99.99	-0.46	0.23	-0.77	0.09	0.09	0.06	1.10	-0.42	-0.37	1.53
19280303	0.18	0.42	-99.99	0.59	0.15	0.98	0.05	1.27	1.01	0.48	-99.99	-0.38	1.12	0.72	-99.99	1.31	0.58	-0.22	0.54	-99.99	-0.08	0.78	2.77	-3.02	0.10	-99.99	-99.99	0.60	-0.38	-0.10	0.59	0.28	-0.40	0.11	0.20	-99.99	0.34	0.00	-99.99	-0.19	-0.04	0.84	0.44	-0.76	0.55	-0.06	0.63	0.12	0.21
19280305	0.42	0.88	-99.99	-0.12	1.26	5.84	1.65	-0.59	0.77	0.42	-99.99	2.16	0.37	1.22	-99.99	1.57	0.27	1.41	1.17	-99.99	1.13	1.40	1.30	2.25	2.31	-99.99	-99.99	0.53	0.13	-0.15	0.00	0.10	0.00	-0.11	1.26	-99.99	3.53	0.76	-99.99	1.60	0.33	4.30	0.91	0.63	1.72	0.12	0.40	2.46	0.31
19280306	0.97	0.44	-99.99	-0.06	2.06	0.64	-0.28	1.78	1.03	1.23	-99.99	-1.10	0.39	0.70	-99.99	1.02	1.09	1.18	0.06	-99.99	1.03	0.52	1.84	2.54	-0.01	-99.99	-99.99	1.64	1.04	-0.37	0.01	0.06	-2.78	-0.14	1.26	-99.99	-0.55	0.30	-99.99	1.34	0.07	4.93	-0.14	0.05	0.74	-0.39	-0.54	-0.23	-0.44
19280307	-1.29	-0.37	-99.99	0.30	-0.36	4.60	-0.38	0.67	-0.65	-0.92	-99.99	0.33	0.12	-0.97	-99.99	-2.09	-0.38	-0.37	-0.94	-99.99	-1.19	-1.01	-0.47	-2.31	-0.36	-99.99	-99.99	0.04	-0.19	-0.28	0.29	-0.12	3.67	-0.09	0.15	-99.99	-0.28	0.15	-99.99	-0.97	-0.37	-2.99	-0.58	-0.79	3.96	0.35	-0.42	-1.34	-1.11
19280308	-0.06	0.20	-99.99	2.63	0.00	0.00	-0.40	2.31	-0.20	0.31	-99.99	0.31	1.37	0.31	-99.99	0.99	1.52	-0.58	0.56	-99.99	0.04	0.31	0.45	1.18	0.32	-99.99	-99.99	0.02	-0.26	1.81	0.58	0.03	-0.79	-0.67	-0.19	-99.99	0.53	0.00	-99.99	-0.03	0.13	0.18	-0.39	0.53	1.29	0.45	0.14	0.45	0.02
19280309	0.19	0.78	-99.99	-0.55	0.27	0.00	0.76	-1.93	-0.18	0.95	-99.99	0.24	0.38	2.08	-99.99	1.52	-0.17	0.96	1.70	-99.99	1.59	1.84	4.67	2.34	0.38	-99.99	-99.99	1.54	0.01	0.83	1.07	0.17	-0.20	0.18	0.84	-99.99	2.10	0.30	-99.99	2.78	0.43	1.45	0.99	-0.35	1.72	0.11	1.84	1.90	0.25
19280310	-0.34	-0.47	-99.99	-0.90	-0.42	0.03	-0.40	-0.17	-0.46	-0.65	-99.99	-0.34	-0.81	-0.03	-99.99	-1.22	-0.94	1.67	-0.44	-99.99	-0.91	2.45	-1.10	-1.31	0.19	-99.99	-99.99	-1.11	-0.20	-0.64	-0.50	0.36	-1.79	-0.17	-0.73	-99.99	-0.62	1.50	-99.99	-0.19	-0.10	-1.90	-0.17	-0.29	0.30	-0.19	-0.41	-0.52	-0.78
19280312	-0.03	0.45	-99.99	1.15	0.12	7.31	0.47	2.14	0.90	-0.13	-99.99	-2.22	-0.35	0.69	-99.99	0.07	0.74	-0.91	0.98	-99.99	1.76	4.11	0.03	7.77	0.93	-99.99	-99.99	0.28	-0.53	-0.69	-0.51	0.38	-1.21	-0.47	-0.13	-99.99	1.63	-0.07	-99.99	0.11	0.54	1.40	1.25	1.72	-0.62	-0.07	-0.89	0.18	-0.39
19280313	0.47	0.11	-99.99	-0.10	-1.08	-0.10	-0.97	-0.64	-1.70	-0.69	-99.99	0.74	0.33	-0.19	-99.99	0.71	-0.25	-1.36	-1.09	-99.99	-1.01	0.79	-0.68	1.23	-0.94	-99.99	-99.99	0.38	2.26	-0.10	-0.90	-0.35	0.00	0.72	-0.90	-99.99	0.26	-0.52	-99.99	0.23	-0.02	-1.38	-0.57	0.15	-2.19	1.53	-0.56	1.65	-0.33
19280314	0.12	-0.37	-99.99	-0.10	-0.54	-1.41	0.29	-0.65	0.49	-0.76	-99.99	-0.74	-0.43	-0.32	-99.99	-0.98	0.27	2.71	-0.12	-99.99	0.33	-0.94	0.79	2.42	0.10	-99.99	-99.99	0.32	0.60	-0.42	0.23	0.23	0.82	0.22	0.40	-99.99	-1.92	-0.60	-99.99	-0.42	0.76	-2.16	0.12	-1.10	-0.26	1.83	-0.98	1.31	-0.80
19280315	0.24	0.74	-99.99	3.18	-0.02	2.61	1.84	-0.33	1.00	1.77	-99.99	0.91	2.85	1.15	-99.99	-0.26	0.97	0.72	0.80	-99.99	0.36	-0.39	2.92	3.25	0.05	-99.99	-99.99	1.31	1.14	-0.13	0.25	0.26	1.22	0.39	0.98	-99.99	0.42	0.00	-99.99	2.21	0.67	2.78	0.28	0.54	0.92	-0.25	0.86	0.21	4.58
19280316	-0.21	0.71	-99.99	2.38	0.74	0.22	1.06	-1.56	0.55	0.08	-99.99	1.00	1.35	0.91	-99.99	0.78	0.60	1.16	0.13	-99.99	0.68	0.84	2.65	-3.15	0.72	-99.99	-99.99	-0.45	1.75	0.83	0.24	-0.01	-1.81	-0.05	0.47	-99.99	5.05	0.45	-99.99	0.34	1.63	-0.94	0.68	0.09	1.04	3.63	-0.34	0.55	0.10
19280317	0.28	0.27	-99.99	2.20	0.36	-0.98	-0.46	0.92	0.38	0.21	-99.99	0.49	0.34	0.03	-99.99	-0.08	-0.24	-0.56	0.52	-99.99	0.03	-0.61	-0.27	-4.14	-0.15	-99.99	-99.99	-0.32	1.16	-0.04	1.28	0.04	0.20	-1.44	-0.26	-99.99	1.93	0.45	-99.99	-0.23	0.62	0.24	-0.48	1.35	1.27	0.81	0.57	-0.38	-0.20
19280319	-0.77	-0.19	-99.99	0.82	0.23	3.27	0.42	2.31	0.19	0.30	-99.99	1.43	0.02	-0.12	-99.99	3.27	-0.07	-0.60	-0.58	-99.99	0.03	-0.17	-0.24	5.56	2.17	-99.99	-99.99	-1.30	1.61	0.74	2.00	0.39	-0.41	-0.01	-1.09	-99.99	0.43	1.48	-99.99	-1.37	-0.57	-2.84	0.34	0.41	4.51	-1.66	-0.42	-0.81	0.07
19280320	0.46	0.33	-99.99	-0.15	0.03	-0.24	1.01	1.62	0.71	0.51	-99.99	-0.68	-0.92	0.46	-99.99	2.27	0.98	0.14	0.25	-99.99	0.01	3.17	2.37	0.58	0.54	-99.99	-99.99	0.79	-0.83	-0.43	0.17	-0.16	2.87	0.28	-0.22	-99.99	-0.78	-0.58	-99.99	1.51	-0.32	-0.50	0.28	1.51	2.05	1.25	-0.14	-0.03	1.54
19280321	1.30	0.23	-99.99	-0.35	0.21	0.26	-0.82	1.35	0.65	0.24	-99.99	-0.06	0.10	0.94	-99.99	4.24	0.59	-0.38	2.13	-99.99	0.78	1.52	2.17	0.00	-0.38	-99.99	-99.99	1.13	-1.16	1.62	-0.22	0.28	0.40	0.26	0.87	-99.99	-1.25	-0.44	-99.99	1.81	0.31	1.18	0.54	0.48	0.84	0.10	0.00	0.75	-0.24
19280322	-0.22	-0.60	-99.99	-3.61	-0.46	-0.48	-0.99	-1.64	-0.88	-0.75	-99.99	-0.74	0.09	-0.13	-99.99	-2.27	-1.35	0.73	-1.01	-99.99	0.18	-0.32	0.07	-2.33	-0.67	-99.99	-99.99	-1.27	-0.57	-0.41	-0.21	-0.05	-3.57	-1.33	-0.39	-99.99	-1.90	-0.44	-99.99	-1.68	-0.06	0.37	-0.26	0.69	-0.47	-2.09	0.85	-1.16	2.05
19280323	1.90	0.58	-99.99	0.67	-0.08	-1.27	0.06	-0.72	0.84	1.12	-99.99	-0.14	-0.15	1.78	-99.99	-0.96	-0.08	0.05	0.34	-99.99	0.68	1.87	3.16	2.83	0.10	-99.99	-99.99	1.42	-0.30	0.95	-0.31	0.45	1.65	0.92	-1.32	-99.99	1.00	-0.30	-99.99	0.21	-0.12	-4.21	0.75	-1.78	-0.18	0.09	0.75	0.89	0.15
19280324	-0.47	0.08	-99.99	0.23	0.21	0.05	0.48	-0.89	-0.05	0.03	-99.99	0.15	0.05	0.95	-99.99	-1.55	0.11	-0.38	-0.08	-99.99	0.12	-0.14	1.45	0.72	-0.07	-99.99	-99.99	0.87	-0.92	-0.64	-0.56	0.14	4.05	0.12	0.02	-99.99	0.00	0.15	-99.99	-0.26	-0.08	4.91	-0.04	-0.36	0.18	-1.40	-0.28	-0.79	-1.03
19280326	-0.25	-0.18	-99.99	0.88	-0.44	0.49	0.37	0.49	0.64	-0.70	-99.99	3.38	-0.20	1.90	-99.99	2.47	-0.18	0.88	0.74	-99.99	-0.08	-0.20	4.59	3.45	-0.39	-99.99	-99.99	-0.42	1.78	-0.57	0.22	-0.52	0.00	-0.53	0.60	-99.99	1.35	2.08	-99.99	0.00	0.96	0.25	3.09	0.04	2.64	0.01	0.51	2.72	0.09
19280327	-1.42	-0.43	-99.99	1.36	0.29	-1.98	0.23	0.97	1.39	-0.39	-99.99	0.94	0.52	-1.73	-99.99	-0.85	0.43	-1.47	-0.56	-99.99	0.02	2.07	-3.02	-2.22	-0.26	-99.99	-99.99	-0.72	-0.95	0.60	0.30	-0.17	4.28	-0.23	-0.37	-99.99	2.01	-2.18	-99.99	2.16	0.32	-0.37	-0.29	0.71	-0.55	0.95	-0.28	0.58	-1.00
19280328	-0.10	0.22	-99.99	-0.48	0.46	0.73	0.08	0.56	-0.83	-0.07	-99.99	0.10	0.83	-0.77	-99.99	1.39	1.98	1.58	0.35	-99.99	-0.27	-0.92	-1.74	-1.14	0.42	-99.99	-99.99	1.18	-0.57	1.19	0.31	0.21	-0.37	0.31	-0.45	-99.99	-0.22	0.60	-99.99	1.28	0.11	-2.22	-0.22	-1.08	-0.83	0.38	1.54	0.67	-0.14
19280329	0.22	0.17	-99.99	3.09	-0.16	-0.25	-0.27	2.00	2.81	0.06	-99.99	-0.58	-0.17	-0.38	-99.99	-0.33	0.38	-1.46	-0.20	-99.99	0.24	1.82	-0.69	-1.01	-0.32	-99.99	-99.99	-0.35	-0.14	0.62	1.24	0.04	-0.37	0.39	-0.37	-99.99	-0.25	0.59	-99.99	-0.65	0.13	-0.93	0.51	0.27	-0.72	0.84	-1.05	-0.04	-0.58
19280330	-0.06	1.28	-99.99	2.46	0.32	16.66	1.40	0.31	2.15	0.99	-99.99	1.27	2.22	2.17	-99.99	0.55	0.58	-0.80	2.13	-99.99	1.08	5.95	3.13	14.08	2.37	-99.99	-99.99	2.23	0.75	1.08	1.17	0.12	-1.50	0.07	0.57	-99.99	0.58	0.59	-99.99	1.70	0.35	6.11	0.87	0.88	1.18	0.85	0.00	1.74	3.48
19280331	0.21	-0.15	-99.99	-1.12	-0.29	-5.12	0.55	0.16	0.08	0.81	-99.99	-0.69	1.11	-0.08	-99.99	-0.50	-0.92	1.06	-0.57	-99.99	-0.03	-0.93	-2.19	-5.34	-0.31	-99.99	-99.99	-0.78	0.21	0.03	-0.92	-0.02	-2.86	0.13	0.10	-99.99	-0.69	-0.58	-99.99	-1.40	-0.52	-0.65	-0.60	0.12	0.34	0.01	0.78	0.72	1.01
19280402	-0.56	-1.17	-99.99	-0.62	-0.29	3.30	-0.30	-0.93	-1.90	0.19	-99.99	-0.92	-0.04	-1.63	-99.99	-1.72	-0.13	-0.17	-1.26	-99.99	-1.25	-2.12	-1.67	7.53	-1.92	-99.99	-99.99	-1.29	0.30	0.00	-0.72	-0.18	-2.55	-0.09	0.38	-99.99	-2.78	-0.59	-99.99	-1.44	-0.41	0.72	-1.26	-0.68	-0.86	-1.76	-0.23	0.09	-1.50
19280403	0.28	1.06	-99.99	1.98	-0.19	-1.31	0.56	-0.16	1.03	0.71	-99.99	1.57	-0.14	0.29	-99.99	0.34	0.62	0.13	0.93	-99.99	0.13	1.21	0.92	32.00	0.62	-99.99	-99.99	1.22	0.72	-0.15	0.05	-0.09	3.23	0.16	1.47	-99.99	1.52	3.18	-99.99	0.92	1.31	-1.77	-0.35	0.04	0.05	0.70	0.00	0.66	-0.45
19280404	-0.32	0.00	-99.99	1.70	0.06	-3.34	0.68	-1.58	0.05	3.23	-99.99	5.22	-0.55	-0.58	-99.99	-0.99	-0.74	0.23	-0.35	-99.99	0.44	-1.04	0.19	0.00	-0.45	-99.99	-99.99	-0.49	-1.26	-0.25	0.55	-0.09	-1.95	0.91	-0.15	-99.99	-0.02	-1.65	-99.99	1.74	0.03	-1.86	-0.32	-0.56	1.34	-0.52	3.54	-1.10	1.21
19280405	0.37	1.02	-99.99	1.06	0.13	1.03	0.53	0.32	1.19	0.13	-99.99	-1.36	1.26	1.61	-99.99	0.07	1.11	0.94	0.78	-99.99	0.92	0.93	3.37	-1.42	0.37	-99.99	-99.99	0.65	2.52	0.77	0.25	0.15	0.20	2.99	-0.14	-99.99	0.82	0.58	-99.99	1.06	0.91	0.65	1.55	2.60	0.28	0.80	1.07	0.35	7.57
19280409	-0.18	0.95	-99.99	-0.37	-0.13	-0.24	0.54	0.16	-0.12	-0.47	-99.99	-1.40	0.29	0.06	-99.99	0.80	1.48	-0.12	1.70	-99.99	-0.04	-0.16	-0.34	-2.79	0.12	-99.99	-99.99	0.88	1.70	0.98	0.49	0.51	-1.79	3.38	0.19	-99.99	0.10	0.00	-99.99	-0.55	-0.24	3.81	-0.30	0.74	1.21	0.03	4.23	-0.16	1.78
19280410	0.06	-0.48	-99.99	-0.93	-0.22	-0.94	-0.90	0.00	0.86	-1.27	-99.99	-0.95	0.01	-0.92	-99.99	0.07	-1.15	-0.55	-0.77	-99.99	-0.70	-1.96	-1.13	-3.36	-0.76	-99.99	-99.99	-0.79	-0.20	-0.43	-0.22	-0.27	2.02	-1.49	-1.25	-99.99	-1.72	-0.80	-99.99	-1.67	-0.75	-2.38	-1.05	-0.43	-1.83	-0.40	-0.76	-0.99	-0.90
19280411	0.34	1.43	-99.99	3.75	0.82	0.90	0.78	0.64	1.15	1.53	-99.99	4.11	1.12	1.98	-99.99	1.76	1.59	-0.66	1.56	-99.99	1.09	1.01	2.74	5.32	0.53	-99.99	-99.99	0.45	-0.35	0.66	2.35	0.02	10.32	0.10	0.72	-99.99	0.97	1.68	-99.99	2.09	1.31	1.83	1.95	-0.01	0.97	0.28	2.51	1.36	2.22
19280412	0.04	0.22	-99.99	-1.16	0.15	-1.34	-1.00	0.32	-2.18	-0.34	-99.99	-1.57	-1.17	0.10	-99.99	0.02	0.09	-0.09	-0.41	-99.99	-0.18	0.54	-0.33	-2.14	-0.48	-99.99	-99.99	-0.94	-0.77	-0.22	0.66	-0.01	2.88	0.83	0.34	-99.99	0.93	-1.15	-99.99	-1.70	-0.79	2.04	-0.46	-0.11	-0.55	0.34	0.58	-1.35	-1.87
19280413	-0.06	1.60	-99.99	0.65	4.22	0.20	0.59	0.00	1.58	0.39	-99.99	1.80	2.56	1.50	-99.99	0.47	0.51	0.09	1.13	-99.99	1.31	5.58	1.23	3.97	0.80	-99.99	-99.99	2.43	-0.55	0.93	2.64	-0.02	3.15	3.60	0.81	-99.99	2.65	-0.15	-99.99	1.54	0.54	-0.35	0.81	0.49	1.95	0.95	2.49	0.91	2.96
19280414	0.64	-0.45	-99.99	-0.81	-0.13	-0.99	-0.05	0.16	-0.82	-0.09	-99.99	0.59	0.39	-1.37	-99.99	-0.30	0.33	0.89	-0.82	-99.99	-0.06	-1.30	-1.11	-2.29	-0.40	-99.99	-99.99	-1.40	-0.07	0.24	-0.31	0.18	-1.69	-1.27	0.14	-99.99	-1.12	0.44	-99.99	-0.29	-0.48	-2.36	-0.43	-0.83	0.69	1.11	-1.33	1.34	0.37
19280416	-0.23	-0.23	-99.99	-0.67	-0.57	-0.96	-0.40	0.00	-0.44	0.66	-99.99	0.25	-0.54	-0.47	-99.99	-1.18	0.38	0.24	-1.16	-99.99	-0.25	2.43	-1.12	-0.39	-0.17	-99.99	-99.99	-0.64	-0.10	5.85	1.27	0.06	-2.07	1.82	-0.62	-99.99	-0.02	-0.80	-99.99	0.70	0.07	-0.60	-0.57	-0.93	0.41	-1.07	0.21	0.02	-1.18
19280417	-0.58	-0.31	-99.99	-1.03	-1.06	-0.53	0.09	-1.42	-0.46	1.02	-99.99	-0.90	-1.35	-0.88	-99.99	-1.06	-0.75	0.00	-0.57	-99.99	-0.94	-2.41	-0.78	-0.78	-0.64	-99.99	-99.99	-0.82	-1.13	-0.78	-0.15	0.16	-3.52	0.26	0.20	-99.99	-1.34	-0.51	-99.99	-1.73	-0.61	-1.70	-0.58	-0.08	2.65	-0.69	1.68	-1.01	3.91
19280418	-0.04	-0.31	-99.99	0.63	-0.13	-1.39	4.51	-0.48	-0.12	-0.13	-99.99	-0.24	-0.60	0.31	-99.99	0.70	0.39	1.70	0.13	-99.99	0.60	-0.48	0.19	1.98	0.40	-99.99	-99.99	-0.38	0.24	-0.68	-0.18	1.87	2.92	-2.13	-1.27	-99.99	0.37	-0.44	-99.99	-0.25	0.04	-1.48	0.29	-0.23	0.29	-1.29	10.02	1.04	-3.13
19280419	3.02	0.42	-99.99	0.45	0.33	5.72	-0.84	0.32	0.80	1.77	-99.99	0.33	0.85	0.56	-99.99	-1.07	-0.66	-0.02	1.16	-99.99	1.29	1.11	0.10	-1.45	0.84	-99.99	-99.99	0.91	1.10	-0.26	0.77	0.55	-0.71	0.91	0.09	-99.99	0.03	0.88	-99.99	0.02	0.72	2.51	0.97	0.11	0.92	1.74	0.49	0.41	0.52
19280420	-1.76	-1.34	-99.99	-0.81	-1.67	-3.82	-1.79	1.44	-1.35	-1.78	-99.99	-0.42	-1.01	-1.77	-99.99	-3.49	-1.39	-0.76	-1.68	-99.99	-1.75	-1.76	-1.92	-2.85	-1.18	-99.99	-99.99	-1.81	-1.70	-0.40	-1.66	-0.60	-1.07	-0.20	-1.12	-99.99	-1.41	-1.17	-99.99	-2.48	-0.97	-3.18	-0.92	-0.59	-1.51	-1.47	-0.80	-3.06	-0.58
19280423	-0.95	-0.86	-99.99	-0.47	-4.78	-1.54	-0.95	-0.16	-0.06	1.37	-99.99	-1.51	-0.52	-1.26	-99.99	-2.57	0.04	-1.23	-0.84	-99.99	-0.04	-1.61	-2.18	0.81	-1.22	-99.99	-99.99	-1.83	0.45	1.42	-0.87	-0.33	-2.89	-1.78	-0.48	-99.99	-0.63	-0.81	-99.99	-1.45	-0.04	1.26	-0.72	-1.09	0.33	-0.45	-0.58	0.51	-0.02
19280424	0.09	-0.07	-99.99	0.73	-1.87	-1.57	1.48	-0.32	0.45	2.19	-99.99	0.83	-0.14	0.71	-99.99	0.37	-1.09	0.70	0.48	-99.99	-0.06	0.55	1.61	7.63	0.23	-99.99	-99.99	0.86	0.43	-0.25	0.48	-0.40	1.12	0.99	0.54	-99.99	0.74	1.12	-99.99	1.35	0.49	-2.54	0.19	0.30	0.78	1.22	-0.01	1.42	1.48
19280425	-0.52	0.46	-99.99	0.92	0.12	1.65	1.03	-0.16	1.12	0.27	-99.99	-0.71	0.35	0.71	-99.99	1.77	0.68	-0.17	0.09	-99.99	0.48	0.03	-0.50	2.61	0.35	-99.99	-99.99	0.11	3.43	0.74	0.74	1.18	0.00	-0.35	1.14	-99.99	-0.02	0.15	-99.99	0.09	2.48	0.00	-0.05	1.20	0.48	2.29	-0.64	3.18	-0.88
19280426	0.49	0.25	-99.99	-0.71	-0.48	0.43	-0.30	-0.32	-0.09	0.08	-99.99	0.73	0.83	0.13	-99.99	1.79	0.02	-0.19	0.47	-99.99	0.52	0.79	0.65	6.36	0.41	-99.99	-99.99	0.86	-1.25	1.01	1.33	-0.22	1.47	1.00	-1.34	-99.99	0.85	-0.44	-99.99	0.91	1.02	0.38	0.89	0.70	-0.57	2.26	-0.33	1.44	-0.33
19280427	0.13	0.84	-99.99	0.14	-0.13	1.38	0.16	1.04	0.65	0.72	-99.99	0.37	-0.54	1.98	-99.99	0.18	0.17	0.15	0.88	-99.99	1.40	0.85	2.16	1.20	1.04	-99.99	-99.99	0.80	-0.27	1.83	1.87	0.65	0.00	1.73	1.31	-99.99	0.38	0.52	-99.99	1.51	-0.02	0.00	0.92	-0.03	0.22	2.14	0.82	1.67	-0.08
19280428	0.07	0.39	-99.99	1.01	0.32	1.01	0.42	0.39	1.41	-0.56	-99.99	0.88	-0.18	0.05	-99.99	0.52	1.10	1.59	0.10	-99.99	0.31	1.05	-0.52	-1.69	0.24	-99.99	-99.99	1.21	-0.14	3.35	0.39	-0.30	-2.17	-0.35	0.62	-99.99	-0.48	0.07	-99.99	0.23	-0.10	1.91	-0.03	-1.15	1.78	-0.22	0.19	2.63	-0.07
19280430	-0.54	-0.18	-99.99	-0.52	-0.38	0.69	1.50	3.60	0.87	0.00	-99.99	-0.89	-0.02	-1.24	-99.99	-0.80	0.34	0.00	-0.03	-99.99	0.28	-0.51	-0.26	3.44	1.96	-99.99	-99.99	-0.42	-1.01	0.98	0.80	0.29	1.11	2.20	0.51	-99.99	-0.20	1.69	-99.99	-0.66	-0.15	-2.50	-0.45	1.11	1.46	-1.10	-0.55	-0.52	-0.11
19280501	-0.05	-0.02	-99.99	0.13	-0.94	-1.70	-0.46	3.48	0.38	0.27	-99.99	1.44	1.45	0.92	-99.99	1.26	0.08	0.49	0.72	-99.99	0.26	0.59	0.74	-2.16	0.48	-99.99	-99.99	0.32	0.19	-0.71	0.52	1.05	2.20	-0.03	0.26	-99.99	0.50	2.02	-99.99	2.71	0.13	0.00	-0.33	2.79	0.13	-0.52	2.78	-1.56	-0.22
19280502	1.07	0.65	-99.99	-0.08	-0.72	4.04	-0.92	0.44	0.77	-0.01	-99.99	0.96	1.89	-0.21	-99.99	-0.77	0.00	2.22	0.23	-99.99	0.12	0.04	0.49	-1.36	-0.88	-99.99	-99.99	0.51	-1.08	-1.30	0.90	0.05	-1.46	2.53	0.16	-99.99	1.32	1.20	-99.99	0.15	0.33	-1.03	0.07	5.26	-0.41	1.55	0.32	-1.37	-0.66
19280503	1.99	-0.20	-99.99	0.55	1.22	0.22	-0.16	-1.75	-0.56	0.90	-99.99	-0.40	0.02	0.48	-99.99	0.48	-0.09	0.33	0.01	-99.99	-0.21	0.03	1.88	0.52	-0.52	-99.99	-99.99	0.47	0.84	-0.53	0.90	1.19	-1.48	3.12	0.79	-99.99	0.86	-0.14	-99.99	0.63	0.12	2.59	0.27	0.57	-0.95	-0.12	0.72	-0.34	-0.57
19280504	0.27	0.91	-99.99	0.57	1.16	-0.22	0.90	-0.89	1.11	1.58	-99.99	-0.45	1.19	1.64	-99.99	0.10	0.32	-0.16	0.99	-99.99	1.50	1.21	3.33	6.34	0.34	-99.99	-99.99	0.64	0.28	0.11	2.35	1.47	-0.75	2.37	0.65	-99.99	1.10	3.02	-99.99	2.98	0.13	-1.14	0.56	2.19	1.82	1.44	0.96	2.30	0.39
19280507	0.67	0.54	-99.99	-0.17	1.28	0.99	0.53	3.89	-0.03	1.26	-99.99	0.60	0.02	1.13	-99.99	0.10	0.13	-0.25	0.41	-99.99	0.80	2.99	1.52	5.31	-0.16	-99.99	-99.99	-1.08	-0.43	-0.28	0.93	1.19	2.27	2.80	-0.18	-99.99	1.15	0.14	-99.99	1.31	0.20	2.43	0.06	-0.39	1.54	0.86	0.10	-0.73	1.59
19280508	-2.23	0.16	-99.99	-1.35	-0.55	4.93	0.59	0.14	-1.40	-0.51	-99.99	0.39	1.18	-0.90	-99.99	-2.08	-0.05	-0.97	-1.23	-99.99	-0.18	0.77	-1.89	-2.75	-0.69	-99.99	-99.99	-0.55	0.54	-2.14	-0.40	-0.50	0.74	1.33	0.31	-99.99	3.43	-0.07	-99.99	-1.13	0.33	4.99	1.57	-0.61	0.73	-0.82	0.39	-1.29	-0.09
19280509	0.34	-0.76	-99.99	0.14	-0.66	-0.09	3.24	-0.94	-0.53	-1.43	-99.99	1.80	1.80	-0.04	-99.99	0.25	-0.95	-0.28	0.10	-99.99	-0.86	-1.16	-0.44	1.89	-0.11	-99.99	-99.99	-0.59	1.66	1.36	-1.07	-0.77	-2.21	8.50	-0.76	-99.99	-0.34	-0.14	-99.99	-0.70	0.94	3.68	0.47	-1.07	-2.65	-0.06	0.31	0.62	-0.33
19280510	0.03	0.35	-99.99	2.34	-0.13	-0.11	-2.12	-0.36	0.40	-0.26	-99.99	-0.61	1.80	-0.34	-99.99	-0.46	-0.01	0.29	1.02	-99.99	0.29	-0.53	-0.61	8.02	0.65	-99.99	-99.99	-0.02	-0.47	-0.61	-0.10	0.02	-0.75	-4.97	-0.48	-99.99	-0.20	-0.41	-99.99	0.67	-0.27	-0.69	-0.33	1.02	-0.99	-0.21	-0.63	0.39	-0.78
19280511	0.53	0.63	-99.99	1.34	0.60	5.79	0.47	2.04	1.43	1.05	-99.99	-0.52	0.71	0.50	-99.99	-0.18	-0.13	0.00	0.07	-99.99	0.52	1.31	1.26	8.57	1.03	-99.99	-99.99	0.89	0.28	1.71	0.62	0.54	0.38	0.15	-0.01	-99.99	-0.58	0.00	-99.99	3.62	-0.02	0.92	0.63	0.31	1.45	-0.42	-1.58	3.62	2.23
19280514	-0.51	0.51	-99.99	-0.04	-0.23	2.56	0.81	2.15	-0.18	0.22	-99.99	0.36	-0.04	0.16	-99.99	-2.84	0.53	5.68	1.21	-99.99	-0.04	-0.33	0.71	3.68	1.82	-99.99	-99.99	1.88	0.79	0.83	0.81	-0.07	0.75	-1.51	0.29	-99.99	0.49	1.37	-99.99	-0.91	-0.07	1.03	0.54	0.71	1.36	0.82	0.61	1.87	1.00
19280515	0.49	0.03	-99.99	-0.20	-0.54	-0.35	-0.43	1.19	-0.07	-0.32	-99.99	0.22	-0.74	0.31	-99.99	-0.79	0.25	15.15	0.70	-99.99	0.43	-1.12	0.97	8.88	-0.37	-99.99	-99.99	-0.67	0.18	-0.48	-0.41	-0.33	3.37	-4.06	0.00	-99.99	-0.21	-0.40	-99.99	-0.44	-0.27	0.34	-0.41	-1.26	0.86	1.89	0.46	1.36	-1.87
19280516	-1.16	-1.11	-99.99	-1.78	-0.79	-6.00	-0.79	0.61	-1.50	-1.93	-99.99	-0.67	-1.56	-0.82	-99.99	-1.67	-1.29	-8.21	-1.55	-99.99	-1.07	-2.21	-2.78	2.57	-1.17	-99.99	-99.99	-1.54	-0.97	-1.82	-1.47	0.15	-3.99	-3.67	-0.67	-99.99	-3.23	-2.57	-99.99	-2.94	-1.17	-3.95	-1.59	-1.92	-1.07	-1.24	-1.70	-2.98	-1.74
19280517	-0.33	0.01	-99.99	2.07	0.06	-0.46	-0.48	-0.28	-0.93	-0.34	-99.99	-0.62	-0.24	0.32	-99.99	-2.35	-0.83	8.60	0.44	-99.99	1.14	0.30	1.53	-0.23	-1.02	-99.99	-99.99	0.87	-1.24	0.46	-0.62	5.40	0.00	0.91	-0.12	-99.99	0.69	0.14	-99.99	1.25	-0.22	-0.70	0.39	1.34	-2.22	-0.55	0.07	4.20	-0.78
19280518	-0.61	-0.47	-99.99	0.47	-0.44	-0.08	0.03	0.00	-0.76	0.00	-99.99	-1.37	-0.27	-0.47	-99.99	-0.03	0.03	-1.52	-0.17	-99.99	0.60	-1.24	-1.70	-7.53	-0.03	-99.99	-99.99	-0.97	0.85	-1.39	-0.99	-1.04	3.40	0.35	0.17	-99.99	0.52	0.56	-99.99	-0.76	0.30	0.71	-0.98	-0.96	2.36	-0.42	-2.49	-1.68	-1.84
19280521	-1.17	-0.93	-99.99	-1.14	0.17	-1.15	-1.12	-0.28	-1.04	-0.71	-99.99	-0.31	1.15	-0.78	-99.99	2.16	-1.38	-3.43	-0.18	-99.99	-1.80	-1.46	-1.67	-7.90	-1.19	-99.99	-99.99	-0.23	-1.14	-0.70	-2.05	-1.59	-0.36	0.03	-0.28	-99.99	-1.68	-0.55	-99.99	-3.00	-1.61	-0.28	-0.80	-1.24	-1.14	-0.47	1.01	-3.65	0.23
19280522	-0.86	-0.82	-99.99	-0.96	-0.82	-2.84	-1.50	-2.00	-0.88	-1.35	-99.99	-0.77	0.49	-1.94	-99.99	-2.15	-0.64	-1.77	-1.14	-99.99	-1.34	-3.00	-2.66	-9.92	-0.85	-99.99	-99.99	-0.80	-0.56	-1.23	-1.25	-1.06	-1.83	-3.28	-1.77	-99.99	-1.76	-0.83	-99.99	-0.35	-0.91	-1.37	-0.89	-2.04	-0.03	-1.12	-1.14	-1.97	-1.59
19280523	-0.03	1.82	-99.99	1.31	0.38	4.41	0.83	1.48	0.95	-0.49	-99.99	3.39	1.68	1.78	-99.99	2.59	1.43	0.92	1.39	-99.99	1.36	2.63	4.55	9.82	0.74	-99.99	-99.99	1.44	0.12	0.82	1.83	1.17	-2.99	2.03	1.10	-99.99	2.54	0.56	-99.99	2.16	1.28	-0.72	1.97	2.98	-0.79	0.35	0.37	3.24	1.50
19280524	1.99	0.93	-99.99	2.12	0.31	1.65	1.14	0.83	1.36	0.47	-99.99	1.72	-0.13	0.11	-99.99	1.27	0.86	-0.60	0.93	-99.99	0.39	2.34	-0.22	1.90	0.62	-99.99	-99.99	0.57	0.07	0.35	1.05	-0.15	3.46	1.61	0.44	-99.99	0.20	1.39	-99.99	0.96	0.15	3.37	0.44	0.85	0.11	0.34	0.62	0.18	1.05
19280525	-0.16	0.30	-99.99	1.50	0.67	0.58	0.31	1.93	0.49	0.30	-99.99	-1.59	0.28	0.20	-99.99	-0.13	0.63	2.35	0.83	-99.99	1.62	-0.76	-0.71	-0.80	-0.72	-99.99	-99.99	1.35	0.00	1.79	-0.47	-0.50	0.19	-0.21	0.26	-99.99	0.47	0.82	-99.99	0.19	-0.42	-1.40	0.87	-0.56	-0.42	0.06	0.89	0.56	1.72
19280528	-0.92	-1.67	-99.99	-1.66	-0.46	-7.69	-0.64	-1.56	-1.35	-1.41	-99.99	-1.21	-0.92	-1.66	-99.99	-1.68	-1.05	0.53	-1.74	-99.99	-1.25	-1.94	-2.29	-8.85	-1.36	-99.99	-99.99	-2.10	-0.13	-2.27	-1.14	0.06	-1.11	-0.68	-0.23	-99.99	-3.78	-0.82	-99.99	-3.48	-0.85	0.24	-1.49	1.03	-0.84	-1.10	-1.14	-2.43	-1.59
19280529	0.00	0.74	-99.99	0.45	0.38	4.34	0.82	-0.07	-0.94	0.78	-99.99	1.23	-0.21	1.16	-99.99	0.10	-1.18	-0.75	0.76	-99.99	2.51	1.98	3.11	4.85	0.29	-99.99	-99.99	0.87	-0.79	0.33	0.85	-0.34	-2.44	-0.24	0.07	-99.99	1.11	-0.41	-99.99	2.01	0.36	-2.94	1.06	3.14	-1.05	0.13	0.11	1.16	0.00
19280531	0.00	0.47	-99.99	-0.11	0.09	2.06	-0.03	0.83	0.82	1.07	-99.99	1.43	1.38	1.51	-99.99	0.49	1.46	1.54	1.66	-99.99	0.01	1.58	1.03	0.98	0.50	-99.99	-99.99	-0.02	1.55	-0.04	0.83	0.70	0.77	3.03	0.51	-99.99	1.94	1.24	-99.99	1.42	1.13	2.06	1.42	1.55	1.11	0.42	2.38	2.87	1.72
19280601	0.31	0.13	-99.99	-0.11	0.16	0.75	1.67	-1.09	0.90	-0.21	-99.99	-0.35	0.71	0.68	-99.99	-0.72	0.86	-1.01	-0.10	-99.99	0.31	1.46	0.11	-0.56	0.91	-99.99	-99.99	-0.70	-0.68	0.81	0.26	0.44	-4.20	-1.23	0.49	-99.99	1.28	0.14	-99.99	0.15	-0.03	3.16	1.13	0.36	1.10	-0.63	0.47	-1.21	0.26
19280602	-0.85	0.45	-99.99	0.32	0.01	1.32	1.08	3.58	1.45	0.17	-99.99	-0.25	0.69	1.25	-99.99	-0.07	0.55	0.04	0.43	-99.99	0.78	0.79	2.63	0.84	0.04	-99.99	-99.99	1.32	-0.14	0.49	0.57	-0.26	4.78	0.85	-0.15	-99.99	-0.04	0.21	-99.99	-0.18	0.11	2.23	0.09	1.34	0.72	0.14	-0.32	-0.57	0.61
19280604	-0.19	-1.42	-99.99	-0.99	-0.72	-2.76	-1.58	-5.33	-1.36	-1.14	-99.99	-1.88	-1.41	-2.06	-99.99	-1.38	-1.26	-0.98	-1.89	-99.99	-1.11	-4.15	-3.74	6.16	-1.15	-99.99	-99.99	-1.62	-0.14	-1.44	-1.31	-1.58	0.38	-1.60	-0.69	-99.99	-2.03	-1.44	-99.99	-1.93	-1.29	-1.62	-1.76	2.38	-1.96	-1.23	-1.74	-1.77	-3.20
19280605	-0.66	0.26	-99.99	0.44	0.23	1.11	0.46	5.07	-1.25	-0.81	-99.99	-0.10	0.02	0.85	-99.99	1.01	-0.98	-1.32	0.52	-99.99	0.39	0.18	0.70	5.54	0.12	-99.99	-99.99	0.88	-0.61	-0.24	0.39	0.33	-1.52	1.10	-0.58	-99.99	0.40	-0.21	-99.99	1.09	-0.01	0.37	0.26	2.16	-0.84	-0.56	0.33	-0.21	0.89
19280606	-0.04	-0.18	-99.99	-1.09	-0.13	-3.76	-0.27	-1.07	0.50	0.40	-99.99	-0.77	-0.77	0.05	-99.99	-1.22	0.30	0.26	-0.77	-99.99	-1.04	-1.64	-1.86	-4.58	-0.15	-99.99	-99.99	-0.86	0.35	-1.36	-1.03	-0.53	0.00	0.89	-0.05	-99.99	-0.46	1.05	-99.99	-1.49	-0.53	-2.10	-0.88	-1.78	1.22	-0.17	-0.33	-0.43	-1.11
19280607	-0.65	-0.67	-99.99	-1.46	-0.50	0.20	0.45	-1.08	0.53	-1.61	-99.99	-2.51	-0.67	-0.53	-99.99	-0.31	-1.05	-0.46	-0.62	-99.99	-0.99	-0.46	1.36	4.37	-1.03	-99.99	-99.99	-1.95	-1.12	-1.47	-0.42	-0.89	0.77	-1.70	-0.65	-99.99	-0.64	-1.38	-99.99	0.74	-0.53	-0.28	-0.01	-1.58	-3.02	-0.89	-1.33	-0.02	-0.56
19280608	-0.48	-1.68	-99.99	-1.72	-0.61	-2.45	-1.47	-1.64	-1.45	-2.03	-99.99	-1.14	-0.56	-1.22	-99.99	-1.57	-0.57	-0.75	-1.78	-99.99	-1.75	-1.44	-1.50	-3.24	-1.16	-99.99	-99.99	-0.43	-0.90	-1.93	-1.48	-0.97	-3.82	-1.30	-1.15	-99.99	-2.93	0.00	-99.99	-2.56	-1.14	-2.85	-1.02	-1.67	1.21	-1.18	-0.67	-1.92	-1.96
19280609	0.05	-1.35	-99.99	-1.87	-0.47	-0.99	-1.96	-0.84	-2.63	-0.99	-99.99	-1.15	-0.81	-0.92	-99.99	-2.29	-0.87	-0.56	-1.43	-99.99	-1.23	-1.11	-1.78	-1.12	-1.29	-99.99	-99.99	-1.26	-0.93	-1.27	-1.54	-1.67	0.79	-2.89	0.50	-99.99	-0.56	-0.42	-99.99	-2.42	-0.87	-0.63	-1.31	-1.74	-1.71	-2.51	0.23	-1.88	-1.59
19280611	-0.98	-2.09	-99.99	-4.05	-0.78	-5.88	-3.99	-2.94	-2.00	-3.29	-99.99	-0.09	-1.60	-1.43	-99.99	-2.22	-2.54	-0.38	-1.82	-99.99	-1.58	-2.41	-3.11	-5.65	-2.09	-99.99	-99.99	-2.42	-1.74	-2.33	-3.22	-2.40	-2.36	-5.11	-2.70	-99.99	-1.90	-2.39	-99.99	-2.43	-1.65	-5.57	-1.76	-4.65	-2.07	-3.72	-1.39	-6.40	-6.71
19280612	-0.76	-2.02	-99.99	-2.39	-1.09	-7.22	-5.60	-7.08	-4.27	-2.73	-99.99	-4.46	-1.51	-2.33	-99.99	-3.01	-2.43	-1.53	-2.03	-99.99	-3.29	-3.27	-3.20	-12.57	-3.34	-99.99	-99.99	-2.12	-3.18	-3.06	-2.20	-0.02	0.00	-4.23	-0.69	-99.99	-7.17	-2.02	-99.99	-3.12	-1.03	-5.05	-1.62	-2.36	-1.36	-7.69	-5.79	-5.07	-4.09
19280613	0.35	3.20	-99.99	5.88	0.78	10.03	5.95	2.49	1.20	2.94	-99.99	3.37	1.46	2.21	-99.99	0.60	1.23	0.15	2.64	-99.99	2.79	4.42	3.47	5.48	4.36	-99.99	-99.99	2.82	2.01	5.11	3.77	3.62	2.82	2.52	1.72	-99.99	4.92	2.94	-99.99	3.61	2.16	-0.27	2.03	2.45	1.63	4.93	1.38	5.42	3.52
19280614	2.58	0.80	-99.99	1.28	-0.26	2.04	2.24	3.34	2.85	1.51	-99.99	1.66	2.40	0.32	-99.99	4.27	1.64	3.59	1.32	-99.99	1.58	0.71	1.05	2.44	0.06	-99.99	-99.99	1.08	0.33	1.48	1.39	-0.04	0.39	4.58	-0.27	-99.99	0.96	2.57	-99.99	2.62	0.46	8.31	0.50	2.28	1.76	2.18	1.27	2.33	3.86
19280615	-1.07	-1.25	-99.99	-2.52	-0.12	-4.06	-1.99	-0.95	-1.90	-1.31	-99.99	-1.16	-0.72	-1.91	-99.99	-2.41	0.40	0.02	-1.88	-99.99	-1.57	-3.00	-3.00	-8.72	-0.29	-99.99	-99.99	-0.98	-0.35	0.67	-1.08	-1.11	-1.56	-1.11	-0.27	-99.99	-0.90	-2.51	-99.99	-3.93	-0.62	-1.50	-1.12	-1.61	0.56	-1.47	1.50	-2.37	-2.88
19280616	-0.33	-0.05	-99.99	-1.07	-0.28	-0.26	0.14	-1.57	-0.02	0.60	-99.99	0.26	-1.31	-0.35	-99.99	-0.90	-0.07	-1.76	-0.11	-99.99	-0.88	0.11	0.49	-2.08	-0.50	-99.99	-99.99	-0.32	0.09	0.43	0.05	0.00	-0.79	-1.93	-0.20	-99.99	-0.90	-1.71	-99.99	0.20	0.00	-0.25	0.20	-0.23	-3.20	-0.78	-0.66	-1.57	-0.93
19280618	-0.68	-1.69	-99.99	-2.13	-1.64	0.00	-3.21	-1.36	-1.33	-1.41	-99.99	-1.13	-0.62	-2.78	-99.99	-2.68	-1.36	1.48	-2.23	-99.99	-1.22	-2.29	-1.65	-7.54	-1.80	-99.99	-99.99	-2.53	-0.06	-3.15	-1.96	-1.28	-1.20	-2.32	-0.28	-99.99	-0.46	-0.58	-99.99	-2.72	-1.92	-5.57	-1.75	-2.05	-0.53	-1.48	-0.94	-3.50	-2.73
19280619	-0.85	-0.07	-99.99	0.73	-0.83	-2.76	-0.92	-0.77	-1.67	-1.08	-99.99	-0.43	-1.06	-0.93	-99.99	-3.72	-1.13	-2.08	-0.30	-99.99	-0.78	0.12	-1.90	2.78	-0.69	-99.99	-99.99	-1.25	-1.43	-0.30	-0.54	0.16	-1.62	-1.34	-0.67	-99.99	-2.00	-0.51	-99.99	-0.67	-0.56	-0.94	0.37	0.02	-2.29	-0.57	-0.28	-2.02	0.34
19280620	0.64	1.25	-99.99	1.37	0.30	2.68	2.32	2.55	1.89	0.19	-99.99	2.24	0.47	1.14	-99.99	0.95	0.34	0.52	1.33	-99.99	2.38	2.78	1.90	3.73	0.61	-99.99	-99.99	2.51	0.99	1.42	1.58	0.51	1.23	1.24	0.35	-99.99	2.88	0.00	-99.99	2.79	1.36	3.10	0.68	1.93	4.78	2.51	0.00	3.84	0.71
19280621	0.75	-0.25	-99.99	-0.32	0.87	-1.64	0.10	-2.03	0.49	1.91	-99.99	0.03	0.81	1.26	-99.99	1.37	0.20	-0.20	-0.01	-99.99	-0.02	-1.31	-0.51	0.00	-0.04	-99.99	-99.99	0.59	2.39	0.39	-0.55	0.18	0.00	0.47	0.86	-99.99	-1.08	-0.07	-99.99	0.30	0.56	0.50	0.60	0.28	0.00	0.09	-0.45	-0.84	0.14
19280622	0.31	0.40	-99.99	1.26	-0.59	2.51	0.59	1.31	-0.23	0.25	-99.99	0.60	-0.62	-0.19	-99.99	-0.70	0.21	0.83	-0.10	-99.99	-0.39	0.04	-0.41	-1.98	0.31	-99.99	-99.99	2.19	0.21	-0.37	0.20	-0.21	0.00	-0.64	-0.48	-99.99	1.35	0.15	-99.99	-0.23	0.22	-1.68	0.34	0.15	-0.16	0.20	-0.83	-0.09	0.83
19280623	-1.49	-0.50	-99.99	-1.96	0.44	-0.54	-1.11	-0.46	-0.38	-0.34	-99.99	-0.45	-0.17	-0.96	-99.99	-2.07	-0.85	-0.37	-0.68	-99.99	-0.37	-0.92	-0.65	-1.74	-0.70	-99.99	-99.99	-1.00	-1.01	-0.71	-0.69	-0.16	0.00	-0.87	-0.01	-99.99	-1.07	0.15	-99.99	-1.43	-0.62	0.56	-0.87	-0.30	-0.34	-1.12	1.20	-1.57	-1.52
19280625	0.45	0.11	-99.99	0.76	0.92	0.17	-0.39	-1.14	-0.73	-0.04	-99.99	1.55	0.17	-0.28	-99.99	-1.68	0.59	0.00	0.44	-99.99	-0.69	0.12	-0.35	-0.28	0.00	-99.99	-99.99	0.01	-0.65	0.66	0.14	-0.18	-2.44	-0.23	0.39	-99.99	1.08	0.22	-99.99	0.78	0.08	-2.92	0.46	0.00	-2.01	-0.64	1.94	-0.45	0.17
19280626	-0.07	0.44	-99.99	0.80	0.45	0.99	0.64	0.23	0.50	0.92	-99.99	0.92	1.02	2.00	-99.99	0.03	0.24	0.25	1.12	-99.99	3.12	1.63	1.72	4.49	0.46	-99.99	-99.99	1.47	-0.12	0.80	1.02	0.09	0.42	1.54	0.96	-99.99	0.87	0.07	-99.99	1.83	0.62	3.05	0.93	1.40	0.51	0.83	-0.15	0.91	0.44
19280627	0.81	1.18	-99.99	1.98	-0.77	0.68	0.90	-0.23	0.58	-0.29	-99.99	0.67	1.07	1.77	-99.99	3.05	0.93	-0.17	1.81	-99.99	0.91	1.59	2.15	-0.36	0.84	-99.99	-99.99	1.08	0.09	0.69	0.94	0.49	1.24	4.88	0.11	-99.99	1.79	1.32	-99.99	2.50	0.59	-1.50	0.32	1.57	1.93	0.87	0.93	2.99	1.37
19280628	-0.66	0.42	-99.99	0.60	0.37	0.26	0.65	1.78	1.53	-0.26	-99.99	2.40	-0.58	0.99	-99.99	0.94	1.72	0.25	0.47	-99.99	2.38	0.87	2.69	0.36	0.79	-99.99	-99.99	0.26	0.22	0.81	0.34	-0.08	-1.43	0.37	0.39	-99.99	0.13	1.01	-99.99	0.62	0.38	5.31	0.66	-1.11	0.77	2.47	-0.93	1.69	1.32
19280629	1.25	0.26	-99.99	2.51	-0.25	-0.21	1.43	0.53	0.53	1.17	-99.99	0.47	-0.15	1.27	-99.99	0.10	0.01	-0.66	-0.02	-99.99	-0.13	0.65	0.71	3.23	0.44	-99.99	-99.99	-0.29	0.20	0.62	1.10	0.13	0.42	0.30	0.74	-99.99	0.54	1.71	-99.99	0.70	0.49	-0.79	0.32	1.18	-0.77	-0.30	0.23	0.03	0.71
19280630	0.19	0.17	-99.99	-0.05	0.17	-0.61	0.12	-0.45	-0.31	0.30	-99.99	0.19	0.08	-0.66	-99.99	3.51	0.20	0.00	-0.14	-99.99	-0.50	1.19	0.97	1.39	-0.28	-99.99	-99.99	0.18	0.08	-0.36	1.03	0.24	-0.21	-0.33	-0.18	-99.99	1.42	-1.12	-99.99	-0.24	-0.19	0.49	-0.12	-0.83	2.58	0.00	-0.23	-0.54	0.07
19280702	-0.74	-0.84	-99.99	-2.21	-0.60	-2.22	-1.63	-0.68	-1.13	-1.03	-99.99	-1.36	-0.84	-1.89	-99.99	-0.33	-0.73	-0.30	-1.21	-99.99	-1.24	-2.68	-2.04	-2.38	-1.22	-99.99	-99.99	-1.51	0.02	-0.95	-1.16	-0.41	0.41	-0.79	-1.00	-99.99	-0.40	-1.56	-99.99	-1.38	-0.94	-0.40	-0.52	-1.58	-0.57	-1.01	-0.71	-2.55	-2.23
19280703	0.42	1.10	-99.99	2.71	0.28	3.71	1.59	1.05	1.95	1.19	-99.99	0.35	1.67	2.06	-99.99	0.74	0.61	2.13	1.90	-99.99	1.46	2.64	3.11	1.91	1.46	-99.99	-99.99	2.26	0.07	1.44	1.55	1.27	0.00	0.74	0.64	-99.99	3.78	1.01	-99.99	2.72	1.04	1.12	1.82	0.90	0.83	0.31	2.60	3.90	2.41
19280705	-0.18	1.19	-99.99	0.02	0.59	0.99	1.34	-0.53	1.13	1.11	-99.99	0.63	0.99	2.27	-99.99	-0.94	1.32	-1.36	0.89	-99.99	1.52	1.89	0.89	9.21	0.74	-99.99	-99.99	1.54	1.82	0.71	0.80	-0.11	0.00	2.06	0.85	-99.99	1.15	1.71	-99.99	0.65	0.80	0.76	0.95	1.13	0.19	1.21	-1.18	2.02	1.71
19280706	0.45	-0.14	-99.99	-1.10	-0.37	-1.21	-0.85	0.07	1.51	0.06	-99.99	-0.46	-1.24	-0.75	-99.99	-0.37	0.20	-0.51	-0.84	-99.99	-0.61	-1.37	-0.59	0.08	-0.12	-99.99	-99.99	0.56	0.69	0.73	-0.75	0.13	-0.41	-0.48	-0.34	-99.99	-0.70	0.00	-99.99	-0.99	-0.19	-0.36	-0.86	-0.33	-0.02	1.28	0.66	-1.52	-0.71
19280707	-0.23	0.20	-99.99	0.18	0.30	0.79	0.18	-0.07	0.68	-0.21	-99.99	0.47	0.47	0.02	-99.99	-0.03	1.26	-1.32	0.44	-99.99	0.16	-0.03	0.26	0.05	-0.09	-99.99	-99.99	-0.25	0.36	0.15	0.43	0.06	0.00	1.44	-0.34	-99.99	-0.57	0.00	-99.99	0.23	0.23	0.71	1.19	-0.23	0.72	-0.48	0.00	-0.80	-0.60
19280709	-0.16	0.16	-99.99	-0.14	0.40	0.76	0.12	0.88	-0.05	1.22	-99.99	0.18	0.24	0.21	-99.99	-1.97	0.02	0.52	0.10	-99.99	-0.68	0.13	0.54	-2.59	-0.04	-99.99	-99.99	-0.29	-0.11	-0.08	-0.24	-0.48	-0.41	1.84	0.63	-99.99	-1.42	-0.70	-99.99	-0.66	-0.28	-0.98	0.76	-1.24	-0.06	0.02	-0.40	0.30	0.14
19280710	-0.31	-0.44	-99.99	-0.77	-0.56	-0.32	-0.57	0.47	-0.30	0.65	-99.99	-0.56	-0.54	1.39	-99.99	1.29	0.13	-1.52	-0.76	-99.99	-0.45	-0.94	1.42	-0.95	0.29	-99.99	-99.99	-0.60	-2.13	-0.87	-0.91	-0.34	0.00	-0.27	-0.45	-99.99	-0.79	-0.14	-99.99	0.03	-0.36	-1.21	-0.87	0.47	-0.55	0.43	-0.02	-0.15	-0.69
19280711	-0.44	-2.10	-99.99	-1.93	0.74	-2.99	-2.39	-1.53	-4.00	-3.38	-99.99	-1.93	-0.97	-3.55	-99.99	-2.05	-2.97	1.01	-1.89	-99.99	-2.05	-4.27	-4.06	-5.62	-2.30	-99.99	-99.99	-2.31	-0.06	-2.29	-2.47	-1.21	0.00	-1.39	-1.09	-99.99	-1.87	-0.99	-99.99	-3.68	-1.64	-1.10	-1.93	-1.92	-0.83	-2.74	-1.06	-3.35	-2.65
19280712	0.01	-0.75	-99.99	-1.04	0.26	-2.07	-0.87	-2.10	0.44	-0.27	-99.99	-0.56	-0.72	-1.41	-99.99	0.26	-0.60	-1.48	-0.08	-99.99	-0.23	0.55	-2.29	-2.46	-0.44	-99.99	-99.99	-0.09	-1.29	-0.39	-0.27	0.06	-0.83	-2.19	0.04	-99.99	0.75	-2.15	-99.99	-0.79	-0.37	-1.53	-0.53	-0.38	-3.42	-0.67	-0.94	-0.91	1.13
19280713	0.26	0.37	-99.99	1.00	-0.15	0.07	1.05	-0.57	-0.67	-0.12	-99.99	0.48	0.49	0.68	-99.99	0.33	0.29	0.60	0.97	-99.99	1.13	0.93	1.29	1.82	1.05	-99.99	-99.99	0.59	-0.26	0.89	0.75	0.13	0.84	-0.06	-0.05	-99.99	1.07	1.17	-99.99	0.32	0.39	1.25	1.12	1.27	1.19	0.68	-0.41	-0.79	0.66
19280714	-0.20	0.18	-99.99	-0.89	0.08	0.22	0.08	0.10	0.55	1.28	-99.99	0.00	0.23	0.71	-99.99	0.08	0.53	0.00	-0.06	-99.99	0.06	-0.94	-0.61	-0.41	-0.30	-99.99	-99.99	-0.35	0.55	0.30	-0.17	0.29	-2.92	-0.84	0.23	-99.99	1.25	0.36	-99.99	0.02	-0.01	0.23	0.04	0.03	-0.35	-0.14	-0.41	0.71	-0.73
19280716	-0.01	-1.02	-99.99	-1.18	-0.81	-1.80	-1.12	-1.30	-0.73	-0.04	-99.99	-1.32	-0.42	-1.94	-99.99	-1.45	-1.40	-0.53	-1.08	-99.99	-1.54	-1.90	-1.64	-2.83	-1.18	-99.99	-99.99	-1.33	-1.16	-1.08	-1.31	-0.43	-3.00	-0.73	-0.34	-99.99	-2.96	-0.36	-99.99	-1.36	-1.24	-1.63	-1.22	-1.68	-0.61	-0.87	0.00	-1.56	-1.38
19280717	0.51	0.09	-99.99	1.58	-0.16	-0.27	0.25	-0.59	0.08	-0.04	-99.99	0.16	-0.54	1.60	-99.99	-0.84	0.70	-1.59	0.63	-99.99	0.42	1.14	1.65	1.86	0.29	-99.99	-99.99	0.34	-0.06	0.05	0.46	-0.14	1.55	-0.50	1.66	-99.99	0.63	-0.58	-99.99	0.31	0.06	0.56	0.54	-0.96	-0.66	0.03	0.41	0.87	1.83
19280718	0.79	0.64	-99.99	1.46	0.37	3.72	0.46	1.79	0.10	0.88	-99.99	1.19	0.50	1.00	-99.99	-0.06	-0.52	1.47	0.51	-99.99	0.82	2.53	1.84	7.13	0.54	-99.99	-99.99	1.35	0.54	0.56	0.59	0.39	0.00	2.72	3.12	-99.99	1.22	1.45	-99.99	1.77	0.36	0.79	1.90	0.86	0.92	-0.18	0.14	0.84	0.53
19280719	-0.03	-0.17	-99.99	1.28	-0.16	-1.75	-0.64	0.20	0.80	0.32	-99.99	-0.49	0.64	-0.21	-99.99	-0.33	0.79	-0.91	0.27	-99.99	0.04	-0.67	-0.63	-2.73	0.53	-99.99	-99.99	-0.42	0.64	-0.29	-0.13	-0.49	-0.65	0.12	-1.11	-99.99	0.98	0.00	-99.99	0.06	0.02	-0.05	0.13	2.62	0.07	0.70	-0.14	0.76	-1.14
19280720	0.69	0.37	-99.99	-0.50	0.02	4.90	0.58	-0.86	-0.41	-0.41	-99.99	0.46	-0.21	1.37	-99.99	-0.51	0.22	0.87	0.68	-99.99	0.34	-0.41	-0.09	0.81	0.11	-99.99	-99.99	-0.02	-0.49	-0.05	0.10	-0.16	-1.32	-2.12	-0.41	-99.99	-0.50	3.15	-99.99	0.19	-0.18	-0.74	0.29	-0.13	-0.02	0.13	0.41	-0.16	0.13
19280721	-0.88	-0.10	-99.99	0.11	0.05	0.78	-0.46	0.32	-0.17	0.22	-99.99	0.04	0.45	-0.50	-99.99	1.05	0.04	-0.34	-0.30	-99.99	0.17	-0.40	-0.94	-0.79	-0.84	-99.99	-99.99	-0.62	-0.07	-0.35	0.18	-0.15	-2.44	-0.19	-0.25	-99.99	-0.67	0.28	-99.99	-0.45	0.19	0.47	-0.19	0.13	0.20	-0.03	0.14	-0.22	1.09
19280723	1.60	0.38	-99.99	0.47	1.14	1.96	2.43	-0.29	-0.38	-0.46	-99.99	0.61	-0.11	1.07	-99.99	0.14	0.64	-0.76	1.01	-99.99	0.49	0.96	0.93	3.51	0.82	-99.99	-99.99	0.58	-0.16	0.38	0.83	-0.32	2.51	0.47	0.10	-99.99	3.68	1.39	-99.99	0.83	0.15	-0.38	1.39	1.12	1.29	0.58	0.00	0.68	-1.01
19280724	0.66	0.03	-99.99	0.07	0.26	3.27	1.02	2.34	0.03	0.02	-99.99	0.34	-0.43	-0.04	-99.99	-0.40	0.42	1.23	0.04	-99.99	0.49	-0.04	-0.58	-1.83	-0.27	-99.99	-99.99	-0.28	0.13	0.21	-0.59	0.38	-0.44	-0.25	0.02	-99.99	-0.78	0.14	-99.99	2.38	0.51	-0.80	-0.57	0.90	0.53	0.49	0.41	0.59	1.87
19280725	-1.42	0.78	-99.99	0.34	0.98	1.26	0.27	1.51	-0.20	0.99	-99.99	0.55	0.18	-0.27	-99.99	-0.70	0.23	0.00	0.31	-99.99	0.08	0.85	0.84	1.18	0.38	-99.99	-99.99	-0.17	-0.22	0.26	1.05	0.80	1.79	0.20	1.88	-99.99	0.88	0.82	-99.99	0.78	0.16	1.42	0.23	0.32	0.37	-0.36	0.67	1.42	-0.86
19280726	-1.31	0.32	-99.99	-0.25	0.23	2.66	0.33	1.26	0.28	-0.28	-99.99	0.26	0.68	0.33	-99.99	-0.09	0.72	0.24	0.48	-99.99	-0.06	0.15	0.32	-1.16	-0.82	-99.99	-99.99	0.86	-0.20	0.85	-0.03	-0.23	-1.75	0.22	-0.24	-99.99	0.02	0.14	-99.99	-0.88	0.19	-0.20	-0.04	-1.12	0.18	0.60	0.57	1.18	0.11
19280727	1.64	1.15	-99.99	0.43	0.19	3.09	0.39	0.07	1.34	-1.17	-99.99	-0.31	0.40	1.26	-99.99	0.37	-0.48	0.03	1.33	-99.99	0.32	1.14	1.95	3.25	0.37	-99.99	-99.99	0.56	-0.11	0.38	0.30	0.40	3.57	-0.21	1.32	-99.99	1.70	2.50	-99.99	2.21	0.37	0.68	0.74	0.57	0.62	1.27	0.93	-0.92	0.95
19280728	-0.49	0.19	-99.99	1.22	0.13	-2.36	0.52	0.29	0.21	-0.25	-99.99	0.68	-0.01	0.43	-99.99	0.99	0.64	-1.24	0.06	-99.99	0.35	0.41	0.50	0.48	0.47	-99.99	-99.99	-0.09	0.43	0.23	0.50	-0.05	-1.72	0.01	-0.44	-99.99	1.01	0.66	-99.99	-0.30	0.10	0.73	0.54	-0.18	-0.35	0.30	0.00	1.36	-0.17
19280730	0.00	0.07	-99.99	0.54	0.14	-3.36	-0.41	1.80	-0.50	0.11	-99.99	-1.37	0.23	-1.16	-99.99	-0.14	-0.14	0.61	-0.91	-99.99	-0.06	-0.07	-0.01	-0.09	-1.03	-99.99	-99.99	-1.50	-0.23	-0.21	-0.33	-0.01	-5.26	-1.83	1.27	-99.99	-1.58	-0.98	-99.99	1.29	0.50	-0.28	0.38	-0.64	0.99	-0.20	-0.53	-0.33	-0.31
19280731	-0.84	-0.32	-99.99	-0.53	-0.05	0.51	-0.80	-0.12	0.23	0.28	-99.99	0.76	2.51	-0.62	-99.99	1.27	0.27	0.52	0.32	-99.99	-0.43	-0.30	-0.48	-0.84	-0.67	-99.99	-99.99	0.05	0.30	0.67	-0.31	-0.64	6.94	-0.56	-0.19	-99.99	0.35	-2.18	-99.99	1.16	-0.12	1.42	0.40	-0.38	-0.40	-1.72	-1.59	0.97	-0.70
19280801	0.69	0.70	-99.99	1.12	-0.30	1.79	0.92	-1.34	0.03	-0.03	-99.99	-0.17	-0.48	0.31	-99.99	1.90	0.75	-0.36	-0.44	-99.99	0.98	0.25	-0.87	-0.01	0.84	-99.99	-99.99	-0.85	-0.58	1.48	-0.44	1.26	0.22	1.03	0.76	-99.99	0.13	-0.47	-99.99	-0.18	-0.03	0.02	1.41	1.07	-0.02	1.89	1.08	-0.57	1.30
19280802	-0.30	-0.53	-99.99	-0.25	-0.69	-1.61	-1.41	-1.59	-0.41	-0.17	-99.99	-0.78	-0.81	-0.50	-99.99	-0.65	-0.73	-1.15	-0.59	-99.99	-0.62	-0.55	-0.76	-0.81	-0.56	-99.99	-99.99	-0.55	0.12	0.31	-0.14	-0.36	1.10	-0.79	-0.70	-99.99	1.57	-1.63	-99.99	-1.52	-0.63	-0.90	-0.46	3.01	0.30	-0.79	0.00	-0.20	-1.17
19280803	0.28	0.26	-99.99	1.73	0.01	0.32	0.66	-1.71	-0.09	0.31	-99.99	0.69	0.13	0.27	-99.99	0.42	0.22	1.34	0.23	-99.99	0.92	0.14	0.55	-0.77	-0.06	-99.99	-99.99	-0.08	-0.32	0.99	-0.63	-0.01	-2.62	0.59	0.44	-99.99	-1.60	0.55	-99.99	1.73	-0.23	-0.64	0.23	2.15	1.56	-0.92	-0.53	-0.33	0.60
19280804	0.02	0.27	-99.99	1.32	-0.10	0.94	-0.21	0.12	0.28	0.28	-99.99	-0.02	0.98	0.89	-99.99	-0.13	0.32	6.85	-0.56	-99.99	0.16	0.33	0.62	0.64	0.06	-99.99	-99.99	0.67	0.15	-0.02	0.37	-0.12	3.59	0.53	-0.26	-99.99	-0.03	0.14	-99.99	0.18	0.32	0.14	0.04	1.12	1.49	-0.06	0.13	0.55	2.11
19280806	-0.05	0.50	-99.99	2.13	0.12	-0.58	1.58	-0.05	0.37	-0.28	-99.99	0.28	-1.37	1.15	-99.99	0.69	-0.29	-6.06	1.86	-99.99	0.35	0.37	1.49	1.10	0.22	-99.99	-99.99	0.18	-0.17	1.96	-0.05	-0.10	-1.30	1.35	-0.67	-99.99	1.66	0.14	-99.99	-0.12	0.14	0.35	1.08	0.23	0.07	0.95	0.40	1.74	-1.11
19280807	-0.36	-0.36	-99.99	-0.44	-0.44	0.65	-0.12	1.75	-0.91	-0.91	-99.99	-0.91	-0.04	-0.35	-99.99	-0.41	-0.07	-0.51	-0.56	-99.99	-0.27	0.13	-1.34	-0.24	-0.39	-99.99	-99.99	-0.27	-0.01	-1.53	0.51	-0.08	-1.75	-0.86	0.15	-99.99	-1.33	0.27	-99.99	1.03	0.46	-0.10	0.39	-0.37	-1.13	-1.40	0.00	-1.03	2.20
19280808	-0.71	-0.94	-99.99	-2.00	0.00	0.23	1.24	-0.99	0.08	0.18	-99.99	-0.37	-0.41	-1.92	-99.99	-0.72	-0.62	-0.52	-1.33	-99.99	-1.41	-1.52	-2.51	-2.40	-1.14	-99.99	-99.99	-0.75	-0.69	-1.74	-0.07	-0.34	-0.89	-1.09	-0.91	-99.99	-1.35	-1.37	-99.99	-1.71	-0.52	0.00	-0.62	-1.95	-1.79	-0.82	-1.07	-1.97	0.89
19280809	-0.84	0.18	-99.99	0.76	0.02	-1.46	-2.40	0.88	-0.91	-0.12	-99.99	0.00	0.24	0.74	-99.99	-0.86	-0.24	-0.76	-0.06	-99.99	-0.10	0.23	0.84	0.01	0.60	-99.99	-99.99	-0.20	-0.32	0.05	0.56	0.34	0.00	0.67	-0.13	-99.99	-0.12	-0.28	-99.99	0.11	-0.45	-0.03	-0.08	-0.90	-0.32	1.01	1.48	-0.06	-0.85
19280810	0.81	-0.13	-99.99	0.06	0.08	-2.77	0.99	-0.07	-0.64	-0.54	-99.99	-0.66	-0.24	-0.76	-99.99	-1.34	-0.15	0.67	0.12	-99.99	-0.37	-0.05	0.03	-1.22	-0.74	-99.99	-99.99	-0.47	-0.47	-0.43	-0.42	-0.42	3.60	-0.30	-0.43	-99.99	-0.71	-1.67	-99.99	0.73	-0.07	-0.73	-0.21	0.25	-0.03	-1.44	-1.46	-0.51	0.31
19280811	0.07	0.55	-99.99	-0.11	-0.20	1.59	0.68	-0.13	0.33	0.43	-99.99	-0.49	0.39	0.16	-99.99	-0.22	-0.02	-1.12	0.90	-99.99	-0.06	0.30	-0.30	-0.45	0.14	-99.99	-99.99	0.02	0.09	-0.01	0.44	0.07	-3.48	-0.03	-0.34	-99.99	0.55	1.69	-99.99	0.81	-0.10	-0.03	0.10	0.25	0.55	-0.33	-0.54	0.20	0.21
19280813	-0.07	-0.10	-99.99	-0.42	-0.25	-1.59	0.22	-0.82	0.95	-1.04	-99.99	-0.99	0.25	-0.37	-99.99	-0.15	-0.26	0.50	0.38	-99.99	0.12	-0.34	-0.06	-0.30	0.62	-99.99	-99.99	-0.33	0.33	-0.46	0.03	0.29	0.90	-0.37	-0.37	-99.99	-0.10	-0.14	-99.99	-0.55	0.24	-0.45	0.09	-0.52	-1.37	0.28	0.00	0.11	-0.61
19280814	0.04	-0.72	-99.99	-0.01	-0.31	-0.78	0.38	0.68	-0.54	-0.31	-99.99	0.83	0.01	-1.07	-99.99	-1.04	-0.65	-0.04	-0.78	-99.99	-0.48	-0.86	-1.87	-0.80	-1.67	-99.99	-99.99	-0.32	0.13	0.19	-0.90	-0.29	-1.79	-0.44	-0.29	-99.99	-1.38	-0.42	-99.99	-0.43	-0.41	-0.42	-0.96	-0.90	0.11	-0.45	0.00	-0.74	0.76
19280815	-0.01	0.88	-99.99	-0.06	0.30	2.94	1.80	-0.45	0.22	1.25	-99.99	1.01	-0.04	1.98	-99.99	0.18	0.89	0.27	1.98	-99.99	1.51	3.03	3.56	2.57	0.63	-99.99	-99.99	1.32	0.48	1.10	0.91	0.06	-2.50	0.87	-0.50	-99.99	0.62	2.79	-99.99	4.16	0.52	0.81	1.68	1.97	0.02	0.48	0.54	2.51	0.54
19280816	1.39	1.32	-99.99	0.55	0.28	0.61	-0.15	0.51	1.66	1.28	-99.99	0.24	1.00	0.96	-99.99	0.89	0.81	0.03	1.03	-99.99	0.74	0.69	0.71	2.90	0.81	-99.99	-99.99	0.95	0.94	0.53	0.95	0.65	1.63	1.45	0.48	-99.99	0.76	-0.48	-99.99	0.89	0.94	-0.11	0.68	-0.24	0.95	0.21	0.00	0.13	0.44
19280817	-0.32	0.34	-99.99	0.26	0.49	-0.96	-0.12	-1.11	0.13	-0.49	-99.99	0.61	0.03	0.75	-99.99	-0.32	0.45	-1.32	0.96	-99.99	0.68	1.46	0.29	1.72	-0.22	-99.99	-99.99	-0.25	-0.15	0.08	0.22	-0.02	0.46	0.05	0.26	-99.99	-1.21	0.07	-99.99	0.55	0.10	0.47	0.13	0.62	-0.05	0.74	0.00	0.57	-0.53
19280818	-0.50	0.22	-99.99	0.44	-0.01	-0.96	0.23	0.34	0.21	0.14	-99.99	0.26	0.06	1.02	-99.99	0.66	0.06	0.31	0.67	-99.99	0.54	-0.09	-0.09	-0.42	0.04	-99.99	-99.99	0.27	0.14	-0.36	0.95	0.22	0.46	0.32	0.77	-99.99	-0.67	-0.27	-99.99	1.83	0.68	-0.36	-0.02	1.80	0.72	-0.20	0.81	0.07	0.05
19280820	-0.26	0.77	-99.99	-0.95	-0.01	0.58	0.45	0.38	0.18	-0.40	-99.99	0.04	1.57	0.20	-99.99	1.08	-0.11	0.47	-0.31	-99.99	-0.09	0.27	-0.69	0.62	0.35	-99.99	-99.99	0.17	0.55	0.00	0.91	0.41	0.00	-0.15	0.18	-99.99	-0.31	0.89	-99.99	1.54	0.19	-0.41	1.80	-0.22	0.14	-0.13	-0.40	-0.28	0.14
19280821	0.33	2.06	-99.99	-0.45	0.45	1.44	0.56	1.08	0.41	-0.29	-99.99	1.69	0.27	0.77	-99.99	0.14	0.66	-0.54	0.57	-99.99	0.92	1.46	1.18	0.05	-0.02	-99.99	-99.99	0.59	1.00	0.31	0.78	2.13	-0.91	1.99	1.67	-99.99	-1.18	-0.68	-99.99	-0.13	0.88	0.43	2.14	-0.05	0.96	1.09	4.96	1.80	3.05
19280822	-0.07	-0.38	-99.99	1.71	0.18	-0.71	-0.46	0.63	1.96	-0.46	-99.99	-0.13	1.33	-0.09	-99.99	0.96	0.09	0.77	0.11	-99.99	0.56	0.48	0.78	-0.70	-0.11	-99.99	-99.99	1.05	-0.55	0.03	-0.55	-0.29	-0.69	1.54	0.63	-99.99	0.75	1.02	-99.99	-1.14	-0.33	0.55	1.69	1.08	-0.32	-0.21	1.02	-0.64	-0.58
19280823	0.39	-0.03	-99.99	0.78	0.33	1.11	-0.42	0.53	1.71	-0.28	-99.99	1.91	0.00	0.21	-99.99	-2.88	-0.05	0.08	0.63	-99.99	-0.13	-1.32	0.30	0.38	-0.42	-99.99	-99.99	0.30	0.09	-0.29	-0.08	-0.46	-0.23	0.78	1.78	-99.99	1.66	-0.54	-99.99	0.81	0.05	0.31	-0.05	0.49	-0.94	3.13	-0.38	-0.72	-0.53
19280824	0.30	1.00	-99.99	1.26	2.12	-1.80	0.36	1.55	0.15	0.41	-99.99	1.69	1.56	1.76	-99.99	0.29	1.84	0.00	1.38	-99.99	0.95	1.63	2.51	6.03	0.46	-99.99	-99.99	1.88	1.12	1.68	1.53	0.13	-3.24	0.36	1.39	-99.99	2.79	0.68	-99.99	1.04	0.62	0.93	1.91	0.21	1.54	0.10	-0.64	0.94	1.23
19280825	-0.93	0.17	-99.99	1.63	1.07	0.96	0.97	-0.57	0.03	0.91	-99.99	0.27	2.82	0.63	-99.99	0.46	-0.38	-0.16	-0.76	-99.99	0.37	1.38	0.69	0.08	0.87	-99.99	-99.99	0.79	-0.98	-0.49	0.18	0.16	-4.31	-0.19	0.06	-99.99	0.65	0.00	-99.99	-0.43	0.16	0.05	1.03	0.03	0.69	1.16	0.13	1.06	3.26
19280827	0.24	0.77	-99.99	-0.38	0.25	-0.37	-0.06	1.01	0.12	-0.60	-99.99	0.26	1.01	-0.97	-99.99	-0.54	-0.54	-0.08	0.87	-99.99	-0.38	1.00	-0.59	-2.13	1.91	-99.99	-99.99	-1.05	-0.20	-0.94	-0.71	-0.67	3.00	-0.47	-0.74	-99.99	-0.25	0.07	-99.99	-0.81	-0.37	0.54	-0.58	-0.31	0.76	-0.63	0.00	0.20	-0.78
19280828	1.69	0.61	-99.99	0.74	-0.41	6.20	1.17	-1.18	0.23	0.17	-99.99	0.53	0.64	0.38	-99.99	0.52	0.56	1.57	1.33	-99.99	-0.57	1.19	0.42	3.71	0.88	-99.99	-99.99	-0.01	-0.09	0.26	1.95	0.23	-1.46	0.83	0.25	-99.99	1.30	-0.74	-99.99	0.85	0.50	-0.30	0.35	1.31	0.08	0.08	0.13	-0.38	-0.28
19280829	-0.23	-0.45	-99.99	0.32	0.33	-3.24	2.99	0.64	1.49	-0.11	-99.99	-0.06	1.49	0.21	-99.99	2.13	0.42	0.64	0.48	-99.99	1.28	0.59	0.41	1.09	-0.22	-99.99	-99.99	-0.25	0.26	-0.22	-0.15	0.27	-0.49	0.33	0.25	-99.99	0.82	0.00	-99.99	1.35	0.27	0.53	0.34	-0.58	0.77	1.90	-0.39	1.13	-1.20
19280830	-0.54	1.13	-99.99	2.00	-0.19	0.46	-0.31	-0.06	1.25	-0.08	-99.99	0.44	3.53	0.38	-99.99	0.95	1.30	-0.68	0.52	-99.99	0.27	0.25	-0.05	-0.44	-0.09	-99.99	-99.99	2.38	0.11	-0.16	-0.15	0.70	1.49	1.72	1.61	-99.99	-1.20	1.02	-99.99	0.37	-0.05	1.85	0.28	1.61	-0.51	-0.05	-0.52	0.50	1.75
19280831	0.67	0.41	-99.99	0.07	0.65	-0.67	0.40	-0.06	1.00	0.99	-99.99	1.99	1.70	1.88	-99.99	-0.50	0.27	-0.08	0.68	-99.99	1.51	1.30	3.76	3.59	2.15	-99.99	-99.99	2.82	0.89	0.20	0.34	0.71	-0.49	2.76	0.39	-99.99	-0.05	0.54	-99.99	1.21	1.10	1.54	0.59	0.70	0.69	0.22	0.13	0.92	1.10
19280901	0.03	-0.03	-99.99	0.20	0.17	0.99	2.08	0.12	0.17	0.06	-99.99	0.86	0.24	-0.27	-99.99	1.02	-0.01	0.38	0.70	-99.99	0.41	0.71	-0.17	4.10	0.47	-99.99	-99.99	0.85	-0.37	0.21	0.62	-0.02	0.98	0.10	-0.07	-99.99	1.38	-0.34	-99.99	-0.14	0.20	-0.60	0.10	0.08	2.44	0.67	0.39	3.44	0.04
19280904	0.90	-0.21	-99.99	-1.21	0.06	4.08	1.69	-0.34	0.42	0.14	-99.99	-0.85	-1.18	-0.03	-99.99	-0.81	0.34	0.38	-0.53	-99.99	-0.10	-0.38	0.63	0.31	1.57	-99.99	-99.99	-0.32	0.08	1.06	1.82	0.32	6.80	1.75	-0.61	-99.99	-0.11	0.20	-99.99	0.00	0.71	0.75	-0.25	-0.52	-1.02	0.66	-0.90	0.70	-2.55
19280905	-0.11	-0.16	-99.99	1.14	-0.03	3.96	2.80	1.09	0.04	-0.20	-99.99	-1.18	-1.20	0.40	-99.99	-0.11	-0.42	0.97	0.70	-99.99	-0.53	0.62	1.14	0.85	-0.70	-99.99	-99.99	-1.32	1.11	2.23	0.61	0.25	-2.73	-0.23	-0.49	-99.99	0.35	-1.83	-99.99	-1.04	-0.29	-0.16	-0.43	-0.16	0.15	-0.06	-0.05	-1.08	0.18
19280906	-1.58	-0.35	-99.99	-0.64	0.59	4.89	0.34	-0.84	-0.14	0.13	-99.99	2.61	-0.91	-0.75	-99.99	-0.38	-0.49	-0.23	0.27	-99.99	0.26	-0.99	-1.29	5.31	-1.41	-99.99	-99.99	-0.70	-0.67	0.45	-0.20	-0.89	-5.14	-0.19	0.50	-99.99	0.92	1.10	-99.99	-0.37	-0.66	0.12	-0.17	-0.62	-0.49	-0.84	0.05	-1.10	-0.39
19280907	0.41	0.55	-99.99	-0.51	0.99	2.03	1.84	-0.02	1.12	-0.23	-99.99	-0.21	-0.70	0.01	-99.99	0.33	0.62	0.45	0.65	-99.99	1.82	0.75	1.23	0.98	0.47	-99.99	-99.99	0.79	1.37	0.41	0.64	0.32	7.88	-0.04	1.64	-99.99	0.95	0.41	-99.99	0.05	0.03	-1.05	1.77	1.37	2.65	-0.79	0.00	-0.05	-0.24
19280908	0.46	0.29	-99.99	-0.50	-0.16	-1.79	1.78	-0.65	0.51	0.41	-99.99	-0.01	-0.46	-0.10	-99.99	-0.05	-0.34	-0.23	-0.81	-99.99	-0.03	-0.63	-0.63	-2.68	0.04	-99.99	-99.99	0.70	-0.14	-0.67	-0.12	0.13	0.00	-2.51	0.41	-99.99	-0.59	-0.48	-99.99	-0.65	-0.19	0.93	-0.29	-0.62	-1.73	0.45	-0.91	-1.32	0.88
19280910	-0.02	0.15	-99.99	-0.81	-0.67	-1.60	-0.78	-0.49	-0.69	0.17	-99.99	1.30	0.67	0.01	-99.99	0.16	-0.11	-1.22	0.04	-99.99	-0.54	-0.57	-0.89	-1.62	-0.55	-99.99	-99.99	-1.31	-1.59	-0.84	-0.01	-0.29	-0.46	1.47	-0.66	-99.99	1.17	-0.61	-99.99	-0.25	-0.33	-0.13	-0.11	1.00	2.31	-0.53	0.39	-0.02	-0.65
19280911	0.44	1.87	-99.99	0.30	-0.04	1.23	0.71	1.92	0.54	0.42	-99.99	-0.16	0.55	1.44	-99.99	-0.02	0.83	-0.83	1.50	-99.99	0.47	1.42	0.62	2.97	-0.18	-99.99	-99.99	3.16	0.54	-0.11	-0.13	0.30	-1.83	-0.78	2.02	-99.99	3.32	-0.82	-99.99	0.84	0.32	1.40	0.73	0.01	-0.10	0.08	-0.26	0.70	1.14
19280912	-1.40	-0.16	-99.99	-0.94	0.13	0.30	1.44	0.06	0.41	0.71	-99.99	-0.08	-0.36	0.41	-99.99	-0.25	0.41	-0.34	0.45	-99.99	0.03	0.88	1.55	0.53	-0.36	-99.99	-99.99	-1.25	0.00	0.60	0.20	0.09	-2.34	0.81	0.65	-99.99	-0.42	0.28	-99.99	-0.74	0.02	2.31	0.01	-1.05	0.03	0.06	-0.13	0.13	2.33
19280913	0.01	-0.18	-99.99	0.87	-0.45	-2.43	-2.75	-0.13	0.36	0.83	-99.99	-1.43	-0.66	-0.08	-99.99	-0.80	-0.26	1.22	-0.31	-99.99	-0.40	-0.75	0.43	-1.16	-0.26	-99.99	-99.99	0.47	-0.17	0.68	-0.71	0.01	1.67	-0.95	1.17	-99.99	-1.30	-0.55	-99.99	0.05	0.07	-1.04	-0.34	0.70	-0.47	-0.52	-0.53	-1.00	-2.47
19280914	0.93	0.61	-99.99	0.77	0.07	3.81	-2.44	0.13	1.93	-0.10	-99.99	1.97	-0.31	-0.18	-99.99	2.58	0.73	0.38	0.31	-99.99	0.14	-0.82	-0.21	-0.55	-0.04	-99.99	-99.99	1.16	-0.55	1.29	0.00	0.01	-2.12	-0.01	1.97	-99.99	-1.40	-0.28	-99.99	-0.95	0.14	-1.16	0.06	1.40	-0.90	-0.87	0.26	-0.30	-0.29
19280915	-0.60	0.13	-99.99	0.87	-0.07	2.22	0.91	-0.20	0.91	-0.55	-99.99	0.28	0.18	0.22	-99.99	0.76	0.71	0.45	0.66	-99.99	-0.46	0.84	0.82	1.00	0.24	-99.99	-99.99	1.11	0.41	0.70	0.42	0.39	1.92	1.17	-0.09	-99.99	0.15	-0.77	-99.99	1.18	1.06	1.01	0.14	0.53	1.70	-0.06	2.17	0.80	0.72
19280917	0.44	0.39	-99.99	-0.84	0.31	-0.68	-0.05	1.83	0.62	-0.02	-99.99	1.49	1.02	0.72	-99.99	0.81	1.08	0.53	0.96	-99.99	1.80	0.60	0.89	5.01	0.39	-99.99	-99.99	1.53	0.32	0.26	0.51	0.00	-1.89	-0.09	-0.08	-99.99	0.67	1.33	-99.99	1.93	0.07	-0.20	0.19	0.42	-0.10	1.76	0.07	2.69	0.16
19280918	-0.09	-0.98	-99.99	-0.39	-0.18	-0.29	-1.06	-0.11	-0.31	-0.91	-99.99	-0.50	-1.22	-0.53	-99.99	-0.09	-0.82	-0.33	0.27	-99.99	-0.03	-1.40	-0.58	-1.96	-0.91	-99.99	-99.99	-0.95	-0.18	-0.88	-0.30	-0.42	0.00	-0.33	-0.54	-99.99	-0.94	-0.83	-99.99	-1.03	-0.71	-0.37	-1.29	-0.23	-1.27	-0.33	-1.33	-1.39	-0.82
19280919	-0.13	0.44	-99.99	-0.34	-0.03	8.92	-0.81	-0.85	-0.71	-1.06	-99.99	0.13	0.36	-0.88	-99.99	0.15	0.55	-0.27	-0.20	-99.99	-0.37	-0.12	-0.03	-1.17	0.28	-99.99	-99.99	0.87	0.64	-0.45	0.29	0.25	0.00	-0.75	-0.97	-99.99	-0.12	0.28	-99.99	-0.25	0.08	-0.86	-0.23	-0.31	-0.62	-0.75	-0.75	-0.43	-1.12
19280920	-0.41	-0.02	-99.99	-0.24	-0.38	-1.90	0.17	-0.53	2.48	-0.24	-99.99	0.79	0.72	0.48	-99.99	1.56	0.08	-0.15	-0.03	-99.99	-0.04	-0.13	1.64	0.17	-0.04	-99.99	-99.99	-0.60	0.47	-0.05	0.35	0.11	3.85	-2.03	1.95	-99.99	-0.80	-0.70	-99.99	-0.23	-0.43	0.22	0.00	-0.81	0.92	0.14	0.00	-0.54	0.21
19280921	-0.15	0.61	-99.99	-0.19	0.41	-0.60	0.17	-0.14	0.45	-0.80	-99.99	0.49	-0.12	1.34	-99.99	0.12	0.14	0.00	0.49	-99.99	0.83	-0.17	2.38	-3.59	-0.24	-99.99	-99.99	0.53	-0.32	2.21	-0.21	0.11	0.93	0.03	0.67	-99.99	0.26	0.42	-99.99	0.33	-0.17	1.77	0.25	-0.17	1.17	-0.63	-0.53	0.60	-0.81
19280922	-0.34	-0.08	-99.99	-0.23	-0.29	-1.01	-0.22	1.04	-0.26	0.09	-99.99	0.38	-0.07	-0.56	-99.99	-0.28	0.02	-1.67	0.22	-99.99	0.04	-0.54	-1.20	-2.40	-0.13	-99.99	-99.99	-0.58	-0.33	0.33	-0.20	-0.28	0.00	0.34	-0.28	-99.99	-0.05	0.98	-99.99	0.55	-0.20	0.05	-0.17	-0.31	0.92	-0.23	0.40	-0.98	-0.28
19280924	-0.05	0.51	-99.99	0.74	-0.24	-0.09	1.21	-0.43	0.17	0.61	-99.99	0.80	1.14	1.44	-99.99	0.31	-0.23	0.85	1.21	-99.99	0.52	1.12	0.89	-1.19	-0.06	-99.99	-99.99	1.26	0.22	0.78	1.08	0.49	0.00	0.43	0.83	-99.99	0.20	0.41	-99.99	0.03	0.29	-0.02	-0.10	-0.48	-1.38	-0.21	0.13	0.95	-1.04
19280925	0.17	-0.10	-99.99	-0.03	0.16	-1.79	1.61	-0.74	0.28	-0.24	-99.99	0.70	-0.06	-0.39	-99.99	-0.04	-0.02	0.00	0.01	-99.99	0.04	-0.18	-0.43	5.94	-0.13	-99.99	-99.99	-0.13	-0.56	-0.34	0.27	-0.38	-4.13	0.24	-0.84	-99.99	0.29	-1.24	-99.99	-0.41	-0.33	-0.33	1.19	-0.01	1.53	-0.24	-0.13	1.07	2.38
19280926	-0.16	-0.39	-99.99	0.40	-0.12	-1.81	0.41	-0.28	0.48	0.30	-99.99	-0.21	-0.25	0.14	-99.99	-0.15	0.91	-0.69	-0.43	-99.99	-0.24	-0.20	0.52	-1.47	0.06	-99.99	-99.99	-1.10	0.08	-0.86	-0.20	0.11	3.35	0.72	0.23	-99.99	0.09	-0.56	-99.99	-0.90	-0.18	1.20	-0.02	-1.09	1.13	1.04	0.13	0.34	0.41
19280927	0.06	-1.52	-99.99	-0.87	-0.89	-3.58	-2.12	0.28	-0.88	-1.36	-99.99	-0.65	-0.72	-1.43	-99.99	-1.43	-0.50	-0.16	-1.30	-99.99	-0.63	-1.71	-2.23	-4.45	0.06	-99.99	-99.99	-2.26	-0.15	-1.65	-1.00	-0.35	-1.39	-1.28	-1.11	-99.99	-1.91	0.42	-99.99	-1.51	-0.02	-1.06	-1.94	-0.54	-1.04	-0.19	-1.58	-1.88	-2.76
19280928	0.14	-0.42	-99.99	0.29	0.36	1.38	1.53	0.16	0.64	-0.22	-99.99	-0.81	0.07	0.64	-99.99	0.14	1.91	-0.93	-0.82	-99.99	-0.24	1.11	0.64	0.33	-0.04	-99.99	-99.99	-0.20	-1.37	-0.39	-0.38	-0.23	-2.35	-0.05	-0.19	-99.99	0.42	-0.56	-99.99	1.19	-0.21	-1.61	0.32	-0.26	-1.06	-0.84	0.40	-0.27	-0.14
19280929	0.18	1.20	-99.99	2.51	-0.08	3.59	1.45	0.38	1.53	0.97	-99.99	1.26	-0.34	1.73	-99.99	0.65	0.30	1.24	1.48	-99.99	1.03	0.88	2.35	1.42	0.24	-99.99	-99.99	1.43	0.14	0.73	0.42	0.13	0.96	0.65	1.77	-99.99	1.11	0.14	-99.99	0.77	1.00	0.00	0.79	1.73	2.68	0.00	1.47	1.13	1.16
19281001	-0.37	0.36	-99.99	-0.47	0.70	-1.66	0.04	-0.32	0.77	-0.19	-99.99	1.53	0.52	-0.22	-99.99	0.02	0.25	-0.61	0.06	-99.99	1.16	-0.35	-0.28	-0.08	-0.06	-99.99	-99.99	0.18	0.27	-0.30	-0.36	-0.42	1.67	0.17	-1.00	-99.99	0.15	1.96	-99.99	0.00	-0.48	0.98	-0.08	-1.18	0.71	0.54	0.06	0.54	-0.21
19281002	0.15	-0.54	-99.99	0.03	-0.59	-2.98	-1.31	-0.03	-0.16	-0.41	-99.99	2.37	-1.14	-0.62	-99.99	-0.13	-0.10	-0.70	-0.80	-99.99	-1.77	-1.33	-0.37	-1.63	0.73	-99.99	-99.99	-0.29	0.19	-0.57	0.07	0.37	-1.64	-1.65	-0.90	-99.99	-0.02	-1.24	-99.99	1.11	-0.56	1.07	-0.25	-0.12	1.61	-0.42	0.07	-1.83	-0.92
19281003	0.33	-0.09	-99.99	-0.16	0.04	3.84	-0.05	6.45	-0.99	0.15	-99.99	-1.35	0.13	-0.44	-99.99	-0.10	-0.02	-0.47	-0.36	-99.99	-0.76	-0.54	0.53	-1.33	-0.55	-99.99	-99.99	-0.81	-0.47	-0.24	-0.61	-0.51	-1.90	0.76	0.21	-99.99	-0.18	-0.84	-99.99	-0.99	-0.21	-1.01	-0.77	-0.50	-1.52	-0.78	-0.13	-0.68	-1.25
19281004	0.63	-0.41	-99.99	-0.24	-0.28	-1.61	-0.01	-1.28	0.91	-0.03	-99.99	2.43	0.25	0.41	-99.99	2.46	0.51	-0.70	0.74	-99.99	0.38	1.03	0.87	2.74	-0.43	-99.99	-99.99	0.22	0.15	0.59	-0.08	-0.20	-0.97	1.38	1.07	-99.99	-0.10	0.00	-99.99	0.14	-0.35	-0.15	-0.12	0.02	1.20	0.58	-1.51	0.63	-1.57
19281005	-1.06	-0.83	-99.99	-0.56	0.06	-3.49	-1.18	0.19	2.19	-0.67	-99.99	-1.10	-1.10	-0.17	-99.99	-0.12	0.28	0.35	-0.17	-99.99	-0.24	-0.58	0.56	-1.25	0.76	-99.99	-99.99	-2.01	0.14	-0.29	-0.71	-0.09	0.98	-0.91	0.09	-99.99	-0.46	1.12	-99.99	-0.54	-0.62	1.21	-0.37	-0.13	-0.87	-0.87	0.47	0.03	-1.75
19281006	0.00	-0.17	-99.99	0.25	-0.18	1.29	0.21	2.26	-0.15	-0.46	-99.99	-0.30	0.29	0.01	-99.99	-0.34	-0.13	0.16	-0.20	-99.99	-0.36	-0.02	-0.30	-0.65	-0.17	-99.99	-99.99	1.53	-0.05	0.09	0.37	0.03	-0.73	0.37	-0.10	-99.99	-0.37	-1.11	-99.99	-0.36	0.05	0.05	-0.40	-0.65	1.04	-0.34	-0.35	0.02	0.11
19281008	0.13	-0.28	-99.99	1.09	-0.75	1.99	-1.12	-1.95	-0.57	-0.88	-99.99	-1.16	0.02	0.57	-99.99	-0.69	0.16	-0.52	-0.25	-99.99	-0.31	-0.81	-1.10	-5.25	-1.30	-99.99	-99.99	-0.14	-0.01	-0.27	-1.00	0.01	-1.22	-0.98	1.12	-99.99	-0.40	0.14	-99.99	0.00	-0.10	-0.48	1.24	0.95	0.68	-0.66	-0.53	-2.01	2.20
19281009	0.25	0.25	-99.99	0.68	0.13	-0.56	0.12	-0.91	-0.09	-0.82	-99.99	-0.30	-0.86	1.05	-99.99	-0.98	-1.07	-1.90	0.63	-99.99	-0.35	-0.01	1.63	2.61	0.86	-99.99	-99.99	0.70	-0.42	-0.56	-0.02	-0.30	-0.50	-0.52	-1.61	-99.99	0.79	-0.56	-99.99	0.15	-0.44	1.30	0.06	0.03	-1.03	-0.76	0.09	0.95	0.58
19281010	0.80	0.76	-99.99	1.25	0.32	4.98	4.47	1.48	3.98	1.04	-99.99	0.33	0.53	1.51	-99.99	1.55	0.99	0.00	0.30	-99.99	2.27	2.11	0.29	3.45	-1.28	-99.99	-99.99	-0.59	0.13	1.17	0.69	0.35	-0.50	1.31	1.87	-99.99	3.13	0.42	-99.99	-0.18	0.96	5.65	2.41	1.42	0.23	0.27	0.08	0.60	0.47
19281011	-0.33	0.78	-99.99	1.89	-0.04	-0.64	0.24	1.91	0.39	2.99	-99.99	-0.90	0.85	0.11	-99.99	-0.84	0.16	0.04	1.37	-99.99	1.68	0.87	0.01	-0.32	-0.61	-99.99	-99.99	0.17	0.11	0.01	0.54	0.20	0.00	-1.42	-0.34	-99.99	0.04	0.00	-99.99	0.28	-0.20	3.64	1.05	-0.95	0.24	0.31	0.13	-0.33	-0.02
19281013	0.08	1.05	-99.99	1.17	0.19	-1.65	-0.82	1.76	1.29	-0.69	-99.99	0.58	0.05	-0.14	-99.99	0.45	0.69	-1.32	0.94	-99.99	1.26	0.70	0.82	0.25	0.49	-99.99	-99.99	0.13	-0.25	0.40	0.61	0.04	-2.00	1.12	0.45	-99.99	0.00	0.00	-99.99	1.33	0.28	1.11	1.48	0.94	0.52	0.85	0.54	-0.03	-1.35
19281015	-0.25	0.84	-99.99	0.57	0.35	0.74	-0.68	1.61	0.79	-0.99	-99.99	2.15	2.31	0.76	-99.99	1.03	-0.11	-0.12	0.78	-99.99	1.47	-0.52	0.05	-1.47	-0.69	-99.99	-99.99	3.50	0.56	-0.08	-0.23	0.24	6.12	1.28	0.81	-99.99	-0.77	-0.14	-99.99	0.72	0.63	-1.42	1.09	-1.11	-0.65	0.80	0.00	0.78	-0.20
19281016	0.28	-0.16	-99.99	1.22	1.45	-0.93	-0.86	-3.28	-0.61	-0.17	-99.99	1.05	0.99	0.56	-99.99	0.18	0.01	0.45	0.12	-99.99	-0.33	-0.08	0.28	0.23	0.01	-99.99	-99.99	1.12	-0.03	2.42	-0.38	-0.03	4.33	2.59	0.01	-99.99	-0.33	0.42	-99.99	-0.69	0.19	-1.02	-0.77	1.03	-0.66	-0.83	-0.53	0.46	-0.53
19281017	-0.12	-0.38	-99.99	0.19	2.04	0.19	-0.74	0.27	-0.46	0.25	-99.99	-0.76	1.44	1.09	-99.99	0.54	0.45	-0.08	-0.04	-99.99	-0.24	1.10	0.22	-2.67	-0.64	-99.99	-99.99	-0.15	-0.10	0.20	-0.12	0.21	-0.92	2.57	0.28	-99.99	-1.10	-0.84	-99.99	-0.06	0.84	1.38	0.16	3.28	0.10	0.90	-0.13	0.61	-0.81
19281018	-0.35	-0.15	-99.99	-0.25	0.39	-0.35	1.86	0.77	0.57	-0.33	-99.99	0.13	-0.05	2.93	-99.99	-0.08	0.81	0.25	0.28	-99.99	-0.09	0.44	0.48	0.15	0.18	-99.99	-99.99	1.35	0.24	-0.63	0.30	0.02	-1.40	0.73	0.63	-99.99	0.53	-0.42	-99.99	-0.36	-0.21	2.27	0.90	1.11	0.45	1.98	-0.59	1.46	0.81
19281019	0.05	0.63	-99.99	0.87	-0.42	-0.78	0.88	0.06	3.20	-0.23	-99.99	-0.65	-2.01	0.05	-99.99	0.28	0.91	0.33	1.46	-99.99	-0.41	3.53	-0.14	6.37	-0.37	-99.99	-99.99	0.03	0.16	-0.40	0.84	0.20	-1.89	0.73	-0.80	-99.99	-0.34	0.14	-99.99	0.60	-0.18	1.04	1.81	0.71	-0.34	0.48	0.27	2.67	2.83
19281020	1.38	-0.88	-99.99	-1.17	0.13	-0.95	-1.36	0.00	-0.86	-0.51	-99.99	-0.90	1.29	-0.46	-99.99	1.95	0.64	0.08	-0.29	-99.99	-0.21	-1.17	-1.59	-2.28	0.59	-99.99	-99.99	-0.73	-0.73	-0.38	0.10	0.17	1.92	-5.53	-0.95	-99.99	-0.02	0.71	-99.99	-0.50	-0.08	0.94	-0.44	-0.49	-0.72	3.38	0.09	-1.04	-1.80
19281022	3.35	-0.39	-99.99	-0.56	-0.74	-2.58	1.57	-0.80	-0.65	-0.64	-99.99	-1.13	-1.06	-0.28	-99.99	-0.69	-0.60	-1.05	1.06	-99.99	0.25	-1.52	-0.58	-0.07	-0.70	-99.99	-99.99	0.76	-0.07	0.11	0.08	0.27	-3.77	4.64	0.66	-99.99	-0.17	0.07	-99.99	-1.54	-0.26	1.01	-0.10	-0.92	-0.50	1.53	-0.27	0.22	-2.06
19281023	0.55	0.27	-99.99	-0.32	-0.05	0.00	0.03	-0.12	0.96	-0.72	-99.99	0.11	0.18	1.22	-99.99	0.81	0.24	-0.08	1.79	-99.99	0.16	0.67	0.69	1.33	0.81	-99.99	-99.99	1.55	0.01	2.13	-0.07	0.13	0.49	-0.96	0.51	-99.99	0.02	7.10	-99.99	0.29	-0.23	2.96	-0.11	0.14	0.86	1.44	-0.54	1.09	0.58
19281024	-0.95	0.06	-99.99	2.39	0.33	-1.17	0.31	-0.07	1.36	-0.06	-99.99	-0.31	0.68	0.54	-99.99	0.22	-0.11	-0.28	-0.16	-99.99	0.92	-0.08	0.72	-2.05	1.37	-99.99	-99.99	0.79	0.15	0.38	-0.19	0.01	-2.44	1.40	-0.33	-99.99	5.84	-1.31	-99.99	0.08	0.57	-1.20	-0.44	0.84	23.05	0.48	0.00	0.95	-0.66
19281025	-2.84	-0.63	-99.99	-0.88	0.50	-2.38	-0.60	-0.13	-0.55	0.19	-99.99	-0.48	-1.85	-0.49	-99.99	-0.38	-0.49	0.12	-0.74	-99.99	-0.31	0.37	-1.06	0.09	-0.29	-99.99	-99.99	-1.33	-0.74	0.54	-0.50	0.39	4.00	3.84	-0.18	-99.99	-3.50	-2.26	-99.99	-0.77	0.08	-0.73	0.48	-0.25	0.08	-1.41	0.18	-1.65	1.14
19281026	2.47	-0.44	-99.99	-1.17	-0.98	-0.79	-2.02	-2.11	-1.73	0.01	-99.99	-0.41	-1.31	-3.37	-99.99	0.01	-0.81	-0.21	-0.82	-99.99	-2.07	-1.38	-2.16	-2.61	-1.83	-99.99	-99.99	-2.78	-0.26	-0.49	-1.00	-0.11	-2.88	-3.51	-1.10	-99.99	-2.10	0.14	-99.99	-1.33	-0.67	-0.63	-0.55	-2.08	-1.08	-0.83	-0.54	-2.12	0.35
19281027	0.47	0.41	-99.99	-0.11	0.64	3.29	1.17	1.54	0.57	-0.03	-99.99	0.12	0.75	1.77	-99.99	1.13	0.19	1.72	1.30	-99.99	1.24	2.28	1.82	1.98	0.34	-99.99	-99.99	2.95	0.10	0.32	0.37	0.50	0.00	0.89	0.14	-99.99	2.37	-0.07	-99.99	0.24	0.25	0.49	0.90	1.22	0.50	-0.81	-0.72	0.99	1.45
19281029	1.00	0.23	-99.99	-0.38	0.45	-1.52	0.96	0.70	1.20	0.13	-99.99	0.10	1.22	0.85	-99.99	1.66	1.04	1.77	0.59	-99.99	0.08	0.01	0.51	1.66	1.12	-99.99	-99.99	-0.32	0.30	1.22	0.19	2.46	-8.91	-0.02	1.81	-99.99	2.11	0.54	-99.99	-0.52	0.54	0.21	0.91	-0.65	0.73	0.04	0.54	0.32	-0.83
19281030	-0.93	-1.04	-99.99	-0.59	-0.51	-1.61	-0.54	-1.15	-1.73	0.07	-99.99	-2.28	-1.63	-0.95	-99.99	-1.13	-0.41	-0.47	-1.57	-99.99	-0.60	-1.52	-1.12	-2.41	1.07	-99.99	-99.99	-0.86	-1.53	-1.91	-0.70	-0.30	6.52	-2.00	-0.87	-99.99	-3.20	-3.58	-99.99	-1.72	-0.53	-0.24	-1.02	-1.71	0.24	-1.28	-0.54	-0.79	-0.80
19281031	0.08	-0.41	-99.99	-0.71	0.23	-1.28	-0.60	-1.29	-1.54	-0.59	-99.99	0.64	-0.05	-1.01	-99.99	-0.90	2.47	5.36	0.36	-99.99	-0.60	-0.91	-0.72	-2.21	0.01	-99.99	-99.99	-1.38	0.49	-1.11	-0.10	-0.68	0.00	1.17	-0.16	-99.99	-0.07	0.98	-99.99	-0.92	-0.57	-1.20	-1.04	-2.95	0.53	-0.83	2.05	-0.91	-0.89
19281101	-0.36	0.41	-99.99	0.45	0.93	3.18	1.07	1.69	1.53	0.92	-99.99	2.17	1.62	1.83	-99.99	1.47	0.20	2.52	1.18	-99.99	1.65	1.33	1.67	0.76	1.10	-99.99	-99.99	0.76	0.14	2.45	1.80	0.07	0.51	3.22	1.57	-99.99	0.06	0.00	-99.99	1.81	1.05	2.49	1.38	2.04	0.09	0.31	0.58	1.25	0.29
19281102	-1.24	0.30	-99.99	-1.49	-0.15	-2.09	-0.52	-2.15	-0.59	0.32	-99.99	-1.60	0.63	0.14	-99.99	-0.19	-1.09	-1.54	-0.83	-99.99	0.23	-0.61	-0.47	-0.44	-0.64	-99.99	-99.99	1.75	-0.08	0.63	0.65	0.92	3.65	-2.04	-0.81	-99.99	0.01	0.69	-99.99	0.00	-0.46	-0.54	0.13	-0.36	0.45	0.48	0.40	0.24	0.05
19281103	-0.63	-0.05	-99.99	-0.01	-0.15	0.00	-0.17	-0.44	0.53	-0.12	-99.99	-0.95	-0.41	-0.38	-99.99	0.21	0.46	-1.08	-0.09	-99.99	-0.27	0.03	-0.32	-0.86	-0.57	-99.99	-99.99	-1.41	0.11	0.20	1.03	-0.08	-2.51	0.29	-0.29	-99.99	0.45	-0.69	-99.99	0.60	0.05	1.31	0.64	-0.68	-0.48	-0.64	-0.53	-0.28	0.55
19281105	-0.06	0.43	-99.99	1.61	0.17	0.81	0.38	1.25	2.05	0.61	-99.99	0.71	0.30	0.49	-99.99	0.65	0.26	0.75	2.00	-99.99	0.66	1.19	0.57	8.01	0.33	-99.99	-99.99	1.54	0.14	2.43	2.10	0.65	0.00	4.34	-0.38	-99.99	1.56	0.97	-99.99	1.23	0.62	-0.11	1.86	0.68	-0.20	0.38	-1.20	1.03	-0.12
19281107	0.66	0.72	-99.99	0.40	0.97	0.89	0.31	1.55	1.33	0.53	-99.99	1.18	0.71	0.65	-99.99	0.98	0.37	-1.87	3.09	-99.99	1.69	0.67	0.29	8.94	1.31	-99.99	-99.99	4.45	1.32	2.16	0.96	1.35	2.58	-0.11	1.65	-99.99	1.49	1.17	-99.99	0.20	0.25	0.84	1.75	0.52	0.72	1.14	1.08	0.63	1.97
19281108	-0.55	-0.13	-99.99	-2.20	0.04	1.06	1.58	0.11	0.27	0.07	-99.99	-0.87	-0.48	-0.34	-99.99	-0.79	-0.96	0.72	-0.71	-99.99	-0.65	1.24	-0.67	-1.39	-0.14	-99.99	-99.99	-0.01	0.87	-0.05	-1.01	-0.31	-2.01	1.25	0.24	-99.99	-0.23	-1.02	-99.99	-0.92	0.25	-0.51	-0.43	0.36	4.56	-0.09	0.00	-0.78	-0.64
19281109	-0.86	0.53	-99.99	0.72	-0.16	-2.52	1.24	-0.13	1.68	-0.92	-99.99	-0.86	-0.60	0.14	-99.99	0.11	0.60	0.42	2.63	-99.99	0.18	3.56	-0.25	-0.09	-0.52	-99.99	-99.99	0.45	1.06	-0.13	0.20	0.20	0.51	0.25	-0.18	-99.99	-1.88	1.10	-99.99	0.64	1.75	-1.17	1.01	0.67	0.80	0.35	-1.60	2.56	-0.18
19281110	-0.06	-0.09	-99.99	0.51	0.09	-0.65	0.44	-0.84	2.02	1.27	-99.99	1.18	0.29	0.62	-99.99	-0.07	0.00	-1.43	0.47	-99.99	0.42	1.41	1.38	1.67	0.52	-99.99	-99.99	0.86	1.47	0.78	0.31	0.07	-1.02	1.74	0.62	-99.99	1.65	4.89	-99.99	1.90	1.30	0.91	1.14	0.35	-2.57	0.20	0.95	1.28	1.09
19281112	1.15	0.07	-99.99	0.19	0.66	1.91	-0.23	0.14	-0.12	-0.43	-99.99	-0.23	0.69	0.28	-99.99	0.69	0.19	0.08	0.05	-99.99	-0.11	0.31	0.11	0.55	1.99	-99.99	-99.99	-0.20	-0.07	0.99	0.06	-0.03	-2.06	-1.19	0.45	-99.99	0.44	-1.94	-99.99	-0.06	0.29	0.31	1.34	0.50	0.66	1.17	-0.40	-0.21	2.64
19281113	-0.11	-0.22	-99.99	0.31	0.75	-1.88	-0.44	1.04	0.52	-0.59	-99.99	-0.16	0.65	-0.10	-99.99	0.02	0.62	0.19	0.73	-99.99	0.22	-0.11	-0.73	-0.94	-1.50	-99.99	-99.99	-0.48	-0.17	-0.13	1.06	-0.29	0.26	-1.61	0.99	-99.99	-0.44	-1.19	-99.99	-0.39	-0.27	-0.16	1.56	0.90	-0.45	0.43	0.00	-0.03	1.57
19281114	0.33	0.31	-99.99	-1.51	0.47	5.68	-0.60	0.00	-0.40	-0.03	-99.99	1.79	1.77	-0.44	-99.99	1.04	1.56	0.00	-0.49	-99.99	0.02	-0.61	-0.62	-2.27	0.75	-99.99	-99.99	0.50	-0.70	1.50	0.61	-0.02	-1.84	0.13	0.11	-99.99	4.43	-0.94	-99.99	1.09	-0.20	3.64	0.06	1.22	1.21	-0.51	0.14	0.58	0.94
19281115	0.71	1.14	-99.99	-0.14	0.67	1.61	-0.87	-0.40	0.03	-0.74	-99.99	-0.33	0.63	-0.18	-99.99	1.62	1.41	-2.75	0.94	-99.99	-0.18	1.93	0.56	0.30	1.07	-99.99	-99.99	-0.44	-1.47	0.04	0.16	0.02	1.87	-0.13	0.31	-99.99	0.08	1.48	-99.99	-0.11	0.22	1.60	-0.21	-1.11	-1.16	-1.03	4.18	-1.15	-1.98
19281116	1.97	1.12	-99.99	1.43	0.27	0.00	0.87	0.76	0.92	0.41	-99.99	1.72	0.06	1.22	-99.99	1.15	1.95	-0.28	2.80	-99.99	2.62	2.73	0.99	6.67	4.52	-99.99	-99.99	3.45	0.18	0.91	2.77	3.97	0.79	1.00	-0.32	-99.99	2.10	0.00	-99.99	2.64	1.09	0.75	2.04	1.52	2.48	2.01	-1.42	2.24	0.60
19281117	3.12	0.14	-99.99	2.48	0.14	-1.25	0.71	-0.44	0.09	-0.13	-99.99	-0.51	0.04	-0.32	-99.99	-0.75	0.59	0.90	-0.35	-99.99	0.80	-0.42	-0.01	-1.93	-0.04	-99.99	-99.99	0.78	0.61	0.42	0.98	-0.54	0.00	-0.55	0.26	-99.99	-0.82	0.00	-99.99	-0.07	-0.06	-1.56	0.19	-0.64	0.43	0.91	1.45	0.13	-1.96
19281119	-0.50	0.05	-99.99	2.04	0.31	1.55	1.26	-0.40	-0.60	-0.57	-99.99	1.30	1.44	0.02	-99.99	-0.24	-0.09	1.91	0.25	-99.99	0.45	1.52	-0.45	-0.14	0.94	-99.99	-99.99	0.65	-0.11	-0.06	-0.95	1.19	0.52	-0.03	0.02	-99.99	-0.67	-0.53	-99.99	0.12	0.29	0.15	0.91	0.74	0.96	1.01	-2.33	-1.30	1.32
19281120	0.28	0.76	-99.99	-0.56	0.23	-1.83	2.06	-1.46	-0.25	1.53	-99.99	-0.22	-1.56	5.89	-99.99	0.72	1.59	2.48	0.09	-99.99	4.83	2.12	-0.11	3.63	0.01	-99.99	-99.99	2.58	1.71	2.70	-0.56	0.21	0.52	0.14	0.34	-99.99	-2.98	-0.53	-99.99	0.01	1.05	0.88	0.47	0.88	6.47	1.56	2.82	1.38	0.81
19281121	-1.80	-0.78	-99.99	-1.90	-0.06	-0.90	-1.92	-1.57	-0.61	-0.73	-99.99	-2.15	-0.91	-0.61	-99.99	-0.70	-0.63	-0.08	-1.50	-99.99	-1.92	-0.78	-1.63	0.70	-2.80	-99.99	-99.99	-3.45	0.32	-1.81	-1.35	-1.98	-0.52	-3.58	-0.65	-99.99	-0.48	0.27	-99.99	-2.44	-1.31	-0.52	-2.49	-2.69	-6.40	-1.96	-2.49	-2.66	-2.00
19281122	-1.89	1.04	-99.99	0.25	0.54	4.72	2.35	1.10	4.53	0.56	-99.99	0.26	0.30	1.65	-99.99	0.88	0.60	2.43	3.22	-99.99	1.67	1.29	1.39	17.71	0.52	-99.99	-99.99	1.90	0.70	1.36	1.14	0.62	-0.52	2.54	1.86	-99.99	3.85	1.27	-99.99	2.10	0.56	1.84	1.92	1.85	1.84	1.91	2.12	1.74	0.37
19281123	0.48	0.12	-99.99	0.67	0.32	-1.15	0.58	-0.03	2.90	-1.40	-99.99	-0.32	-0.30	-0.01	-99.99	0.33	0.54	-1.61	-1.01	-99.99	-0.21	-0.21	1.66	-2.88	0.07	-99.99	-99.99	-0.87	1.16	0.64	1.09	-0.26	-2.08	1.02	0.42	-99.99	0.08	-0.53	-99.99	-1.37	0.06	0.49	-0.16	-0.75	0.18	-0.49	1.46	0.79	-1.26
19281126	0.00	0.73	-99.99	-1.04	-0.14	-0.58	-0.29	1.15	-0.26	2.31	-99.99	-0.11	0.50	1.53	-99.99	0.41	0.72	0.33	0.33	-99.99	1.60	1.20	-0.60	0.80	0.77	-99.99	-99.99	-0.11	-0.22	0.33	1.36	-0.24	1.06	-1.20	0.10	-99.99	3.53	-1.53	-99.99	-0.35	1.29	0.87	-0.59	-0.15	-0.67	-0.58	3.74	5.31	0.38
19281127	0.12	0.12	-99.99	-0.42	0.80	-0.60	-0.38	4.52	-0.86	0.33	-99.99	0.90	-0.57	-0.04	-99.99	1.05	-0.40	-0.33	0.66	-99.99	1.56	-0.41	0.83	-1.07	-0.14	-99.99	-99.99	1.58	0.77	-0.64	1.08	0.17	0.00	1.55	-0.17	-99.99	0.29	0.54	-99.99	-0.52	0.26	0.38	0.29	0.50	0.02	0.84	-1.71	0.63	-0.66
19281128	-0.48	0.66	-99.99	1.26	0.03	0.02	2.46	-1.23	2.08	0.10	-99.99	-0.28	1.11	0.47	-99.99	0.50	1.38	-0.67	0.61	-99.99	0.14	3.47	0.82	3.00	-0.27	-99.99	-99.99	0.21	-0.26	0.65	5.42	0.98	-1.05	1.37	4.56	-99.99	0.26	1.08	-99.99	-0.38	0.20	-0.32	0.10	3.02	2.91	0.24	0.38	0.03	-1.47
19281130	1.50	-0.31	-99.99	2.72	-0.13	0.04	0.38	-0.10	-1.18	-0.71	-99.99	0.04	-0.13	-0.59	-99.99	-0.33	-0.61	-0.18	0.06	-99.99	-0.47	0.53	0.31	-2.11	-1.44	-99.99	-99.99	-0.08	-1.28	1.27	1.27	-0.08	-2.13	0.61	0.18	-99.99	0.34	0.00	-99.99	-0.59	0.74	-0.11	1.71	-0.10	-0.65	-0.14	0.50	-0.39	1.55
19281201	-0.41	-0.16	-99.99	-0.42	0.13	-0.81	0.49	-2.19	-0.17	-0.23	-99.99	0.99	-0.48	-0.34	-99.99	-0.53	-0.44	-0.23	-0.96	-99.99	-0.34	-1.36	-0.91	-2.77	-0.82	-99.99	-99.99	-0.77	-0.05	-0.23	-0.55	-0.39	0.00	0.15	-0.39	-99.99	-1.34	-0.54	-99.99	-0.92	-0.36	-0.32	-1.48	0.89	-1.21	-0.42	-0.95	-0.15	-0.44
19281203	-0.16	-0.01	-99.99	0.67	-1.12	1.22	-1.11	-0.10	-1.22	-1.11	-99.99	-0.60	-0.38	-0.75	-99.99	-0.16	-1.47	-0.16	-0.60	-99.99	-1.16	-1.29	0.22	4.05	-0.42	-99.99	-99.99	-0.61	-1.03	-1.78	-1.18	-0.70	-4.35	-3.25	-0.11	-99.99	-1.17	-0.68	-99.99	-0.68	-0.10	-0.13	-0.87	-1.01	-1.49	-0.64	-1.52	-1.29	-1.64
19281204	2.19	0.40	-99.99	0.16	0.55	-0.81	1.45	1.81	0.71	0.82	-99.99	-0.66	0.00	0.31	-99.99	0.06	0.49	1.00	-0.38	-99.99	0.81	1.11	0.69	-0.34	-0.17	-99.99	-99.99	-0.19	-0.15	0.34	0.36	-0.20	-6.82	-0.03	1.68	-99.99	1.62	0.07	-99.99	-0.79	-0.40	-0.23	0.15	-0.75	0.35	-1.43	0.13	0.14	-0.51
19281205	-1.10	-0.62	-99.99	-1.38	-0.36	-0.81	0.95	2.11	-0.41	0.38	-99.99	-0.68	0.00	-0.58	-99.99	-1.24	-0.63	2.26	-1.35	-99.99	-0.68	-0.01	0.08	-2.58	0.14	-99.99	-99.99	-1.28	-0.82	-2.12	-1.71	-0.36	4.88	-0.30	0.83	-99.99	-0.58	-0.48	-99.99	-0.22	-0.59	-1.95	0.19	0.45	0.04	1.10	-2.69	-1.00	2.44
19281206	-1.02	-3.17	-99.99	-4.54	-1.85	-4.71	-5.67	-3.66	-5.41	-1.48	-99.99	-3.01	-3.34	-1.98	-99.99	-3.27	-2.56	-0.56	-4.20	-99.99	-3.25	-4.54	-4.07	-4.05	-3.47	-99.99	-99.99	-6.64	-1.52	-5.09	-3.49	-1.34	-1.16	-3.96	-3.66	-99.99	-3.72	-1.09	-99.99	-4.70	-2.70	-3.90	-3.53	-2.37	-3.21	-1.15	-0.13	-4.48	-4.29
19281207	-1.31	-1.85	-99.99	-2.37	-0.85	-3.29	-3.01	-0.88	-4.99	-0.77	-99.99	-2.42	-0.35	-3.87	-99.99	-3.50	-1.88	-3.26	-2.89	-99.99	-2.60	-3.93	-4.13	-4.29	-0.33	-99.99	-99.99	-0.30	-1.06	-2.99	-1.18	-1.38	0.00	-0.32	-0.16	-99.99	-2.40	-0.55	-99.99	-1.17	-0.49	-3.65	-3.84	-2.14	-1.49	-2.46	-0.79	-4.04	-1.68
19281208	-0.76	-1.65	-99.99	-0.43	-1.13	-4.63	-3.14	-0.31	-1.81	-1.36	-99.99	-2.53	-1.09	-0.59	-99.99	-4.64	-0.68	-4.25	-1.46	-99.99	-5.59	-3.30	-3.15	-8.08	-0.31	-99.99	-99.99	-1.49	-0.85	-1.61	-0.91	-0.70	-1.76	-2.65	0.40	-99.99	-3.05	-1.67	-99.99	-2.02	-1.09	-2.08	-3.79	-1.61	-2.11	-4.17	-2.13	-1.26	-2.48
19281210	-0.03	1.52	-99.99	0.60	-0.58	-1.18	2.15	-0.38	0.47	-0.73	-99.99	-0.05	-0.19	0.85	-99.99	1.91	1.24	4.20	3.26	-99.99	3.35	2.91	2.46	2.35	0.31	-99.99	-99.99	2.16	-0.06	2.73	1.15	0.97	-1.80	0.13	0.48	-99.99	0.86	1.98	-99.99	2.35	0.79	2.23	0.67	-1.00	-1.58	1.87	1.53	2.37	-0.93
19281211	1.38	1.74	-99.99	0.25	1.44	3.79	3.26	2.16	3.91	1.32	-99.99	1.53	2.11	2.05	-99.99	2.55	3.03	2.82	2.64	-99.99	2.82	2.08	2.56	-0.50	0.88	-99.99	-99.99	3.05	2.21	2.45	2.33	2.29	-2.44	2.73	1.18	-99.99	2.18	1.11	-99.99	1.85	1.15	0.15	4.39	3.50	4.56	0.88	0.94	1.40	-2.37
19281212	-0.11	-0.42	-99.99	-0.50	-0.06	1.10	1.20	0.46	-1.82	0.27	-99.99	0.39	0.26	-0.09	-99.99	0.82	-0.49	-0.04	-1.11	-99.99	-0.42	-1.35	-2.35	-1.63	0.15	-99.99	-99.99	-0.05	-0.88	-0.81	-0.82	0.05	-3.12	0.73	3.93	-99.99	-0.20	-1.37	-99.99	-1.10	-0.41	-0.71	-1.25	-0.08	-0.78	0.21	-0.30	-1.73	-0.11
19281213	-0.50	0.08	-99.99	0.00	0.02	0.96	-0.33	2.30	-0.77	-0.35	-99.99	-0.70	-1.24	-0.63	-99.99	-0.80	-0.41	-1.00	-0.34	-99.99	-1.30	-0.77	-0.36	1.09	-0.43	-99.99	-99.99	-0.19	-0.03	-0.87	0.15	-1.09	-3.23	0.54	4.25	-99.99	0.22	-1.04	-99.99	-0.03	0.17	-0.39	-0.49	0.34	-0.13	0.11	-1.06	0.63	-2.53
19281214	0.62	-0.15	-99.99	0.67	0.09	0.56	-0.35	-2.15	-0.34	0.30	-99.99	0.45	1.05	0.05	-99.99	-0.32	0.74	1.71	0.05	-99.99	-0.09	2.48	-1.01	-0.51	0.18	-99.99	-99.99	0.28	1.23	-0.21	-0.07	0.46	-1.33	0.11	-0.10	-99.99	1.61	1.05	-99.99	-0.79	0.97	-0.35	-0.16	0.30	0.23	0.63	-0.17	1.42	0.99
19281215	-0.94	-0.50	-99.99	-1.79	0.31	-0.07	0.05	0.22	-0.52	-0.35	-99.99	0.96	-0.26	-0.19	-99.99	-0.74	0.55	-1.11	-1.35	-99.99	-0.46	-0.65	-0.21	5.27	-0.04	-99.99	-99.99	-0.99	1.70	0.02	-0.35	-0.07	-1.35	-0.79	-0.90	-99.99	-0.53	-0.28	-99.99	-0.29	-0.16	0.51	-0.73	-0.73	-0.07	0.35	-1.08	-1.17	0.46
19281217	0.39	-0.34	-99.99	-0.56	0.36	-2.67	-1.08	-0.64	-0.45	-1.86	-99.99	0.56	-0.48	-0.76	-99.99	-1.38	1.20	-1.43	0.59	-99.99	-0.66	-0.45	-0.43	2.37	-0.25	-99.99	-99.99	-0.52	-0.95	-1.11	0.11	-0.02	-1.37	-0.68	-0.77	-99.99	0.21	0.56	-99.99	0.28	-0.58	-1.89	-0.73	-1.51	-1.36	-0.28	-0.27	-0.30	-1.15
19281218	0.57	1.22	-99.99	3.51	0.29	0.02	0.31	3.92	3.32	0.94	-99.99	0.52	-0.62	1.70	-99.99	-0.34	-0.88	1.39	1.20	-99.99	0.78	1.67	1.07	4.26	0.47	-99.99	-99.99	2.03	0.03	0.87	1.77	0.14	2.78	1.12	0.38	-99.99	-0.15	-1.25	-99.99	2.24	0.45	3.30	2.33	0.94	2.64	-2.24	0.00	1.23	1.41
19281219	-0.54	0.27	-99.99	0.54	0.59	2.14	0.74	1.44	1.85	-0.08	-99.99	0.37	1.36	1.26	-99.99	0.47	0.94	-2.04	2.45	-99.99	1.60	1.46	1.71	2.35	0.43	-99.99	-99.99	1.66	0.11	1.37	0.87	0.39	2.03	-0.40	0.65	-99.99	2.62	2.95	-99.99	0.24	0.48	0.69	2.07	0.01	0.56	2.86	2.19	2.64	1.14
19281220	2.18	0.13	-99.99	0.76	0.08	-0.93	1.88	-0.53	-0.77	-0.07	-99.99	1.29	0.59	0.39	-99.99	1.00	0.01	0.69	0.93	-99.99	0.23	1.70	0.66	-1.58	1.65	-99.99	-99.99	-0.54	-0.55	0.45	0.09	0.08	-0.66	2.17	-0.63	-99.99	1.75	-0.54	-99.99	1.00	0.04	0.45	-0.10	0.29	0.16	0.36	1.20	0.10	-2.65
19281221	-0.40	0.83	-99.99	-0.21	0.24	0.38	0.10	-0.55	0.04	0.57	-99.99	2.81	0.22	0.65	-99.99	0.53	1.02	1.83	0.94	-99.99	2.73	2.71	2.26	1.15	0.89	-99.99	-99.99	1.59	0.28	1.02	-0.32	-0.18	0.00	0.86	-0.29	-99.99	-0.02	-0.27	-99.99	0.70	0.82	-1.12	3.11	0.81	0.57	-0.59	0.79	2.81	-0.74
19281222	-1.37	-0.06	-99.99	1.15	0.18	-1.10	-0.93	0.39	1.62	0.08	-99.99	-0.46	0.53	0.61	-99.99	1.55	0.71	-1.05	0.23	-99.99	0.32	0.19	-0.33	0.26	-0.34	-99.99	-99.99	1.18	-0.43	-0.22	0.79	0.32	2.67	-0.47	0.39	-99.99	0.67	0.27	-99.99	0.35	-0.11	0.91	-0.28	0.17	-0.05	-0.25	1.18	0.71	0.70
19281224	1.03	1.02	-99.99	1.35	0.07	1.55	0.61	-0.32	2.03	2.86	-99.99	0.37	0.10	1.63	-99.99	1.23	-0.11	0.91	0.78	-99.99	3.57	1.30	1.43	-0.66	-0.69	-99.99	-99.99	0.82	0.50	0.51	0.71	0.20	1.30	-0.31	1.06	-99.99	2.58	1.30	-99.99	0.16	0.08	0.25	2.05	0.16	1.51	1.19	0.13	3.12	-0.05
19281226	-0.94	-0.01	-99.99	-1.07	0.15	-1.81	-0.74	-1.25	-1.62	0.88	-99.99	0.05	-0.22	0.04	-99.99	-1.25	-1.03	-1.92	-1.52	-99.99	0.38	1.92	-1.21	-2.59	0.06	-99.99	-99.99	-0.69	-0.33	-0.01	-0.25	0.45	5.13	-0.38	2.63	-99.99	-1.27	0.07	-99.99	1.91	0.03	-0.05	-1.62	-0.35	-0.02	1.57	-0.13	-1.91	-1.08
19281227	1.00	0.16	-99.99	-0.32	-0.28	0.56	1.25	0.10	1.41	-0.38	-99.99	0.02	0.36	-0.07	-99.99	-0.56	0.91	-0.65	2.46	-99.99	0.87	1.63	1.04	2.88	-0.08	-99.99	-99.99	0.46	0.90	0.19	0.25	-0.21	1.22	1.78	1.50	-99.99	2.71	-1.35	-99.99	1.89	0.13	0.40	1.58	-0.31	0.30	0.75	0.52	0.58	1.54
19281228	0.39	1.95	-99.99	-0.06	0.31	5.48	0.25	-0.20	1.18	0.92	-99.99	0.44	1.22	1.94	-99.99	1.00	0.66	3.63	2.31	-99.99	2.62	2.67	0.91	2.81	2.29	-99.99	-99.99	1.66	0.68	0.52	2.11	0.49	0.00	-1.28	4.09	-99.99	1.15	0.82	-99.99	1.91	0.58	2.27	1.51	-0.38	0.74	1.00	0.52	1.67	0.46
19281229	-0.16	0.09	-99.99	-0.64	0.23	-2.10	0.56	1.08	-0.51	-1.48	-99.99	-0.56	0.05	-0.18	-99.99	0.58	-0.10	1.41	0.50	-99.99	0.46	0.26	0.34	1.68	-0.39	-99.99	-99.99	0.24	0.63	0.19	0.36	-0.12	-1.20	0.03	-0.50	-99.99	-0.76	-0.54	-99.99	-0.90	0.64	1.69	-0.45	0.38	0.27	0.20	0.68	-0.10	-1.94
19281231	-1.17	0.64	-99.99	0.99	-0.13	0.44	1.50	-0.92	1.22	0.68	-99.99	-0.60	0.85	1.06	-99.99	1.33	0.44	-1.69	2.03	-99.99	-0.19	0.95	3.18	0.75	1.92	-99.99	-99.99	1.54	-0.05	2.10	1.50	0.66	1.22	0.53	0.68	-99.99	0.67	0.00	-99.99	0.79	1.00	0.33	0.55	1.04	3.01	0.42	-0.13	1.85	2.40
19290102	0.52	1.77	-99.99	1.17	1.43	1.52	4.39	0.04	1.91	1.56	-99.99	1.81	-0.13	1.82	-99.99	1.62	0.70	1.19	0.87	-99.99	2.23	7.45	1.98	-0.53	1.52	-99.99	-99.99	2.03	1.36	1.48	-0.34	0.99	6.02	0.50	-0.43	-99.99	0.33	-0.14	-99.99	0.85	1.27	-0.20	0.44	0.96	2.52	0.32	-0.13	1.22	2.85
19290103	0.13	1.18	-99.99	0.56	0.58	2.50	0.86	1.50	0.15	0.58	-99.99	0.85	-0.24	-0.26	-99.99	-1.52	1.61	-0.34	0.80	-99.99	0.02	-1.84	-0.78	-1.87	3.64	-99.99	-99.99	0.59	0.25	-0.62	0.37	1.14	-1.14	0.23	-0.92	-99.99	-0.14	1.64	-99.99	-0.62	0.13	-0.42	-0.12	0.67	0.27	1.03	2.00	-0.17	2.64
19290104	0.86	0.45	-99.99	-1.61	-0.29	-1.39	0.13	-0.36	0.27	0.18	-99.99	0.18	0.16	-0.32	-99.99	1.18	2.00	1.22	0.41	-99.99	-0.63	1.49	-2.08	0.16	-0.52	-99.99	-99.99	-0.59	0.96	-0.73	0.44	-0.59	-8.05	-0.39	1.74	-99.99	4.12	0.13	-99.99	0.61	1.07	-4.86	-0.36	-0.93	-1.12	-0.43	-0.88	-0.14	2.02
19290105	0.61	-0.78	-99.99	-0.46	-0.50	1.25	-0.43	1.03	-2.39	-0.53	-99.99	-0.54	-0.55	-0.31	-99.99	0.30	-1.38	1.13	-1.20	-99.99	-0.94	-2.05	-1.76	0.83	-1.60	-99.99	-99.99	-1.61	-0.51	-0.47	-0.66	-0.20	-0.62	-1.03	0.38	-99.99	-0.25	-0.54	-99.99	-0.11	-0.67	-0.59	-0.70	-0.29	-1.21	2.46	-1.37	-1.09	-1.02
19290107	-1.37	-2.18	-99.99	-0.86	-0.65	-2.81	-1.76	-1.98	-1.66	-1.50	-99.99	0.09	-0.07	-1.73	-99.99	-1.28	-0.79	-0.62	-1.49	-99.99	-0.79	-2.38	-0.55	0.80	-1.14	-99.99	-99.99	-1.23	-0.77	-1.33	-1.68	-0.31	0.63	-1.01	-2.22	-99.99	-0.48	-0.81	-99.99	1.97	-1.23	3.38	-1.72	-0.52	-0.94	-2.05	-0.49	-0.81	-2.00
19290108	0.05	0.24	-99.99	-0.65	-0.83	-0.51	-1.00	-0.29	0.72	-0.49	-99.99	-0.39	-0.58	0.04	-99.99	-0.86	-0.22	-0.65	-0.53	-99.99	-0.74	2.32	-0.69	-0.49	-0.69	-99.99	-99.99	-0.14	1.56	-1.07	-0.04	-0.12	-1.25	0.65	0.30	-99.99	-0.56	-0.82	-99.99	-0.51	-0.11	-0.14	-0.61	-0.42	1.26	0.66	0.90	0.86	2.00
19290109	0.17	0.68	-99.99	-0.04	1.00	1.71	3.26	0.14	1.68	0.21	-99.99	1.01	0.40	1.34	-99.99	1.66	1.34	-1.39	1.35	-99.99	2.62	0.34	3.31	2.08	0.88	-99.99	-99.99	1.43	-0.89	1.26	1.25	-0.06	0.00	1.43	0.40	-99.99	3.23	0.00	-99.99	1.10	0.61	0.51	0.96	1.60	1.11	1.38	0.13	0.98	0.73
19290110	-0.52	0.37	-99.99	0.37	1.67	-1.49	0.41	0.10	0.48	0.26	-99.99	-0.28	0.13	0.97	-99.99	0.34	0.02	-2.07	0.31	-99.99	0.31	0.09	-0.49	1.00	0.44	-99.99	-99.99	0.22	-0.60	-0.48	0.28	0.76	-1.27	0.08	0.32	-99.99	2.69	0.82	-99.99	-0.07	0.44	0.50	0.85	0.52	-0.14	-0.32	-0.51	1.05	-0.85
19290111	1.09	-0.19	-99.99	0.68	0.77	1.67	0.68	0.56	-0.47	0.41	-99.99	-0.35	4.42	0.28	-99.99	-0.35	-0.04	0.68	0.83	-99.99	-0.09	-0.62	-0.98	-0.52	-0.95	-99.99	-99.99	0.27	-0.11	-0.59	1.04	0.10	1.28	0.34	0.74	-99.99	3.52	0.14	-99.99	-0.82	-0.07	0.20	-0.52	0.72	-0.07	-0.18	0.19	-0.17	-0.76
19290112	-0.19	0.05	-99.99	1.04	-0.11	-1.06	0.41	-1.24	-0.06	0.05	-99.99	0.58	0.24	-0.91	-99.99	0.36	-0.29	0.00	-0.08	-99.99	-0.01	-0.36	-0.35	2.45	1.21	-99.99	-99.99	0.42	-0.31	-0.57	0.13	-0.22	1.27	0.01	-1.39	-99.99	0.38	-0.14	-99.99	0.03	-0.25	-1.27	-0.70	-0.14	0.80	0.93	1.28	0.88	-0.70
19290114	0.09	0.71	-99.99	0.77	-0.55	-0.39	-1.22	0.27	0.54	0.47	-99.99	-0.29	-0.52	1.77	-99.99	0.33	0.33	0.00	0.39	-99.99	1.48	-0.26	0.59	4.92	-0.45	-99.99	-99.99	-0.83	0.29	0.08	-0.32	0.46	-5.00	0.22	-0.23	-99.99	-0.68	-0.75	-99.99	-0.21	0.60	1.37	0.00	-1.59	-0.58	-0.17	0.20	-0.21	-0.58
19290115	0.03	-1.13	-99.99	-0.88	-0.82	0.30	-1.45	0.02	-0.96	-0.90	-99.99	-1.28	-0.36	-1.01	-99.99	-0.70	0.39	0.00	-1.75	-99.99	-0.45	-1.14	-1.83	-5.12	-0.94	-99.99	-99.99	-0.60	-1.32	-0.59	-0.78	1.14	6.58	-1.28	0.09	-99.99	-2.25	-0.34	-99.99	-2.52	-0.93	-0.86	-1.52	1.20	-0.87	-0.42	-1.14	-1.85	-1.92
19290116	-0.42	1.06	-99.99	-0.10	0.17	0.69	1.28	2.01	1.90	-0.35	-99.99	0.56	0.57	2.24	-99.99	0.00	-0.13	0.52	2.30	-99.99	1.01	1.54	0.76	1.50	0.44	-99.99	-99.99	0.49	0.48	0.32	1.84	0.61	-7.41	0.20	-0.57	-99.99	2.49	1.10	-99.99	1.60	0.46	-1.23	0.15	-0.79	1.79	-0.76	-0.64	0.99	0.72
19290117	-0.46	0.65	-99.99	1.09	-0.02	4.23	0.51	-1.08	0.07	0.18	-99.99	0.27	-0.11	-0.07	-99.99	0.66	0.59	-0.67	1.17	-99.99	1.78	1.74	0.88	0.46	-0.24	-99.99	-99.99	4.35	0.00	0.77	0.17	0.10	1.33	0.74	1.24	-99.99	0.43	0.68	-99.99	0.37	0.53	0.63	1.02	0.85	0.81	0.73	3.72	1.06	0.46
19290118	0.49	0.08	-99.99	2.11	0.69	-0.80	0.47	0.80	2.27	0.68	-99.99	0.24	-0.45	-0.18	-99.99	-1.61	0.76	2.55	0.98	-99.99	1.08	-0.85	-0.87	-1.92	-0.74	-99.99	-99.99	0.39	0.42	-0.18	0.54	-0.09	2.63	-1.13	-0.86	-99.99	-0.20	-0.95	-99.99	-0.29	0.38	0.09	-0.32	-0.11	0.55	-0.44	-1.26	0.25	-0.26
19290119	-0.88	-0.46	-99.99	1.10	-0.94	-0.57	0.72	7.05	-0.85	-0.79	-99.99	0.17	-0.47	0.68	-99.99	1.16	0.05	0.00	1.24	-99.99	0.43	-0.13	-0.18	-0.30	-0.07	-99.99	-99.99	0.77	0.07	0.43	0.07	-0.08	0.00	1.25	0.60	-99.99	-0.45	-0.96	-99.99	0.23	0.37	0.63	0.26	1.43	2.44	0.13	1.09	0.20	0.23
19290121	2.00	-0.48	-99.99	-1.64	0.40	-1.13	1.34	-1.85	-0.08	0.31	-99.99	0.78	0.57	2.37	-99.99	-0.31	0.34	-0.85	0.02	-99.99	-0.85	-0.81	0.72	0.71	0.21	-99.99	-99.99	2.41	0.28	-0.31	-0.30	0.21	-12.18	-0.43	0.37	-99.99	0.00	1.38	-99.99	0.21	-0.16	-0.53	0.44	-0.53	1.44	-0.85	0.25	0.16	1.96
19290122	-1.30	0.26	-99.99	0.88	0.35	0.36	-1.36	0.22	0.35	-0.17	-99.99	-0.31	0.85	4.36	-99.99	0.21	1.54	0.87	1.09	-99.99	0.20	0.35	1.15	-0.30	-0.13	-99.99	-99.99	0.92	-0.56	-0.77	1.49	0.19	5.11	0.41	-0.20	-99.99	2.77	-0.41	-99.99	1.42	0.14	0.14	0.06	-0.38	0.79	-0.76	2.72	-0.72	-0.34
19290123	0.90	0.01	-99.99	0.58	0.36	-1.85	1.48	-1.14	-0.82	-0.11	-99.99	1.30	2.04	2.06	-99.99	0.21	-0.64	-1.61	0.39	-99.99	0.51	2.07	0.60	0.33	-0.25	-99.99	-99.99	-0.43	-0.45	-0.51	1.31	1.91	4.86	0.24	-0.25	-99.99	0.42	0.34	-99.99	0.25	0.21	0.54	0.49	-0.60	0.24	0.43	-2.41	-0.36	-0.05
19290124	-1.63	-0.70	-99.99	0.83	-0.49	-0.64	-0.52	-2.02	0.73	-0.49	-99.99	0.62	-1.46	-1.52	-99.99	-1.74	-0.20	-0.49	-1.52	-99.99	0.57	-1.10	-0.59	-2.12	-0.74	-99.99	-99.99	-1.00	-0.21	-1.44	-0.06	0.12	3.31	-1.82	-0.79	-99.99	-1.82	0.20	-99.99	-1.20	-0.95	-1.33	-0.69	-0.49	0.24	-1.30	-0.72	-0.93	-1.41
19290125	1.97	0.42	-99.99	5.58	0.26	0.23	1.30	0.45	2.20	-0.62	-99.99	0.52	1.05	2.39	-99.99	1.01	0.91	0.50	0.77	-99.99	2.20	4.07	3.74	0.59	0.43	-99.99	-99.99	-0.20	0.33	-0.44	1.86	0.86	0.00	0.92	2.29	-99.99	0.66	-0.41	-99.99	0.61	0.24	-1.14	0.02	0.47	1.16	1.03	1.10	-0.08	2.64
19290126	-0.59	-0.11	-99.99	-0.89	0.48	0.33	-0.03	-0.52	0.41	-0.12	-99.99	0.19	-0.18	0.00	-99.99	-0.02	0.47	0.50	0.26	-99.99	0.98	-0.21	0.05	-0.50	0.39	-99.99	-99.99	0.23	0.18	-0.14	0.45	5.60	1.92	0.36	-0.11	-99.99	-0.50	-0.41	-99.99	0.39	0.00	-1.99	-0.72	0.44	0.67	0.69	0.61	0.39	1.87
19290128	0.79	0.12	-99.99	0.50	1.14	-0.75	0.28	-0.42	-0.39	-0.17	-99.99	-0.97	-1.06	0.05	-99.99	-0.75	0.47	0.00	-0.05	-99.99	0.51	0.48	-1.13	-0.26	0.01	-99.99	-99.99	-0.79	-0.39	-1.78	1.10	-1.26	-6.60	-0.75	0.18	-99.99	-0.26	-0.27	-99.99	-1.02	0.42	2.43	-1.08	-1.18	0.90	-0.80	1.34	-0.83	-1.71
19290129	1.95	-0.09	-99.99	-1.03	0.59	0.10	0.03	1.58	-0.22	-0.28	-99.99	0.03	-0.88	-0.29	-99.99	-1.28	-0.20	0.29	-0.91	-99.99	0.08	0.01	-0.94	-0.60	-0.92	-99.99	-99.99	-0.21	0.13	-1.33	2.09	0.17	-1.68	-0.31	1.70	-99.99	-1.09	0.96	-99.99	-0.18	-0.36	0.04	-0.65	-0.39	-1.14	0.01	0.21	0.61	-1.18
19290130	3.15	-0.24	-99.99	-1.22	-0.86	0.06	-0.07	0.38	-1.34	-0.46	-99.99	-0.68	0.17	1.26	-99.99	-0.69	-0.39	-1.04	-0.26	-99.99	-1.21	2.65	-1.39	-0.66	-0.17	-99.99	-99.99	-0.98	-0.37	-0.31	3.29	0.87	-0.68	0.29	0.57	-99.99	-1.45	-1.02	-99.99	0.75	0.68	-0.06	-0.10	-2.31	1.58	-0.77	2.17	0.42	-1.62
19290131	3.94	0.69	-99.99	1.50	-0.10	3.19	0.74	-0.81	2.14	0.24	-99.99	0.46	-0.26	6.06	-99.99	0.94	0.68	1.27	2.27	-99.99	1.37	-0.26	2.08	1.48	1.25	-99.99	-99.99	2.47	1.98	0.99	-0.87	0.48	0.00	1.32	0.21	-99.99	1.28	1.17	-99.99	2.73	1.85	-0.64	1.13	1.81	3.55	1.94	6.60	1.74	-2.19
19290201	-1.15	0.42	-99.99	0.17	-0.41	-0.38	1.10	-1.17	-1.23	0.28	-99.99	0.11	1.11	1.94	-99.99	0.11	1.20	0.11	0.99	-99.99	0.03	1.17	-0.72	1.30	0.62	-99.99	-99.99	0.64	0.63	1.09	-0.37	0.31	2.07	1.56	0.79	-99.99	-0.02	1.77	-99.99	1.56	1.27	0.80	0.47	-0.37	-0.11	0.63	2.21	2.03	0.71
19290202	0.89	0.52	-99.99	-0.67	0.22	0.45	0.35	1.14	-0.77	-0.42	-99.99	-0.11	0.66	-0.12	-99.99	0.22	0.50	0.99	-0.43	-99.99	-0.22	-0.43	-0.15	0.02	-0.26	-99.99	-99.99	0.22	-0.14	0.02	-0.57	0.01	4.73	-1.04	-0.13	-99.99	1.35	2.54	-99.99	-0.50	0.58	-0.27	-0.09	0.84	0.40	0.21	0.22	0.39	-1.09
19290204	-0.96	0.26	-99.99	-0.88	-0.14	-0.95	-0.48	-0.71	-0.44	0.00	-99.99	2.96	2.01	-1.37	-99.99	1.65	-1.15	3.24	0.04	-99.99	0.34	-1.00	0.73	3.70	-0.22	-99.99	-99.99	-0.23	0.81	-1.07	-1.80	-0.53	-1.94	0.29	0.24	-99.99	0.34	-0.52	-99.99	0.79	-0.66	-0.65	-0.25	2.13	1.40	-0.12	1.19	-2.37	2.19
19290205	0.89	-0.23	-99.99	1.02	-0.32	0.00	-0.65	-0.81	1.63	0.10	-99.99	0.60	-0.86	-0.67	-99.99	-0.70	0.58	1.49	1.56	-99.99	0.35	0.40	0.73	5.75	0.74	-99.99	-99.99	1.58	0.05	0.21	0.51	-0.36	-2.63	1.68	0.52	-99.99	0.37	0.00	-99.99	1.05	-0.64	-0.06	-0.05	-1.49	-1.69	-0.44	5.73	0.16	2.13
19290206	-1.29	-1.15	-99.99	-1.23	-0.58	-3.04	-1.38	0.41	-0.50	-0.41	-99.99	-0.99	-0.33	-0.26	-99.99	-0.16	-1.08	0.87	-1.05	-99.99	-1.11	-1.75	-0.68	-4.55	-0.78	-99.99	-99.99	-0.65	-1.18	-0.42	-0.58	-0.44	2.70	0.24	-0.09	-99.99	-1.30	-1.05	-99.99	-0.29	-0.97	-1.13	-0.74	-0.70	-0.31	-1.25	5.65	-0.11	-3.13
19290207	-3.70	-2.50	-99.99	-4.65	-2.53	0.06	-4.42	-1.62	-4.80	-2.08	-99.99	-3.00	-3.63	-3.47	-99.99	-2.30	-3.81	-1.03	-3.59	-99.99	-3.53	-5.37	-2.99	-5.35	-2.22	-99.99	-99.99	-2.42	-2.46	-2.28	-2.98	-2.42	2.63	-2.49	-2.74	-99.99	-3.77	-2.65	-99.99	-3.18	-1.82	-2.17	-2.48	-1.79	-2.51	-2.68	-7.54	-3.40	-3.44
19290208	-1.05	-1.23	-99.99	-3.35	-0.55	-3.70	-2.47	-1.06	-2.48	-0.54	-99.99	-0.99	-0.32	-1.58	-99.99	-2.11	-0.90	-0.11	-0.74	-99.99	-1.09	-1.06	-1.74	-1.88	-0.72	-99.99	-99.99	-0.74	0.04	-0.48	-0.20	-1.17	-1.28	-0.87	-0.39	-99.99	-2.44	0.14	-99.99	-0.84	-0.58	-1.87	-0.91	-0.64	-1.92	-1.46	-2.88	-0.88	-1.96
19290211	0.49	1.77	-99.99	3.99	1.15	0.91	4.19	0.40	3.82	0.31	-99.99	1.21	1.46	2.77	-99.99	2.27	1.46	2.06	3.31	-99.99	3.82	3.24	2.29	2.40	0.89	-99.99	-99.99	4.43	0.22	1.71	2.28	2.83	0.00	2.02	1.33	-99.99	2.97	0.41	-99.99	2.26	1.09	2.30	1.42	1.75	0.89	0.70	6.27	1.89	2.21
19290213	0.79	-0.35	-99.99	-1.14	-0.95	-0.46	1.97	-0.90	-0.89	-0.10	-99.99	-0.29	0.82	1.36	-99.99	-1.12	0.30	-1.82	0.99	-99.99	-0.06	-1.15	-0.93	-0.36	0.18	-99.99	-99.99	0.29	0.45	0.99	0.90	-0.51	-2.60	-0.57	0.56	-99.99	-1.71	1.28	-99.99	0.33	-0.04	-1.93	-0.57	-0.92	1.26	0.08	2.50	0.27	0.18
19290214	-0.02	-0.49	-99.99	-0.08	-0.41	-1.32	-1.62	-0.48	-0.30	-0.35	-99.99	-0.45	-1.02	-1.60	-99.99	-1.22	-0.37	0.20	-0.87	-99.99	-0.98	-0.49	0.07	-0.42	-0.35	-99.99	-99.99	-0.18	-0.34	-0.76	0.31	-1.60	0.00	0.25	-0.06	-99.99	0.10	-1.27	-99.99	-0.17	-0.83	-0.28	-0.66	0.44	-1.84	-0.78	-1.97	-1.18	-1.12
19290215	-0.63	-1.29	-99.99	-2.63	-0.17	-0.40	-1.66	-1.66	-2.80	-0.95	-99.99	-1.19	-0.58	-2.03	-99.99	0.25	-1.50	-0.31	-2.10	-99.99	-1.86	-2.40	-1.66	-2.13	-0.95	-99.99	-99.99	-1.90	-1.23	-1.98	-1.74	-0.92	0.00	-2.30	-1.43	-99.99	-3.76	-1.08	-99.99	-1.61	-0.99	-0.83	-1.37	-1.14	-0.04	-0.42	-1.49	-1.49	-2.30
19290216	-0.62	-1.17	-99.99	-2.52	-1.41	-0.57	-1.85	-4.16	-1.57	-0.60	-99.99	0.75	-1.91	-1.86	-99.99	-3.07	-2.07	-1.65	-1.33	-99.99	-1.94	-1.73	-1.46	-1.97	-0.91	-99.99	-99.99	-2.31	-1.00	-0.76	-1.78	-0.97	-1.33	-0.94	-0.98	-99.99	0.75	0.00	-99.99	-2.19	-0.77	-3.69	-1.86	-0.79	-3.38	-1.74	-2.14	-1.83	-1.81
19290218	0.04	0.33	-99.99	1.99	-0.54	-0.78	2.10	0.78	1.33	-1.48	-99.99	-0.42	1.13	0.91	-99.99	0.64	0.70	1.59	1.69	-99.99	1.59	1.61	1.49	1.23	-0.14	-99.99	-99.99	3.22	0.31	0.19	2.06	0.37	-1.35	1.00	0.67	-99.99	1.78	0.27	-99.99	2.38	1.01	2.94	1.06	1.37	2.29	0.10	2.08	3.59	0.11
19290219	0.75	0.45	-99.99	1.33	0.61	-0.04	1.12	1.68	-0.17	1.31	-99.99	0.04	0.40	0.94	-99.99	1.65	0.64	-0.16	0.01	-99.99	0.14	0.62	-0.15	1.33	0.84	-99.99	-99.99	-1.37	0.49	-0.23	0.13	1.08	-0.34	0.64	1.02	-99.99	-0.47	0.27	-99.99	1.27	-0.14	2.03	0.06	-0.13	-0.27	0.61	0.00	-0.28	1.38
19290220	0.96	0.84	-99.99	0.91	-0.23	2.38	-0.06	1.46	1.53	0.09	-99.99	3.25	0.96	1.13	-99.99	-0.13	0.39	-0.42	0.93	-99.99	1.65	0.83	1.89	3.19	1.57	-99.99	-99.99	1.23	1.98	0.21	0.56	0.27	0.34	0.24	0.15	-99.99	2.14	-0.41	-99.99	1.67	0.64	-0.30	1.19	0.75	2.46	0.64	-0.71	0.27	0.97
19290221	0.06	0.34	-99.99	0.59	0.09	1.50	0.16	0.23	-0.92	0.14	-99.99	1.00	-0.32	1.58	-99.99	1.85	0.45	4.59	1.36	-99.99	-0.20	2.49	1.16	-0.91	-0.05	-99.99	-99.99	0.11	2.31	0.14	-0.14	1.26	-1.37	0.40	0.20	-99.99	1.34	-0.14	-99.99	0.34	0.55	1.44	1.28	0.37	0.23	0.13	0.70	1.23	-0.15
19290225	0.46	0.39	-99.99	0.70	-0.08	0.37	-0.55	2.02	0.75	0.12	-99.99	1.21	-0.07	0.00	-99.99	5.20	-0.05	-0.87	1.63	-99.99	2.04	0.21	-0.64	-0.66	-0.14	-99.99	-99.99	0.65	0.48	0.45	-0.54	0.62	1.39	-2.53	1.01	-99.99	-0.72	0.55	-99.99	0.04	0.21	-0.30	0.26	-0.40	6.31	0.59	-0.75	0.23	-1.00
19290226	-0.19	-0.36	-99.99	1.08	0.20	-1.78	3.95	-1.09	-1.00	0.33	-99.99	-0.44	0.35	-0.42	-99.99	-0.74	-0.20	-0.34	1.48	-99.99	-0.24	1.03	-0.22	-0.40	0.69	-99.99	-99.99	2.14	-0.24	2.28	-0.43	0.26	0.00	4.18	0.09	-99.99	-0.80	0.41	-99.99	0.06	-0.18	1.01	-0.72	0.05	2.81	-0.28	-0.33	1.03	-0.68
19290227	0.39	0.34	-99.99	1.54	-0.10	3.63	1.78	-0.51	0.61	0.65	-99.99	-0.58	0.26	2.68	-99.99	0.79	0.81	0.18	1.35	-99.99	0.77	1.19	3.27	0.61	0.39	-99.99	-99.99	1.05	0.44	0.26	0.88	0.68	4.79	0.84	0.65	-99.99	1.84	0.27	-99.99	2.46	0.58	0.16	0.39	-0.09	0.96	0.95	-1.41	2.18	1.80
19290228	10.77	0.23	-99.99	0.08	1.67	-1.91	0.55	0.48	1.37	-0.50	-99.99	-0.12	-0.66	0.16	-99.99	-0.58	0.43	0.32	3.56	-99.99	1.96	1.10	0.39	1.76	1.62	-99.99	-99.99	2.64	-0.77	0.32	1.67	0.20	1.96	1.66	0.32	-99.99	2.22	0.88	-99.99	0.83	0.31	-0.18	1.15	1.02	-2.32	-0.78	-0.78	0.86	-1.08
19290301	-5.18	0.42	-99.99	-0.86	1.67	2.43	0.38	0.81	0.27	1.13	-99.99	0.22	0.46	0.64	-99.99	0.29	0.52	1.01	2.25	-99.99	0.99	1.32	0.50	2.65	1.05	-99.99	-99.99	1.59	0.67	-0.36	1.25	-0.17	2.56	0.51	1.76	-99.99	0.28	0.00	-99.99	1.56	2.32	0.00	0.94	1.56	1.25	1.30	0.11	4.01	-0.23
19290302	-1.83	0.06	-99.99	-0.17	-0.41	0.81	-1.05	0.12	-0.22	0.14	-99.99	0.32	0.02	-0.86	-99.99	-0.94	-0.12	1.34	-1.20	-99.99	-0.80	-0.93	0.09	-1.00	-0.17	-99.99	-99.99	-0.17	0.13	0.30	0.19	0.03	-2.50	-1.60	0.72	-99.99	-0.18	-0.74	-99.99	-0.64	-0.20	0.17	-0.38	-1.46	-0.38	0.47	-0.11	0.54	0.22
19290304	-0.16	-0.57	-99.99	-1.11	-0.83	-0.05	-2.38	0.20	-1.72	-0.68	-99.99	0.73	-0.24	-1.83	-99.99	-0.45	-1.43	0.92	0.10	-99.99	-2.04	-2.51	-1.07	-2.00	-0.84	-99.99	-99.99	-1.02	0.01	-0.69	-0.78	-0.08	0.64	-2.33	1.04	-99.99	0.90	-0.07	-99.99	-1.73	-0.67	-1.48	-0.90	-1.06	-0.88	-0.93	-0.53	-2.38	-1.39
19290305	-1.22	-0.88	-99.99	-0.83	0.48	-2.36	-1.99	-2.03	-0.05	-1.15	-99.99	-1.15	-0.75	-1.04	-99.99	-0.28	-0.67	0.03	0.19	-99.99	-0.46	-0.83	-1.39	-3.02	-1.57	-99.99	-99.99	2.84	-0.65	-0.70	-1.90	-0.32	-3.18	1.59	0.84	-99.99	-0.65	0.34	-99.99	-1.18	-0.28	-0.28	-1.00	-0.61	-1.47	-0.85	0.38	-0.80	-0.19
19290306	-2.20	-1.16	-99.99	-1.54	-1.32	-1.90	-1.75	-0.30	-2.67	-0.62	-99.99	-0.73	-1.07	-1.12	-99.99	-2.08	-1.58	-0.56	-1.34	-99.99	-2.01	-1.96	-1.78	-0.54	-1.27	-99.99	-99.99	-2.64	-1.48	-1.20	-1.71	-1.13	-0.66	-3.37	-0.64	-99.99	-0.25	-0.95	-99.99	-1.46	-1.48	-1.41	-1.66	-1.17	-0.81	-1.42	-2.82	-3.60	-1.51
19290307	1.28	0.29	-99.99	0.46	0.05	2.27	0.91	-1.37	-0.38	0.24	-99.99	0.45	0.30	1.06	-99.99	1.30	-0.62	0.40	1.15	-99.99	1.37	2.29	0.22	2.30	0.63	-99.99	-99.99	0.41	-0.05	0.37	1.15	0.77	-1.32	1.56	1.03	-99.99	0.87	0.14	-99.99	1.06	0.48	-1.15	1.11	1.61	0.06	-0.44	0.00	1.72	0.50
19290308	-0.87	0.40	-99.99	0.61	-0.80	4.34	1.87	0.44	-0.08	-0.21	-99.99	1.11	0.04	-0.08	-99.99	-0.64	0.43	-1.21	0.82	-99.99	1.60	2.15	1.20	0.12	0.49	-99.99	-99.99	0.98	0.31	1.53	0.07	0.32	0.00	2.38	-0.88	-99.99	1.05	-1.23	-99.99	2.22	-0.20	1.55	0.10	0.46	1.02	0.00	0.81	1.43	0.27
19290309	-0.51	-0.08	-99.99	0.98	0.05	-3.83	-1.13	-0.36	0.01	-0.52	-99.99	0.39	0.65	0.10	-99.99	-0.16	0.45	0.16	-0.09	-99.99	-1.27	0.40	-0.23	-0.18	0.40	-99.99	-99.99	-0.53	0.16	0.58	0.00	0.13	1.01	-0.12	2.42	-99.99	-0.69	0.55	-99.99	-0.43	-0.27	-0.26	0.24	-0.46	0.51	-0.64	-1.57	-0.04	1.98
19290311	-1.35	-1.04	-99.99	-0.78	-0.72	0.80	0.04	-0.90	-0.31	-0.62	-99.99	-0.15	-0.57	-1.31	-99.99	-0.14	-1.23	-1.12	-2.38	-99.99	-1.86	-2.02	-1.33	-2.36	1.02	-99.99	-99.99	-2.90	-1.15	-1.11	-0.87	-1.08	5.65	-2.02	0.66	-99.99	-1.74	0.14	-99.99	-3.37	-0.85	-0.47	-1.90	-0.58	-0.37	1.71	0.16	-0.22	0.94
19290312	-0.31	0.21	-99.99	1.78	-0.85	-0.86	-0.80	-0.51	-1.20	-0.69	-99.99	-0.50	-0.40	0.52	-99.99	-0.98	-0.27	1.42	0.97	-99.99	-0.21	0.84	0.19	-1.00	1.43	-99.99	-99.99	1.70	-0.87	0.87	-0.22	0.77	-3.77	2.77	0.34	-99.99	-0.01	-0.83	-99.99	0.03	-0.17	-1.05	-0.04	-0.66	-0.63	-0.82	0.47	-1.36	-0.60
19290313	1.73	0.63	-99.99	1.48	1.34	-0.59	2.28	0.55	0.80	-0.28	-99.99	0.72	0.66	1.81	-99.99	1.01	0.55	2.77	1.05	-99.99	1.20	0.99	1.27	1.82	-0.30	-99.99	-99.99	0.78	0.32	2.01	1.31	1.06	-2.61	-0.98	1.01	-99.99	-0.14	1.74	-99.99	0.83	0.06	-0.16	0.23	0.00	3.01	-0.16	-1.80	1.00	0.74
19290314	0.82	1.08	-99.99	-1.44	-0.08	2.98	2.49	0.03	2.02	2.49	-99.99	1.09	-0.05	2.35	-99.99	2.08	2.26	0.90	1.46	-99.99	1.35	3.24	4.08	2.79	1.04	-99.99	-99.99	0.57	-0.04	1.60	0.88	1.00	1.01	-1.23	1.52	-99.99	1.87	0.48	-99.99	2.15	0.47	1.20	1.02	2.18	1.58	1.13	-0.24	1.37	0.41
19290315	-0.12	0.93	-99.99	0.98	0.66	0.65	-0.70	0.26	3.07	1.47	-99.99	0.69	0.51	-0.18	-99.99	-0.33	-0.36	-2.00	1.61	-99.99	0.42	1.78	2.38	1.22	0.22	-99.99	-99.99	1.34	0.88	3.25	0.14	-0.35	1.00	1.42	-0.57	-99.99	0.00	0.00	-99.99	1.60	0.01	-0.29	1.83	-0.42	0.81	0.43	0.88	0.84	0.58
19290316	-0.26	0.33	-99.99	1.25	-0.21	0.35	-0.66	0.36	0.52	-0.07	-99.99	0.82	0.05	-0.75	-99.99	-0.44	-0.08	0.55	1.19	-99.99	1.18	0.49	-0.48	-1.03	0.22	-99.99	-99.99	2.51	-0.36	1.22	-0.23	-0.21	0.00	-0.06	0.32	-99.99	0.34	-1.09	-99.99	-0.42	-0.16	0.78	0.85	0.59	-0.85	-0.51	0.94	-0.16	-0.38
19290318	0.02	-0.34	-99.99	-1.07	0.61	-1.29	0.03	-0.23	-2.28	-0.71	-99.99	1.21	-0.04	-0.43	-99.99	-0.34	-0.51	-1.08	-0.08	-99.99	-0.12	-2.07	-0.02	-1.15	1.18	-99.99	-99.99	-0.22	-0.59	-0.42	-0.23	-0.26	1.32	-0.43	1.13	-99.99	-0.50	0.00	-99.99	-1.54	-0.52	-0.50	-1.19	0.94	0.98	-0.08	3.76	1.19	-1.92
19290319	-0.01	-0.16	-99.99	-1.23	-0.96	-1.29	1.41	1.09	-0.85	-1.06	-99.99	2.42	0.86	0.04	-99.99	-0.38	0.69	0.00	0.80	-99.99	0.51	-1.18	-0.86	0.45	0.33	-99.99	-99.99	1.21	-0.50	-0.13	0.07	0.31	0.65	-0.20	0.66	-99.99	-0.72	-0.55	-99.99	1.57	0.44	-0.65	-0.26	0.19	-0.15	-1.68	2.35	1.68	-0.98
19290320	-0.52	-0.96	-99.99	0.44	-0.30	-1.04	-1.04	-0.34	-0.03	-0.74	-99.99	-1.01	-0.64	-0.10	-99.99	-0.70	-1.27	0.30	-0.47	-99.99	-0.16	-0.65	-0.31	-1.07	-0.26	-99.99	-99.99	1.84	-0.80	3.58	-0.32	0.23	-1.94	1.29	-1.21	-99.99	-0.81	0.00	-99.99	1.96	-0.66	-0.57	-1.23	-0.29	6.08	-0.38	3.07	-1.71	-0.81
19290321	-1.34	-0.64	-99.99	-0.98	-0.64	-0.44	-1.38	0.04	0.21	-0.78	-99.99	-0.47	-0.36	-0.41	-99.99	-0.50	-0.36	-1.91	-0.61	-99.99	-0.71	-0.85	1.16	-0.88	-0.07	-99.99	-99.99	-0.40	0.80	-1.65	0.05	-0.14	2.30	-1.14	-0.55	-99.99	-0.43	-0.07	-99.99	1.57	-0.25	-1.39	-0.87	-0.56	-0.80	0.90	-5.10	-0.95	-1.13
19290322	-0.18	-1.06	-99.99	-0.26	-1.01	-2.76	-2.11	-1.47	-3.56	-0.20	-99.99	-1.61	-0.36	0.18	-99.99	-1.11	-1.08	-0.47	-1.87	-99.99	-1.56	-0.28	-1.58	-1.83	-0.60	-99.99	-99.99	-1.18	-0.68	-2.02	-1.02	-0.80	-2.25	0.00	-0.57	-99.99	1.54	-0.76	-99.99	-1.42	-0.84	-1.39	-0.87	-1.13	-2.93	-1.38	-1.79	-1.54	-2.59
19290323	-0.07	-0.58	-99.99	-2.30	-0.71	-0.92	-1.54	-0.27	-0.19	0.34	-99.99	-0.81	-0.49	-0.57	-99.99	-1.52	-0.37	-0.85	-1.94	-99.99	-0.69	-1.82	-1.34	-2.44	-1.27	-99.99	-99.99	-1.32	-0.52	-0.87	-0.91	-0.12	-0.66	-0.08	-1.38	-99.99	-1.52	-0.21	-99.99	-1.32	-0.56	-0.51	-0.88	-2.03	1.28	0.23	-2.05	-1.13	-1.00
19290325	-2.12	-2.07	-99.99	-2.09	-2.45	-3.10	-5.11	-0.87	-4.77	-2.77	-99.99	-2.42	-1.44	-3.01	-99.99	-3.82	-2.88	-0.03	-5.35	-99.99	-4.03	-0.03	-4.65	-3.90	-3.40	-99.99	-99.99	-5.99	-1.06	-3.26	-3.17	-0.81	-4.64	-2.27	-2.34	-99.99	-6.86	-0.63	-99.99	-3.88	-1.84	-1.64	-2.52	-2.55	-6.91	-2.14	-4.42	-3.84	-2.94
19290326	-1.33	-2.46	-99.99	-1.00	-1.84	-6.93	-4.35	-1.33	-2.35	-1.25	-99.99	-3.64	-2.76	-1.31	-99.99	-4.47	-2.28	-0.14	-1.47	-99.99	0.45	0.71	-0.83	-0.84	-1.54	-99.99	-99.99	-0.79	-3.03	0.17	-1.57	-1.02	-11.81	-3.62	-3.52	-99.99	0.45	-3.37	-99.99	1.49	-0.72	-2.15	-1.94	-2.43	-1.87	-3.30	-1.95	-1.17	-3.56
19290327	2.57	3.39	-99.99	1.70	2.19	5.62	4.20	-0.63	5.26	0.25	-99.99	2.72	1.75	2.26	-99.99	4.19	3.07	1.23	3.89	-99.99	1.80	3.91	2.33	2.10	3.28	-99.99	-99.99	3.25	0.98	6.53	2.97	3.34	21.26	4.53	2.02	-99.99	5.26	4.07	-99.99	0.95	2.01	10.19	3.10	1.85	5.64	3.58	3.48	3.57	3.27
19290328	1.82	0.72	-99.99	3.28	1.88	-0.10	2.37	0.71	0.97	0.60	-99.99	1.20	1.46	0.77	-99.99	3.37	0.81	-1.75	1.60	-99.99	1.01	3.04	1.47	3.00	2.28	-99.99	-99.99	2.58	0.91	2.44	1.81	2.90	-11.69	-0.88	2.92	-99.99	1.48	0.00	-99.99	2.29	1.12	-7.68	1.14	2.66	-1.72	0.51	2.88	2.06	2.96
19290401	0.33	-1.69	-99.99	-2.05	-2.56	-1.85	-3.30	-1.03	-3.33	-0.22	-99.99	-2.91	-1.65	-2.10	-99.99	-1.91	-1.77	0.74	-2.47	-99.99	-1.69	-3.57	-3.23	-3.18	-1.94	-99.99	-99.99	-2.67	-2.18	-0.75	-2.30	-2.24	1.47	-1.97	-2.06	-99.99	-3.97	-1.40	-99.99	-3.03	-1.93	1.74	-2.37	-1.73	-1.15	-1.95	-2.87	-3.74	-3.68
19290402	-0.96	0.78	-99.99	0.56	0.44	0.18	1.48	-1.25	0.35	-1.25	-99.99	1.52	0.65	1.17	-99.99	-0.40	0.71	0.85	0.62	-99.99	1.06	0.72	1.62	2.58	0.13	-99.99	-99.99	0.00	1.21	4.11	0.31	0.63	0.00	0.90	0.77	-99.99	2.59	0.28	-99.99	0.93	0.89	-1.44	1.15	0.56	4.87	-0.43	0.00	0.88	-0.62
19290403	-2.40	-0.26	-99.99	-0.65	-0.44	-1.87	-0.41	3.10	-0.79	1.02	-99.99	-1.05	-0.58	-0.94	-99.99	-0.01	-0.19	-1.06	-1.03	-99.99	-0.56	-1.56	-0.39	-0.11	-0.94	-99.99	-99.99	-1.92	0.05	-3.68	-0.49	-0.77	0.00	5.69	-0.25	-99.99	-0.20	0.00	-99.99	-0.56	-0.31	-0.14	-2.10	-1.33	-1.02	1.13	-0.96	-0.60	0.00
19290404	1.36	0.63	-99.99	-0.53	0.66	2.31	0.36	0.31	1.68	-0.13	-99.99	1.96	-0.04	0.63	-99.99	1.85	0.67	-0.39	1.51	-99.99	0.59	2.34	2.74	1.63	0.92	-99.99	-99.99	1.43	1.39	0.31	0.52	1.26	0.00	0.55	-0.09	-99.99	0.16	0.00	-99.99	3.52	1.45	-0.83	1.46	1.50	0.38	-0.70	1.46	1.39	0.00
19290405	-1.68	0.30	-99.99	0.05	0.00	3.20	-0.68	0.28	-0.93	0.25	-99.99	0.00	0.45	-0.15	-99.99	-0.06	0.20	0.89	-1.33	-99.99	-0.45	-1.77	-1.22	-1.24	0.50	-99.99	-99.99	-0.81	0.63	-2.14	-0.37	-0.72	0.00	0.80	4.24	-99.99	1.45	0.14	-99.99	0.88	-0.50	-0.27	-0.67	-0.03	-0.17	0.25	1.67	-0.71	-0.49
19290406	-0.28	-0.32	-99.99	-0.39	0.76	-2.39	-1.17	0.46	0.06	-0.22	-99.99	-1.41	-0.09	-0.03	-99.99	-0.84	0.11	-0.70	-0.44	-99.99	-0.22	-0.31	-0.74	-0.49	-1.06	-99.99	-99.99	-0.50	-0.23	1.73	-0.12	-0.06	0.00	3.36	-0.76	-99.99	0.01	-1.13	-99.99	0.19	0.88	0.44	0.19	0.09	0.23	1.30	-0.24	1.95	-0.55
19290408	-0.42	-0.21	-99.99	0.75	-0.93	-1.91	-0.93	0.01	-0.83	1.52	-99.99	-0.32	-1.16	-1.03	-99.99	0.51	0.37	0.05	-1.92	-99.99	-0.40	-1.13	-0.96	-1.10	-0.02	-99.99	-99.99	-3.33	0.54	-1.67	-0.75	-1.20	0.00	-0.40	-0.24	-99.99	-1.28	-0.29	-99.99	0.39	-0.83	-0.39	0.54	-0.32	-0.19	-0.48	-0.80	-1.18	-0.43
19290409	-1.37	-0.38	-99.99	1.16	-0.52	0.25	-1.81	-0.59	-2.38	-1.25	-99.99	-1.38	-0.97	-0.99	-99.99	-0.95	-0.95	0.16	-1.54	-99.99	-0.52	-1.05	-0.28	-2.18	-1.28	-99.99	-99.99	-0.98	-2.02	-0.71	-0.78	-0.20	4.35	-5.04	-1.27	-99.99	-0.96	-2.43	-99.99	-1.21	-1.13	-0.64	-0.25	-1.86	-0.26	-0.62	-0.76	-1.11	-3.23
19290410	-0.69	0.45	-99.99	0.52	0.73	0.21	-0.70	-0.46	-0.56	0.01	-99.99	0.81	-0.47	1.19	-99.99	0.13	0.39	0.55	1.56	-99.99	-0.23	0.66	-0.21	0.40	0.63	-99.99	-99.99	1.71	-0.46	0.98	0.52	0.00	-6.25	-1.23	2.74	-99.99	1.07	0.00	-99.99	0.04	0.18	-0.55	1.01	0.27	-1.15	-0.20	2.16	-1.40	1.73
19290411	2.97	1.88	-99.99	2.08	-0.33	-0.20	2.82	-3.07	2.82	0.75	-99.99	0.85	0.27	0.56	-99.99	2.18	1.62	-0.20	1.69	-99.99	1.44	1.50	0.34	0.74	1.11	-99.99	-99.99	1.47	0.39	0.30	1.34	1.42	5.19	-0.74	0.89	-99.99	-0.36	0.22	-99.99	1.92	1.25	0.57	-0.06	3.43	-0.49	0.79	2.23	2.54	1.74
19290412	0.19	0.85	-99.99	-0.61	-0.04	0.79	1.03	1.93	2.33	0.38	-99.99	0.45	2.58	1.85	-99.99	1.01	-0.33	-0.65	-0.25	-99.99	0.98	0.27	1.15	0.18	1.25	-99.99	-99.99	-1.08	-0.08	1.84	0.56	-0.06	1.41	0.98	0.76	-99.99	-0.72	0.07	-99.99	1.98	-0.33	0.23	0.30	1.12	5.51	2.57	-0.80	-0.01	1.19
19290413	-0.01	0.01	-99.99	-0.12	0.33	-0.45	0.94	-0.40	-0.55	0.74	-99.99	-0.84	-0.59	-0.57	-99.99	-0.52	0.63	0.89	-0.47	-99.99	0.11	-0.49	-0.28	-0.64	-0.89	-99.99	-99.99	0.04	-0.30	1.54	-0.17	-0.20	-3.47	0.08	0.56	-99.99	0.71	-0.58	-99.99	-1.69	-0.13	1.04	0.08	2.35	-0.11	-0.41	0.46	-0.44	1.07
19290415	0.04	-0.10	-99.99	1.32	-0.23	-2.85	-0.75	1.73	-0.95	0.03	-99.99	-1.66	0.27	-0.98	-99.99	-0.07	-1.12	-0.44	-0.76	-99.99	-0.49	-0.62	-1.43	-1.74	-0.63	-99.99	-99.99	-1.75	-0.44	-0.14	-0.62	-0.52	3.60	0.27	-0.66	-99.99	0.56	0.59	-99.99	-1.02	-0.17	1.97	-0.47	-0.32	0.59	-0.92	-1.15	-0.80	3.58
19290416	-1.06	0.08	-99.99	2.58	1.09	2.03	0.32	-1.24	-0.44	0.28	-99.99	1.80	1.81	0.30	-99.99	0.56	0.10	0.41	-1.06	-99.99	0.41	0.22	0.65	0.31	-0.08	-99.99	-99.99	0.59	-0.33	-0.14	-0.46	0.36	-5.56	-0.98	-1.18	-99.99	0.45	1.17	-99.99	2.85	-0.06	10.75	0.55	-0.52	-0.97	-0.19	1.51	0.37	-4.55
19290417	-0.67	0.44	-99.99	2.74	1.30	0.15	1.20	1.03	1.30	0.76	-99.99	0.05	0.20	0.99	-99.99	1.61	-0.02	0.85	0.96	-99.99	1.67	2.51	0.88	5.76	0.84	-99.99	-99.99	0.52	-0.33	1.40	1.17	0.92	0.00	0.32	1.00	-99.99	4.90	2.24	-99.99	-0.04	0.36	-9.77	0.93	2.78	0.29	0.64	0.57	1.19	-1.34
19290418	0.75	0.83	-99.99	1.07	-0.72	1.25	1.39	0.14	1.24	0.43	-99.99	0.32	1.69	1.06	-99.99	0.05	0.45	2.61	0.39	-99.99	0.85	1.18	-0.07	-1.55	0.41	-99.99	-99.99	0.36	0.14	-0.87	0.83	0.44	2.94	1.46	-0.08	-99.99	-0.10	0.49	-99.99	0.19	0.36	-0.62	1.26	0.09	-0.51	0.07	1.37	0.67	-1.08
19290419	-0.05	0.41	-99.99	-1.40	-0.61	-0.32	1.36	0.42	-0.85	0.92	-99.99	-0.48	-0.49	-0.64	-99.99	1.47	0.29	0.77	-0.44	-99.99	-0.96	-0.16	-0.01	-0.56	0.01	-99.99	-99.99	-0.77	-0.23	-0.09	0.55	1.27	0.00	-0.62	0.02	-99.99	-1.07	-0.98	-99.99	-1.03	-0.23	-0.81	0.80	-0.31	-0.15	0.40	0.56	-0.07	-0.95
19290420	-0.63	0.26	-99.99	0.99	0.54	-1.02	0.27	-0.55	0.03	-0.01	-99.99	1.51	-0.30	0.53	-99.99	0.25	-0.11	0.74	0.02	-99.99	-0.35	0.55	-0.48	-0.63	-0.22	-99.99	-99.99	-0.72	-0.24	0.51	-0.31	1.42	0.00	-0.95	0.33	-99.99	-0.09	0.00	-99.99	0.17	0.11	0.41	0.85	2.87	0.15	-0.35	-1.09	-0.36	-0.65
19290422	0.35	1.18	-99.99	1.44	-0.05	0.35	0.99	-0.73	2.53	-0.06	-99.99	0.76	-0.35	0.77	-99.99	-0.59	0.35	0.37	0.39	-99.99	1.05	1.43	0.36	0.29	0.33	-99.99	-99.99	0.64	-0.36	-0.46	2.96	2.44	0.36	2.54	-0.08	-99.99	2.69	-0.57	-99.99	1.45	0.33	-0.94	0.69	-0.08	1.34	3.39	-0.14	-0.23	-0.87
19290423	-0.29	0.16	-99.99	2.55	-0.35	2.99	0.20	-0.53	1.42	0.78	-99.99	-0.21	0.27	2.79	-99.99	-0.65	0.98	0.03	0.18	-99.99	1.17	-1.10	2.07	3.45	-0.12	-99.99	-99.99	0.49	0.22	-0.46	0.74	0.05	-0.36	0.76	-0.17	-99.99	0.11	0.64	-99.99	-0.29	0.66	0.29	-0.24	-0.27	0.15	-0.48	-1.02	0.25	-1.63
19290424	-0.47	-0.30	-99.99	0.10	-0.65	-2.09	-1.56	-0.16	-1.27	-0.69	-99.99	1.17	0.43	-0.84	-99.99	-0.88	0.17	2.31	0.13	-99.99	-0.07	-0.42	-0.68	-0.69	0.71	-99.99	-99.99	0.26	-0.03	-0.38	-0.38	-0.82	0.00	-0.73	0.09	-99.99	0.50	1.06	-99.99	-0.89	0.36	-0.82	-0.58	2.95	0.97	-0.60	1.26	0.35	-0.12
19290425	-0.18	-0.50	-99.99	-2.71	0.08	-0.74	-1.05	-0.87	-1.97	-0.32	-99.99	-0.92	-0.27	-1.20	-99.99	-1.16	-0.69	1.51	-0.21	-99.99	-0.57	-0.52	-1.00	0.71	-0.78	-99.99	-99.99	0.34	-0.14	-1.10	-0.54	-1.30	-2.86	-1.20	-0.15	-99.99	-1.19	1.12	-99.99	-0.39	0.05	0.21	-0.41	-0.98	-1.38	-0.70	-0.79	-0.10	-2.83
19290426	-0.15	0.11	-99.99	-0.38	-0.67	-2.78	-0.84	0.06	0.23	-0.76	-99.99	0.65	1.33	-0.48	-99.99	-1.18	-0.19	0.99	0.24	-99.99	-0.65	0.35	-0.04	2.69	-0.43	-99.99	-99.99	0.33	-0.37	-0.59	-0.32	0.50	-1.47	-0.09	-0.47	-99.99	-0.85	-0.83	-99.99	1.53	-0.09	-0.21	-0.09	0.78	-0.20	-0.26	-0.80	-0.83	-0.69
19290427	-0.76	0.65	-99.99	1.05	0.18	2.49	1.07	1.31	0.78	-0.91	-99.99	0.03	-1.36	0.74	-99.99	0.85	0.48	1.66	1.35	-99.99	0.32	0.71	-0.38	0.79	0.36	-99.99	-99.99	0.46	0.14	0.99	0.66	0.46	0.00	-0.12	0.56	-99.99	1.21	0.70	-99.99	0.05	0.42	0.32	0.44	-0.94	0.04	-0.05	0.23	1.20	0.15
19290429	-0.64	-1.15	-99.99	-0.47	-0.08	0.28	-1.32	-0.78	-0.89	1.95	-99.99	0.09	-0.61	-0.44	-99.99	1.33	-0.89	-0.70	0.14	-99.99	0.19	-0.56	-0.81	0.06	-0.85	-99.99	-99.99	-0.68	0.53	-1.20	0.36	-0.88	0.00	-0.04	0.31	-99.99	-1.19	-2.09	-99.99	0.03	-0.50	0.51	-0.94	-1.53	-0.27	0.08	-1.49	-0.11	-0.16
19290430	0.20	1.09	-99.99	3.48	0.03	-0.51	2.29	0.43	1.84	0.11	-99.99	1.01	0.51	1.70	-99.99	0.26	2.01	4.20	4.11	-99.99	1.60	2.12	1.32	1.67	0.61	-99.99	-99.99	0.82	0.34	1.84	2.12	1.29	-1.49	-0.26	2.16	-99.99	1.18	2.13	-99.99	1.91	0.30	3.65	1.54	1.65	0.80	-0.75	2.95	0.67	3.53
19290501	0.08	-0.05	-99.99	-0.29	0.09	1.02	1.06	1.15	-0.40	0.37	-99.99	0.43	0.47	1.36	-99.99	-0.59	1.68	-0.03	0.08	-99.99	0.62	0.95	0.10	0.87	0.46	-99.99	-99.99	0.05	0.18	-0.80	0.48	-1.89	0.76	-0.28	-0.93	-99.99	-1.09	0.00	-99.99	-0.65	-0.05	-0.12	0.31	-0.63	0.15	-0.54	2.79	0.15	1.21
19290502	0.16	0.41	-99.99	0.55	-0.14	-0.50	1.42	1.46	0.50	-1.17	-99.99	-0.26	0.37	-0.49	-99.99	0.69	2.95	0.41	0.13	-99.99	1.67	2.68	-0.27	-1.20	-0.16	-99.99	-99.99	-0.42	-0.03	-0.49	-0.02	-0.80	0.00	1.15	-0.21	-99.99	1.25	-0.42	-99.99	0.62	-0.06	-0.33	0.16	-1.13	-0.96	0.30	3.23	1.83	-0.39
19290503	-0.07	1.34	-99.99	-0.81	1.74	3.90	-0.21	0.10	0.77	-0.40	-99.99	-0.37	-0.54	-0.38	-99.99	0.41	2.12	-1.11	0.32	-99.99	0.55	1.40	0.07	0.97	0.12	-99.99	-99.99	-0.65	0.27	1.66	1.52	1.05	0.75	1.16	-0.01	-99.99	0.19	0.14	-99.99	3.30	0.16	-0.31	1.98	1.66	0.22	1.17	1.32	-0.06	-0.86
19290504	0.86	0.19	-99.99	-0.97	0.81	0.00	-0.30	-0.21	-0.32	1.21	-99.99	-0.13	-0.60	0.34	-99.99	0.11	-0.48	0.32	-0.05	-99.99	0.15	-0.69	0.57	2.38	0.02	-99.99	-99.99	-0.02	0.38	1.79	-0.06	-0.54	0.75	1.50	-0.24	-99.99	1.02	1.39	-99.99	-0.77	0.39	-0.01	0.65	-0.47	0.08	-0.18	0.21	0.76	0.14
19290506	-0.33	-0.63	-99.99	0.57	-0.27	-1.95	1.33	0.20	-1.05	-0.49	-99.99	-0.77	-0.35	-0.66	-99.99	-1.85	-2.07	-0.52	-1.05	-99.99	-1.05	0.18	-0.38	4.58	-0.63	-99.99	-99.99	-0.61	-1.32	-0.13	-0.94	-0.78	5.93	0.91	0.11	-99.99	1.35	0.07	-99.99	-0.58	-0.25	0.26	-0.32	-0.41	-0.33	-0.76	-2.45	-0.68	-1.23
19290507	-1.04	-0.79	-99.99	-2.33	0.21	-2.20	-1.22	-0.17	-0.28	-0.38	-99.99	-0.98	-0.62	-0.45	-99.99	-0.36	-1.13	0.34	-1.03	-99.99	-0.83	-2.22	-0.88	-1.28	-0.10	-99.99	-99.99	-0.50	0.39	-0.93	0.54	0.04	-3.50	-0.01	0.68	-99.99	1.59	0.14	-99.99	-2.40	-0.52	0.42	-1.27	1.54	-1.22	-0.27	-0.94	-0.12	3.34
19290508	-0.25	-0.01	-99.99	-0.16	0.35	-1.73	-0.31	-0.87	0.00	0.48	-99.99	0.35	1.06	0.37	-99.99	-0.39	-0.27	-1.55	-0.62	-99.99	0.05	2.18	0.30	-1.91	-0.30	-99.99	-99.99	-0.43	-0.09	0.44	-0.52	-0.27	-3.62	0.30	1.03	-99.99	0.29	-0.07	-99.99	0.59	-0.33	2.95	-0.01	0.67	-0.30	1.25	-0.98	0.11	0.97
19290509	-0.76	-0.55	-99.99	0.36	0.95	0.26	-1.46	-1.13	-0.31	0.15	-99.99	-1.50	-0.08	-1.20	-99.99	-0.44	0.00	-0.66	-0.56	-99.99	-0.10	-1.05	-1.14	-1.33	-0.59	-99.99	-99.99	-0.60	-0.95	-0.21	-0.18	0.23	2.26	-0.89	-0.88	-99.99	0.31	-1.65	-99.99	-1.06	-0.23	-1.39	-1.16	0.88	-0.13	0.31	-0.77	-1.17	-0.69
19290510	-0.53	1.04	-99.99	0.92	1.05	0.52	2.40	0.21	2.01	0.20	-99.99	1.35	1.84	1.54	-99.99	0.79	-1.27	0.84	0.64	-99.99	1.82	1.81	1.27	1.40	0.72	-99.99	-99.99	0.41	0.91	1.19	2.17	0.01	-0.74	-0.20	1.51	-99.99	4.05	-0.56	-99.99	2.94	0.94	1.59	1.62	-0.11	2.20	-0.06	0.11	2.69	-0.07
19290511	0.04	-0.61	-99.99	-0.61	0.35	-1.03	1.04	1.55	-0.33	-1.12	-99.99	-0.84	-1.22	-0.08	-99.99	-0.87	-0.51	-0.45	-0.80	-99.99	0.22	-0.67	-1.38	-1.34	-0.20	-99.99	-99.99	-0.70	0.18	-0.70	0.49	0.15	0.00	-0.27	-0.09	-99.99	-1.56	0.56	-99.99	-0.73	0.12	-0.58	-0.19	0.23	0.53	-0.13	-0.88	1.34	0.84
19290513	0.39	-1.58	-99.99	-4.17	-1.48	-2.07	-3.02	0.47	-2.50	-0.70	-99.99	-1.19	-0.12	-2.39	-99.99	-2.56	-1.65	-3.02	-2.75	-99.99	-2.45	-1.56	-3.02	-3.87	-1.71	-99.99	-99.99	-1.30	-1.04	-2.44	-2.20	-1.48	1.11	-1.44	-1.22	-99.99	-2.38	-0.56	-99.99	-2.78	-0.88	-3.63	-2.69	-1.37	-0.74	-0.51	-2.78	-1.79	-4.87
19290514	-0.41	0.77	-99.99	0.02	-0.46	0.00	0.88	-1.33	1.29	-0.83	-99.99	1.08	0.40	1.19	-99.99	-0.26	-0.34	3.64	0.48	-99.99	0.70	4.03	2.44	1.06	0.26	-99.99	-99.99	-0.08	-0.16	0.44	1.51	0.16	-6.23	-0.80	0.27	-99.99	1.33	0.00	-99.99	0.43	0.26	-1.28	0.55	0.10	-0.90	2.71	1.72	0.22	-0.01
19290515	-0.64	-0.17	-99.99	-0.21	0.31	0.00	1.53	0.88	1.83	0.51	-99.99	-0.35	-0.24	-0.13	-99.99	0.02	0.30	-0.59	-0.76	-99.99	0.16	0.03	-0.26	-2.52	-0.23	-99.99	-99.99	-0.14	0.30	-0.43	-0.30	-0.58	-1.17	-0.41	0.07	-99.99	-0.73	-1.05	-99.99	0.01	-0.31	0.79	-0.03	2.47	-1.02	2.11	-0.78	-0.84	-1.33
19290516	-0.73	0.15	-99.99	2.52	1.61	1.40	-1.56	-1.12	-0.51	0.00	-99.99	-0.07	-0.68	-0.12	-99.99	-0.44	-0.24	-1.10	-0.52	-99.99	-0.07	0.33	-0.14	-2.05	-0.10	-99.99	-99.99	-0.60	-0.48	-0.19	1.33	-0.09	0.00	-0.91	3.77	-99.99	1.28	-0.57	-99.99	0.06	-0.24	1.50	-0.02	-0.53	2.54	3.26	-0.11	0.23	2.68
19290517	-0.02	1.23	-99.99	-0.83	0.12	0.28	0.97	0.05	0.88	1.72	-99.99	1.68	0.10	0.10	-99.99	0.11	0.08	0.64	1.16	-99.99	0.78	1.41	0.22	0.28	0.87	-99.99	-99.99	-0.36	0.26	1.02	0.55	-0.29	-1.19	-0.08	2.66	-99.99	-0.25	1.07	-99.99	-0.27	0.00	1.24	0.04	0.64	0.01	-3.64	-0.34	0.08	3.53
19290518	0.44	-0.01	-99.99	-0.64	0.10	-0.71	-1.51	1.75	-0.57	0.53	-99.99	-1.24	-0.30	0.58	-99.99	-0.44	-0.28	-0.67	-0.95	-99.99	-0.50	0.55	-0.04	3.68	-0.37	-99.99	-99.99	-0.32	0.22	-0.38	-0.16	-0.21	-0.80	1.22	1.23	-99.99	0.32	0.00	-99.99	-1.31	-0.13	-1.67	-0.12	-0.37	-0.22	-0.81	-0.13	-0.71	-1.81
19290520	-0.53	-2.23	-99.99	-1.95	-2.58	-2.52	-2.04	0.33	-2.71	-0.82	-99.99	-1.26	-1.15	-2.90	-99.99	-1.02	-2.85	-0.16	-3.21	-99.99	-1.60	-5.29	-3.31	-4.43	-0.18	-99.99	-99.99	-0.56	1.29	-1.71	-2.32	-1.06	0.00	-1.99	-0.45	-99.99	-2.79	-0.49	-99.99	-3.33	1.77	-1.41	-1.20	-1.85	-4.16	-1.90	-1.79	0.61	-3.82
19290521	-1.54	-0.22	-99.99	-0.68	-0.55	-1.34	-1.84	-0.28	-0.70	-1.09	-99.99	-0.53	-1.41	0.07	-99.99	-2.29	0.33	-1.88	0.45	-99.99	-0.71	2.29	-0.11	1.37	-0.43	-99.99	-99.99	0.12	-0.85	0.62	0.38	-0.24	-3.23	-0.94	-2.06	-99.99	0.04	-0.07	-99.99	0.31	0.68	-2.16	-0.60	-0.36	-1.47	0.15	1.21	-1.41	-1.88
19290522	-2.29	-2.85	-99.99	-2.87	-1.00	-8.36	-2.98	-1.93	-4.62	-1.60	-99.99	-2.24	-2.48	-3.66	-99.99	-1.49	-2.71	0.17	-3.27	-99.99	-3.32	-4.04	-5.55	-5.34	-2.02	-99.99	-99.99	-2.17	-2.27	-2.30	-2.70	-1.44	0.00	-1.33	-3.15	-99.99	-4.61	-3.12	-99.99	-4.08	-2.55	-0.27	-3.35	-2.52	-4.11	-4.67	-4.76	0.04	-2.74
19290523	1.49	1.30	-99.99	2.81	0.55	3.46	1.33	0.37	1.75	-0.81	-99.99	0.60	0.94	2.29	-99.99	-0.74	0.32	-2.23	1.90	-99.99	0.64	3.19	3.17	3.42	0.13	-99.99	-99.99	-1.40	-0.26	1.19	2.39	0.67	-3.33	-0.91	0.57	-99.99	1.72	1.61	-99.99	2.42	0.76	-1.28	1.32	1.45	0.19	0.91	1.95	0.79	-0.39
19290524	-0.67	0.77	-99.99	-2.27	0.12	0.86	-0.56	4.92	-0.70	0.10	-99.99	-1.00	1.03	0.30	-99.99	1.61	0.64	0.88	-1.78	-99.99	0.76	-1.62	-1.94	-0.64	0.21	-99.99	-99.99	-2.73	0.62	-0.50	-0.58	0.08	1.72	0.23	-0.25	-99.99	-0.17	0.43	-99.99	-1.43	0.14	2.22	0.02	-0.22	0.75	1.11	0.48	0.40	1.39
19290525	-0.09	-0.76	-99.99	-0.72	-0.54	-0.78	-0.12	-0.30	0.16	0.44	-99.99	-0.07	-0.77	-0.76	-99.99	-0.01	-0.41	-0.56	0.05	-99.99	-0.52	-0.44	0.24	0.92	-0.51	-99.99	-99.99	-0.38	-0.34	-0.42	-0.01	-0.38	-1.69	1.04	-0.30	-99.99	-0.85	0.00	-99.99	-0.21	-0.33	-1.20	-0.90	-0.40	0.71	-0.82	-1.43	-0.82	-0.60
19290527	-2.36	-2.61	-99.99	-3.00	-1.61	-5.25	-3.67	-2.70	-5.70	-3.06	-99.99	-2.45	-2.91	-2.93	-99.99	-2.78	-3.30	-3.71	-3.91	-99.99	-3.90	-4.38	-5.01	-2.14	-2.91	-99.99	-99.99	0.53	-1.45	-2.56	-2.98	-2.05	-6.90	-2.01	-3.05	-99.99	-6.05	-1.72	-99.99	-4.11	-2.00	-5.07	-3.45	-4.11	-0.92	-3.93	-5.89	-3.19	-5.28
19290528	1.56	0.66	-99.99	2.86	0.70	-0.22	0.14	-1.38	1.71	-0.13	-99.99	1.57	0.92	0.24	-99.99	-1.80	0.83	1.29	2.38	-99.99	-0.52	2.46	1.38	2.04	0.24	-99.99	-99.99	-2.07	0.09	0.20	1.93	0.40	1.85	-2.40	0.21	-99.99	2.14	-1.02	-99.99	4.53	1.75	2.89	0.95	1.22	1.39	1.82	2.82	1.28	-1.65
19290529	-0.26	0.09	-99.99	-0.78	-0.01	0.88	1.07	4.37	-0.54	0.70	-99.99	-3.00	0.45	0.25	-99.99	-0.45	0.03	0.14	0.59	-99.99	-1.62	-0.75	-0.72	-5.56	-0.14	-99.99	-99.99	0.24	-0.22	-0.19	0.40	0.30	4.55	2.29	0.72	-99.99	-0.94	1.62	-99.99	0.05	1.60	-0.95	-0.25	0.04	-0.04	0.83	-0.50	-0.88	-0.29
19290531	0.70	0.26	-99.99	1.45	-0.56	-1.48	-0.82	0.55	-0.19	-0.50	-99.99	0.69	-1.29	0.53	-99.99	0.32	1.31	3.33	0.14	-99.99	-0.87	0.72	-1.63	-2.33	0.65	-99.99	-99.99	3.22	-0.68	0.20	3.71	-0.07	0.00	0.09	0.46	-99.99	3.70	0.87	-99.99	0.47	1.97	1.45	-1.07	0.89	-2.79	0.42	0.50	-0.76	0.25
19290601	-1.37	0.92	-99.99	1.59	0.16	1.43	0.85	0.57	1.02	1.18	-99.99	0.24	0.21	1.55	-99.99	2.07	1.00	-1.40	0.37	-99.99	1.44	0.04	-0.21	1.01	0.63	-99.99	-99.99	-0.24	-0.34	0.38	1.38	0.92	0.00	-0.05	2.21	-99.99	0.16	0.00	-99.99	0.36	0.82	-0.54	0.28	1.08	0.27	0.56	0.50	0.67	0.26
19290603	0.22	1.08	-99.99	-0.81	-0.35	1.81	0.13	-0.07	2.47	0.01	-99.99	1.84	2.05	1.65	-99.99	0.89	0.15	0.60	0.19	-99.99	2.64	1.84	1.87	0.31	1.32	-99.99	-99.99	0.47	0.73	3.21	0.28	0.85	-4.35	2.03	2.74	-99.99	0.03	1.31	-99.99	-0.22	0.74	-0.99	2.33	2.98	0.23	1.17	0.66	1.67	3.52
19290604	1.09	0.97	-99.99	1.93	0.78	3.03	2.48	0.74	3.00	0.48	-99.99	1.34	0.96	2.06	-99.99	1.14	1.88	1.13	2.65	-99.99	3.19	1.85	1.98	4.90	0.66	-99.99	-99.99	1.95	0.24	1.29	0.44	0.66	4.55	0.85	2.37	-99.99	4.97	-0.29	-99.99	2.15	-0.33	1.91	2.79	1.67	1.25	1.80	3.54	3.39	0.46
19290605	-1.40	1.18	-99.99	0.72	0.04	-1.08	-0.35	-0.69	0.30	0.34	-99.99	0.98	-1.10	-0.34	-99.99	-0.26	-0.20	0.93	0.32	-99.99	-1.23	-1.21	0.61	-2.58	-0.08	-99.99	-99.99	-0.08	-0.35	-1.27	0.45	-0.43	0.87	0.31	-1.02	-99.99	0.53	-0.72	-99.99	-0.66	-0.79	-0.51	-0.84	-1.38	-0.82	-2.20	-0.38	0.44	-0.08
19290606	-0.12	1.46	-99.99	2.49	-0.12	-0.94	0.01	-0.10	1.36	0.62	-99.99	-1.02	0.26	0.61	-99.99	0.32	-0.02	2.21	-0.28	-99.99	0.63	0.31	0.19	3.05	1.77	-99.99	-99.99	-3.14	-0.02	0.35	0.70	-0.28	0.00	1.29	-1.02	-99.99	-1.33	0.36	-99.99	1.70	0.37	1.72	0.16	2.60	-0.69	2.27	0.72	3.63	0.01
19290607	-0.87	-0.62	-99.99	2.71	0.08	0.97	0.74	0.73	-1.27	0.26	-99.99	0.58	-0.79	-0.39	-99.99	-0.43	-0.93	-2.29	-0.54	-99.99	-0.17	0.46	-0.93	-1.20	-0.83	-99.99	-99.99	3.28	0.17	-0.62	-0.05	-0.21	0.00	-0.68	-0.47	-99.99	0.00	-0.36	-99.99	0.01	-0.64	1.50	-0.11	-0.83	2.03	-3.11	-3.09	-8.32	-0.59
19290608	-0.02	0.25	-99.99	-1.03	-0.01	-0.45	-0.39	-0.01	-0.48	0.25	-99.99	-0.22	-0.53	-1.23	-99.99	0.76	-0.97	0.73	-0.37	-99.99	-0.10	-1.22	-1.19	-1.10	1.24	-99.99	-99.99	-0.17	0.33	0.82	-0.50	-0.62	-1.72	-0.39	0.59	-99.99	-1.34	-0.07	-99.99	-0.72	-0.01	-0.81	-0.11	-0.11	-1.50	-0.78	0.46	-0.18	0.97
19290610	-1.64	-0.30	-99.99	2.14	-0.27	-0.88	-1.66	0.53	-0.77	-0.58	-99.99	2.41	-0.37	-0.19	-99.99	-1.00	-0.14	0.02	-0.37	-99.99	-0.21	0.00	-1.72	-1.46	-1.48	-99.99	-99.99	-0.05	-0.20	-0.67	0.20	-0.30	5.26	1.66	0.72	-99.99	-1.39	-1.09	-99.99	-1.38	-0.49	-2.01	-1.03	-1.48	-0.15	-1.27	-0.66	-0.11	-0.23
19290611	-1.74	2.11	-99.99	2.24	-0.36	-0.59	0.11	1.92	0.15	0.10	-99.99	-0.60	-1.30	1.41	-99.99	-0.58	-0.27	0.29	0.61	-99.99	0.55	0.09	1.32	2.11	0.70	-99.99	-99.99	0.25	-0.59	-0.47	0.93	-0.22	-6.67	-1.34	-1.09	-99.99	0.64	0.00	-99.99	2.80	0.03	-0.20	0.03	1.53	-0.43	-0.33	-0.29	0.25	-0.09
19290612	0.96	-0.78	-99.99	2.21	-0.17	-1.28	0.09	0.15	0.47	0.66	-99.99	-0.38	1.10	0.82	-99.99	-0.08	0.69	-0.19	-0.28	-99.99	0.47	2.25	-0.59	0.59	0.28	-99.99	-99.99	-2.62	0.17	-0.75	0.80	0.01	3.57	1.17	-0.59	-99.99	0.08	0.29	-99.99	-0.57	0.02	-0.45	-0.30	2.11	-0.40	-0.84	2.48	-0.43	-2.40
19290613	-0.59	0.28	-99.99	1.54	-0.12	-0.68	0.17	-0.53	1.44	0.28	-99.99	1.05	1.48	1.52	-99.99	-0.88	1.33	0.45	2.02	-99.99	1.09	2.85	0.86	1.32	0.56	-99.99	-99.99	-0.66	0.70	0.25	3.46	2.17	5.17	-0.22	-0.16	-99.99	0.83	0.73	-99.99	2.12	0.30	-0.16	1.87	0.87	-0.04	0.70	-0.65	1.06	-0.99
19290614	3.79	0.50	-99.99	-1.74	-0.05	0.04	1.10	-0.07	0.44	2.24	-99.99	1.36	-0.87	0.27	-99.99	0.20	0.90	1.29	1.39	-99.99	-0.81	-0.03	0.45	1.52	0.17	-99.99	-99.99	0.34	1.09	-0.27	-0.65	-0.21	-2.46	0.64	-0.16	-99.99	0.19	0.44	-99.99	-0.51	0.74	-0.58	0.48	-0.27	0.56	1.19	0.97	0.59	0.25
19290615	3.99	0.70	-99.99	1.35	0.42	0.60	0.15	-0.15	1.45	0.33	-99.99	0.09	1.13	-0.18	-99.99	-0.14	0.74	0.30	1.09	-99.99	0.22	-0.38	0.33	0.63	-0.36	-99.99	-99.99	-0.81	0.01	-0.25	0.00	0.20	0.84	1.30	-0.38	-99.99	-0.15	0.87	-99.99	-0.14	0.63	-0.11	0.08	0.50	0.21	-0.67	1.80	0.72	3.00
19290617	0.71	-0.15	-99.99	0.57	-0.13	3.53	1.00	0.33	1.66	0.04	-99.99	0.22	0.70	3.13	-99.99	1.92	0.64	-0.43	-0.02	-99.99	1.33	2.69	3.31	1.89	0.08	-99.99	-99.99	7.52	0.33	0.86	1.81	0.83	20.83	0.85	0.50	-99.99	0.62	0.00	-99.99	0.98	0.61	-0.64	0.17	-0.19	0.24	0.14	-0.43	-0.01	0.27
19290618	0.71	0.08	-99.99	-0.61	0.45	0.58	0.84	-1.41	0.02	0.10	-99.99	-0.28	-1.25	0.73	-99.99	-0.46	-0.79	-0.28	-0.44	-99.99	-0.27	0.98	-0.99	-1.51	0.37	-99.99	-99.99	1.54	0.47	-0.44	1.52	1.25	-0.69	-0.06	0.90	-99.99	1.04	1.72	-99.99	1.08	0.05	-0.40	-0.66	-1.26	0.47	-0.03	-1.46	1.74	-2.51
19290619	-0.72	-0.31	-99.99	-0.76	-0.24	-1.15	-2.06	0.50	-0.72	0.64	-99.99	0.46	0.98	-1.57	-99.99	-1.04	-0.73	0.22	-0.49	-99.99	-0.19	-1.45	-0.37	-1.31	1.25	-99.99	-99.99	-6.83	1.02	-1.63	0.96	-0.42	-5.56	3.74	1.04	-99.99	-0.70	0.28	-99.99	-0.94	-0.25	1.57	-0.77	0.88	1.95	-0.63	-1.32	-0.78	-0.64
19290620	-2.19	0.41	-99.99	1.42	0.67	0.15	-0.71	-1.23	-0.02	-0.20	-99.99	0.46	-0.41	1.12	-99.99	-0.08	1.76	-1.17	0.34	-99.99	0.45	0.58	0.30	1.36	1.50	-99.99	-99.99	-0.01	-0.79	-0.37	1.28	0.17	0.00	1.11	0.48	-99.99	-0.51	-0.56	-99.99	0.41	0.03	-1.96	0.66	3.36	1.57	0.27	1.46	0.64	2.60
19290621	2.10	-0.09	-99.99	-1.89	-0.37	-3.32	0.79	1.07	-0.02	3.70	-99.99	-0.96	0.47	1.09	-99.99	-0.13	0.42	0.71	1.61	-99.99	0.69	1.00	0.96	2.81	-0.23	-99.99	-99.99	0.59	0.43	0.87	-0.49	0.29	3.31	-1.03	0.62	-99.99	3.91	0.28	-99.99	0.89	1.49	-0.27	-0.16	1.26	1.05	1.50	0.00	0.40	-2.55
19290622	-0.76	0.18	-99.99	-0.24	-0.18	0.03	-0.71	0.37	2.42	-3.58	-99.99	-0.19	-0.32	0.62	-99.99	0.47	-0.67	-0.14	0.52	-99.99	1.72	-0.08	-0.45	1.59	0.02	-99.99	-99.99	0.06	0.48	-0.18	-0.31	1.43	1.07	0.26	-0.10	-99.99	0.15	-2.82	-99.99	0.16	0.64	1.05	0.92	0.60	-0.89	2.09	0.12	1.63	0.16
19290624	-2.12	-0.39	-99.99	-0.09	-0.50	-0.58	0.30	-0.34	0.02	0.56	-99.99	-0.18	-0.60	0.44	-99.99	-0.18	-1.99	-0.22	-0.72	-99.99	-0.37	-0.20	1.05	-0.83	-0.83	-99.99	-99.99	-0.31	-0.30	-0.64	-0.17	-0.06	-1.41	-0.79	-0.32	-99.99	-1.17	1.16	-99.99	1.41	0.06	0.30	-0.25	-0.56	0.61	-1.59	0.84	0.03	-0.33
19290625	-0.10	0.26	-99.99	0.80	-0.14	-0.03	1.15	-0.59	-0.19	-0.43	-99.99	0.83	0.05	3.55	-99.99	-0.09	1.81	0.29	0.77	-99.99	0.85	2.23	0.50	1.35	1.14	-99.99	-99.99	-0.13	-0.05	-0.63	0.76	0.44	-5.71	-3.09	1.39	-99.99	2.82	0.57	-99.99	2.80	1.07	-2.27	0.72	2.40	-0.08	2.43	-0.83	1.52	2.90
19290626	-0.78	0.33	-99.99	-1.60	0.56	1.49	2.31	1.61	0.23	-0.72	-99.99	-1.91	1.27	-0.08	-99.99	0.20	1.60	-0.40	1.01	-99.99	0.86	1.00	-0.83	4.16	1.04	-99.99	-99.99	-0.15	-0.14	0.19	1.51	1.20	-6.06	6.53	1.80	-99.99	-0.78	1.57	-99.99	-0.40	0.38	0.79	-0.11	-0.15	-0.11	0.57	0.16	2.37	1.45
19290627	-2.57	-0.14	-99.99	-0.46	-0.37	-1.44	-1.51	4.24	0.49	0.01	-99.99	3.03	0.02	0.77	-99.99	-0.22	0.06	0.96	-0.72	-99.99	-0.67	0.52	-1.38	-4.16	0.16	-99.99	-99.99	-0.38	0.59	0.61	1.89	0.17	13.71	1.27	0.67	-99.99	-1.28	2.11	-99.99	0.31	0.01	-1.06	0.68	1.42	0.65	-0.67	-0.36	-1.42	-0.05
19290628	2.90	0.87	-99.99	-0.50	-0.01	3.03	1.90	-0.99	0.29	-1.18	-99.99	0.21	-0.24	0.28	-99.99	-0.11	-0.47	-0.03	0.50	-99.99	1.55	2.41	1.55	-0.29	-0.13	-99.99	-99.99	-5.40	-1.50	0.22	3.96	2.06	-1.42	0.15	0.29	-99.99	0.11	0.00	-99.99	0.33	0.01	0.16	0.76	0.30	0.20	-1.41	3.42	1.82	-1.03
19290629	-1.20	-0.16	-99.99	0.08	0.19	1.71	0.22	0.44	0.18	0.53	-99.99	0.30	-0.10	0.80	-99.99	0.23	-0.78	-0.10	1.15	-99.99	0.73	1.33	0.18	-0.24	0.82	-99.99	-99.99	8.58	-0.28	0.33	1.19	3.18	0.72	-1.23	1.58	-99.99	0.38	0.00	-99.99	0.08	0.37	1.12	1.35	0.44	0.29	-0.27	-1.13	1.33	0.92
19290701	0.44	0.77	-99.99	0.75	0.24	-0.93	-0.53	0.45	0.62	-0.34	-99.99	-0.86	0.10	1.20	-99.99	0.43	-0.10	0.22	0.52	-99.99	0.55	1.07	0.58	-0.12	0.48	-99.99	-99.99	-1.86	1.68	-0.25	-0.42	-0.54	0.00	0.37	0.76	-99.99	0.67	0.83	2.13	1.01	1.28	-0.46	-0.34	-0.54	0.26	1.45	-0.47	3.69	-1.14
19290702	-0.27	1.10	-99.99	1.03	0.79	-1.24	-0.35	0.33	2.09	0.44	-99.99	-0.10	2.82	1.53	-99.99	0.13	1.44	-0.37	1.55	-99.99	0.44	3.35	0.38	2.47	0.45	-99.99	-99.99	1.71	0.42	1.48	-0.25	-0.17	-2.86	0.32	-0.64	-99.99	-1.19	5.46	-0.83	0.80	2.18	0.19	0.42	-0.25	-0.23	2.73	2.60	3.57	-1.28
19290703	-0.13	0.96	-99.99	0.20	2.37	-0.22	-0.06	-0.87	1.50	0.16	-99.99	1.54	-0.57	1.15	-99.99	0.24	1.24	0.00	0.64	-99.99	1.96	1.24	0.13	1.30	-0.57	-99.99	-99.99	-0.86	1.55	-0.37	-0.86	-0.35	-1.47	-0.29	1.90	-99.99	2.56	1.55	0.00	0.72	0.15	-0.27	0.73	0.31	-0.19	4.14	-0.27	-0.49	0.46
19290705	0.50	2.02	-99.99	-0.62	1.64	0.10	-0.22	0.35	2.06	0.05	-99.99	-0.05	-0.10	5.03	-99.99	0.35	1.28	-0.06	-0.42	-99.99	-0.81	0.40	2.10	-0.79	0.32	-99.99	-99.99	0.28	0.30	0.16	-1.34	-0.34	1.49	-0.31	0.00	-99.99	0.14	-1.02	-0.84	-0.18	0.31	-1.57	0.12	-0.48	0.36	-0.54	0.33	-1.23	-0.41
19290706	-0.15	0.58	-99.99	1.20	-0.08	-0.36	-0.06	-0.43	1.05	-0.06	-99.99	0.08	-0.56	-0.66	-99.99	0.52	-0.75	-0.34	0.28	-99.99	0.90	0.08	-0.61	0.33	-0.23	-99.99	-99.99	-0.09	2.49	0.36	0.34	1.33	-1.84	-0.74	1.32	-99.99	0.55	6.06	0.00	-0.12	-0.06	0.63	0.12	0.88	1.98	-0.49	-0.37	0.00	-1.50
19290708	-0.26	0.34	-99.99	0.19	-0.36	0.52	-1.83	-0.09	-0.21	0.02	-99.99	0.63	0.59	0.63	-99.99	0.16	1.07	-0.89	0.49	-99.99	0.11	-1.38	-0.18	-0.52	0.51	-99.99	-99.99	-0.43	2.47	-0.34	-1.00	0.68	1.12	2.70	2.17	-99.99	-0.14	-2.25	1.69	-0.53	0.72	0.79	0.78	0.15	0.20	-0.64	-0.23	0.65	2.30
19290709	3.80	0.68	-99.99	0.15	-0.26	-1.20	1.89	-0.35	-0.67	-0.43	-99.99	-0.24	1.71	-1.03	-99.99	-0.85	3.88	-0.12	0.37	-99.99	0.43	-0.55	-2.95	-0.89	0.24	-99.99	-99.99	0.37	3.27	-0.32	1.36	2.54	3.70	0.40	0.24	-99.99	-0.32	-1.24	0.83	1.44	-0.32	1.10	0.59	1.51	-3.07	0.42	-0.75	0.71	8.55
19290710	0.06	0.41	-99.99	2.42	-0.82	-1.46	0.76	-0.81	0.94	-0.10	-99.99	1.40	-0.59	-0.95	-99.99	-0.17	-0.93	0.50	-0.15	-99.99	-0.20	-1.15	-1.01	-1.14	0.62	-99.99	-99.99	-0.16	-1.48	-0.34	1.15	-1.27	15.00	-0.44	-1.35	-99.99	-2.28	1.20	-1.65	0.09	-0.16	-0.74	-0.57	0.04	-0.54	0.02	-0.91	-0.33	1.60
19290711	-0.55	0.48	-99.99	-0.72	0.44	1.61	-0.55	0.10	1.45	-0.59	-99.99	-0.29	0.72	-0.44	-99.99	-0.71	-0.54	0.50	-0.65	-99.99	0.23	-0.17	-1.28	1.01	-0.30	-99.99	-99.99	-0.53	-0.33	-0.98	2.86	1.25	1.86	0.03	-0.41	-99.99	-0.04	1.24	-0.84	1.47	-0.03	0.20	1.26	-0.47	-0.46	0.07	-0.72	4.31	-0.58
19290712	-0.40	0.04	-99.99	0.75	1.63	-1.68	1.14	0.38	0.25	0.13	-99.99	-0.02	-0.57	0.73	-99.99	0.02	0.52	0.43	0.68	-99.99	0.50	1.36	-0.26	0.16	0.01	-99.99	-99.99	-0.13	0.25	0.62	2.71	2.56	-2.44	-1.41	1.22	-99.99	0.21	0.00	-0.85	3.89	0.52	-0.04	1.37	0.37	0.18	0.20	0.40	-0.35	3.46
19290713	-1.24	0.34	-99.99	-0.39	-0.67	0.68	1.68	-0.37	-0.21	-0.22	-99.99	-0.11	-1.22	-0.25	-99.99	-0.10	-0.25	-0.59	-1.28	-99.99	0.33	-0.03	0.37	1.07	0.16	-99.99	-99.99	-0.86	1.27	-0.02	0.18	1.25	0.00	4.57	0.41	-99.99	-0.30	-1.23	0.00	-1.90	3.16	-0.28	0.50	0.98	0.17	-0.38	-0.07	1.84	-0.79
19290715	-0.38	-0.64	-99.99	-0.68	-0.48	-0.72	-1.59	-0.35	-1.83	0.61	-99.99	0.89	0.75	-1.07	-99.99	-0.69	-1.42	0.40	-1.32	-99.99	-0.51	-0.99	-0.99	-0.30	0.50	-99.99	-99.99	-0.35	-0.11	-0.74	-0.76	-0.12	2.50	-4.20	0.59	-99.99	-1.11	-1.49	2.14	-1.51	2.20	-0.62	-1.53	-0.22	-0.57	5.88	-1.16	0.23	-1.44
19290716	-0.74	0.64	-99.99	-0.11	-0.98	-0.96	1.43	0.20	0.51	-1.48	-99.99	-0.86	-0.49	0.66	-99.99	-0.31	1.33	-0.19	0.37	-99.99	0.99	0.78	-0.26	2.13	1.22	-99.99	-99.99	-0.03	3.40	0.82	2.18	-0.79	4.88	0.97	-0.70	-99.99	-0.97	0.38	-0.84	1.21	-0.28	1.58	0.14	-0.73	-1.11	1.69	0.05	-0.44	-1.05
19290717	0.56	0.28	-99.99	1.75	0.17	-3.30	-0.61	-0.07	0.95	-0.24	-99.99	0.08	0.18	1.21	-99.99	0.89	1.76	0.95	0.07	-99.99	2.33	-0.34	0.93	0.91	-0.26	-99.99	-99.99	-4.11	0.19	0.56	-0.35	-0.05	0.00	-0.27	0.33	-99.99	-0.02	0.13	-1.69	-0.90	0.17	-0.24	0.38	-0.23	2.70	-1.79	0.23	3.67	-2.91
19290718	0.35	-0.35	-99.99	-0.98	-0.28	-2.27	-0.78	0.71	0.03	0.60	-99.99	-0.22	-1.48	-0.22	-99.99	-0.42	0.30	0.03	0.45	-99.99	-0.57	0.27	-0.77	0.22	-0.20	-99.99	-99.99	4.99	-0.03	-0.44	0.27	-0.32	-2.33	-1.11	-0.75	-99.99	-0.56	-0.38	0.00	0.04	-0.70	0.30	-0.16	-0.05	0.68	-0.03	-0.83	0.14	4.57
19290719	-0.35	-0.20	-99.99	-0.15	-0.46	1.76	0.03	-0.02	-0.08	0.14	-99.99	-0.52	0.13	-0.97	-99.99	-0.57	-0.52	-1.07	1.32	-99.99	-0.54	0.77	-1.51	-0.04	0.01	-99.99	-99.99	-0.03	2.47	0.23	0.94	0.29	6.55	-0.23	-0.14	-99.99	0.23	-1.13	-0.86	1.15	1.51	-1.12	0.02	0.09	0.81	1.08	1.02	1.94	-2.57
19290720	-0.11	-0.40	-99.99	-0.11	0.10	2.06	-5.24	0.31	0.18	-0.09	-99.99	1.37	2.64	0.41	-99.99	0.18	-0.29	0.31	0.59	-99.99	-0.22	0.61	-1.50	0.39	0.88	-99.99	-99.99	0.23	1.18	-0.06	0.45	-0.21	0.56	0.16	1.14	-99.99	-0.67	0.38	0.00	-0.13	0.57	-0.01	1.17	0.39	0.34	0.51	-0.44	-0.59	2.14
19290722	-0.39	-1.28	-99.99	-1.19	-0.46	-2.91	3.70	-0.18	-1.57	-1.16	-99.99	-0.59	0.61	-2.83	-99.99	-1.33	-2.21	-1.08	-1.56	-99.99	-0.13	0.80	-1.72	-2.02	-0.70	-99.99	-99.99	-0.69	0.47	-2.09	0.29	-0.84	-3.33	-0.96	-1.19	-99.99	-1.58	-1.52	-4.76	-1.21	-1.50	0.85	-1.36	-2.19	-0.17	-2.03	-1.07	-2.04	-4.20
19290723	1.36	0.45	-99.99	-0.52	0.41	1.08	-0.25	-0.13	-0.37	-0.05	-99.99	-0.31	-0.18	1.15	-99.99	0.03	0.04	-0.22	0.73	-99.99	1.88	1.33	4.00	2.53	1.23	-99.99	-99.99	-0.09	0.35	0.50	1.08	1.61	0.00	1.90	0.76	-99.99	1.87	-0.13	0.00	0.41	0.92	-1.58	0.13	0.53	-1.53	-0.41	-0.07	1.52	0.42
19290724	3.01	-0.57	-99.99	-1.18	-0.52	0.52	-1.10	0.19	-1.11	-1.20	-99.99	0.73	-1.55	-0.90	-99.99	-0.92	-1.54	-0.41	-0.88	-99.99	-1.27	-0.04	-2.08	-2.24	-0.32	-99.99	-99.99	-0.04	-1.19	-0.34	-0.03	2.99	-1.15	-1.87	-0.30	-99.99	-0.97	1.29	-2.27	-1.29	-0.60	-0.80	-0.72	-1.53	0.02	-0.01	-0.05	-1.24	-0.54
19290725	-1.63	0.51	-99.99	-0.41	0.03	-0.39	-0.08	-0.40	-0.14	0.59	-99.99	-1.07	-0.93	0.30	-99.99	-0.15	1.22	-0.31	0.01	-99.99	-0.30	0.67	2.55	1.48	0.29	-99.99	-99.99	0.01	-0.61	0.92	0.17	3.50	0.00	-0.33	-0.20	-99.99	-0.36	3.00	2.33	0.42	-0.65	0.19	-0.11	-0.46	1.10	-0.40	0.66	-0.48	2.44
19290726	-1.17	-0.51	-99.99	-0.77	-0.29	-1.93	-1.00	-0.23	-0.97	-0.89	-99.99	-0.32	2.13	-1.31	-99.99	-0.30	-0.83	-0.47	0.65	-99.99	-0.10	1.21	-1.67	-1.61	0.36	-99.99	-99.99	0.17	-2.00	-0.49	-0.38	0.72	0.00	0.05	0.36	-99.99	0.17	-2.35	-0.91	-1.03	-0.75	-0.52	-0.75	-0.73	-2.25	-0.86	0.17	-0.88	-2.12
19290727	0.09	-0.46	-99.99	-0.21	0.02	0.78	-0.22	-1.40	-0.26	-0.20	-99.99	-0.27	-0.20	-0.56	-99.99	-0.31	-1.05	-0.22	-0.39	-99.99	-0.31	-1.32	0.05	0.85	0.54	-99.99	-99.99	-0.36	-0.52	-0.26	-0.22	-0.91	2.33	-0.17	0.11	-99.99	-0.36	1.46	-1.38	-0.35	-0.89	-0.18	-0.32	0.62	2.66	-0.15	0.51	-1.02	0.40
19290729	-0.11	-1.54	-99.99	-1.31	-0.27	0.01	0.04	0.78	-1.56	-0.64	-99.99	0.20	-1.44	-0.94	-99.99	-0.79	-1.19	0.44	-0.71	-99.99	-2.42	-1.31	-0.60	-1.09	-1.41	-99.99	-99.99	-0.03	0.39	-0.75	-2.21	-2.22	-2.27	1.40	-0.40	-99.99	0.34	-0.50	1.40	-1.76	-1.06	-0.96	-1.01	1.86	1.08	-1.35	-1.25	-2.20	-0.02
19290730	1.19	0.81	-99.99	0.97	-0.13	2.05	1.29	0.31	2.55	0.11	-99.99	0.01	0.88	0.89	-99.99	0.42	1.62	-0.25	0.91	-99.99	1.56	1.19	1.50	-0.50	-0.37	-99.99	-99.99	0.82	2.03	0.51	1.68	1.68	4.65	-0.68	0.14	-99.99	0.15	-1.76	-0.23	2.12	0.69	0.28	-0.53	0.33	-2.24	1.20	0.74	0.98	0.71
19290731	-0.34	0.58	-99.99	1.67	0.38	1.62	1.00	0.96	1.33	0.79	-99.99	0.05	0.11	2.51	-99.99	0.53	1.47	0.22	1.22	-99.99	0.71	1.94	1.12	2.79	0.41	-99.99	-99.99	-0.07	0.58	0.82	1.14	0.84	0.00	2.14	0.89	-99.99	1.67	-0.83	-1.15	3.19	0.76	0.29	0.72	1.73	0.58	0.16	0.34	1.52	-1.25
19290801	0.38	0.32	-99.99	0.38	0.61	1.08	0.76	-0.23	-0.25	-1.84	-99.99	-0.14	2.73	0.25	-99.99	-0.81	1.30	-0.63	1.59	-99.99	0.49	1.67	-0.33	-0.06	0.74	-99.99	-99.99	1.07	-1.24	-0.25	1.42	4.18	-4.44	0.07	0.46	-99.99	1.31	-0.45	-0.70	0.93	0.10	-0.55	1.34	0.63	0.73	-0.88	-0.97	-0.18	-0.22
19290802	-0.35	0.22	-99.99	0.23	-0.81	2.60	1.44	-1.25	0.82	-0.02	-99.99	-0.60	-0.62	0.95	-99.99	-0.26	-0.17	0.28	0.70	-99.99	0.40	2.81	0.44	0.08	0.53	-99.99	-99.99	0.65	0.60	-0.60	2.73	3.84	1.16	-4.01	0.11	-99.99	0.78	0.00	1.17	0.81	0.90	1.96	-0.56	-0.06	-0.25	0.08	0.98	0.69	-0.46
19290803	-0.92	-0.40	-99.99	-1.25	0.09	0.86	-0.36	-0.74	-0.91	-0.91	-99.99	-0.47	-0.84	0.89	-99.99	1.11	-0.01	-0.28	1.44	-99.99	0.67	0.84	2.05	-0.25	-0.01	-99.99	-99.99	0.13	0.67	-0.48	1.14	-0.39	10.34	5.39	-0.08	-99.99	-0.25	0.91	0.46	0.97	0.04	-2.32	0.11	-0.40	0.62	0.32	-0.70	1.02	-0.44
19290805	-1.00	-0.24	-99.99	-0.50	-0.45	-0.45	-0.52	-0.24	-1.51	0.91	-99.99	-1.19	0.06	-1.27	-99.99	-0.95	-1.13	-0.64	-1.25	-99.99	-1.03	-1.01	-0.84	-0.48	-0.08	-99.99	-99.99	-0.54	-0.02	-0.51	0.43	-0.63	-7.29	-6.44	-1.10	-99.99	-3.84	0.13	3.23	-1.28	-0.32	0.38	-0.96	-2.24	-0.89	-1.20	-0.43	1.78	-1.41
19290806	0.72	-0.04	-99.99	-0.39	-0.07	0.02	0.68	0.85	-0.72	0.97	-99.99	0.15	-0.97	-1.06	-99.99	-0.69	-0.24	0.00	0.93	-99.99	-0.98	-0.60	-0.02	-0.90	-0.92	-99.99	-99.99	0.51	-0.74	-0.33	-1.22	-1.85	7.30	4.15	-1.33	-99.99	-1.42	1.41	0.00	0.16	-0.69	0.15	-0.15	0.63	1.19	-0.17	-0.50	-1.54	0.96
19290807	-1.11	-1.10	-99.99	0.30	1.28	-2.49	-2.95	1.38	-0.40	0.46	-99.99	-1.26	-0.14	-0.83	-99.99	-0.05	-1.70	-1.11	-0.62	-99.99	-0.97	-0.97	-1.45	-2.21	-0.94	-99.99	-99.99	-0.73	-1.17	-0.34	-2.07	-1.65	-3.66	-0.94	-0.17	-99.99	-1.49	-1.01	0.89	-1.17	-0.44	0.35	-0.66	-0.43	-2.01	-0.90	-0.13	-2.29	0.80
19290808	1.72	0.58	-99.99	0.72	1.11	-0.31	1.21	0.96	0.24	0.28	-99.99	-0.35	0.99	1.21	-99.99	-1.70	1.80	0.80	1.16	-99.99	0.99	0.74	1.24	1.44	0.61	-99.99	-99.99	0.75	0.76	0.39	1.43	0.97	0.00	2.84	1.30	-99.99	0.14	0.89	-0.88	1.53	0.68	-0.64	0.18	-0.23	0.93	1.27	0.98	0.92	1.88
19290809	-1.68	-3.28	-99.99	-3.57	-2.11	-2.55	-4.11	-1.68	-4.65	-0.44	-99.99	-1.77	-3.13	-3.48	-99.99	-1.92	-4.19	-0.48	-3.55	-99.99	-2.85	-4.68	-4.17	-4.88	-3.73	-99.99	-99.99	-2.16	-2.96	-1.86	-5.54	-3.70	0.27	-5.43	-2.66	-99.99	-3.18	-3.29	-1.79	-4.79	-2.69	-2.13	-2.71	-2.00	-2.64	-3.49	-2.78	-6.66	-5.13
19290810	0.11	1.70	-99.99	1.66	2.20	1.06	1.65	-0.25	3.62	0.42	-99.99	0.29	0.51	1.53	-99.99	0.55	1.94	0.19	1.73	-99.99	1.61	1.88	1.57	1.95	2.10	-99.99	-99.99	0.76	2.13	0.47	2.14	1.18	-0.27	3.61	1.40	-99.99	6.59	2.09	0.23	1.92	1.75	-0.50	1.66	1.27	0.20	1.97	0.25	2.97	0.36
19290812	0.00	0.46	-99.99	0.73	1.26	1.47	2.61	0.51	0.50	1.25	-99.99	1.20	1.12	1.49	-99.99	0.54	2.31	-0.25	2.21	-99.99	0.98	1.85	0.45	1.55	1.91	-99.99	-99.99	0.07	0.71	3.93	1.32	2.16	-4.89	0.85	1.25	-99.99	-3.43	-0.51	-0.23	1.54	0.65	1.11	1.17	0.10	0.41	0.17	0.45	1.48	0.67
19290813	0.12	-0.10	-99.99	0.19	0.49	-0.79	2.67	0.75	2.00	-0.72	-99.99	-0.56	0.66	0.45	-99.99	-0.47	-0.12	0.16	1.90	-99.99	-0.09	1.43	-0.05	1.01	1.59	-99.99	-99.99	3.26	-0.19	0.19	1.65	0.53	0.57	-0.67	-1.13	-99.99	0.45	0.97	0.00	-0.13	0.28	-0.08	0.18	1.42	0.28	0.48	0.35	0.77	-0.18
19290814	-0.54	-0.09	-99.99	0.69	-1.43	-0.81	-0.17	-0.15	-1.09	0.07	-99.99	-0.17	-1.46	-0.98	-99.99	-0.63	0.02	-0.80	-0.59	-99.99	-1.25	1.05	-0.89	-0.79	0.97	-99.99	-99.99	-0.30	-0.70	2.23	0.68	0.03	-1.14	1.86	0.00	-99.99	-1.92	-1.15	0.00	2.52	0.13	0.46	0.04	-0.53	0.47	-0.24	1.24	0.94	1.33
19290815	-0.02	-0.52	-99.99	0.52	0.93	-0.74	0.19	-0.22	-0.17	-0.34	-99.99	0.92	0.56	0.24	-99.99	0.19	0.50	-0.16	-0.46	-99.99	0.53	-0.33	0.98	0.69	1.61	-99.99	-99.99	-0.25	1.28	0.84	0.22	0.32	-0.29	0.36	-0.33	-99.99	2.04	-0.39	-1.36	1.60	0.63	-1.44	0.29	0.50	-0.35	-0.95	4.14	0.85	0.25
19290816	0.00	1.45	-99.99	-0.25	-0.38	0.10	2.91	1.77	2.23	1.58	-99.99	-0.95	-0.43	2.72	-99.99	1.68	0.78	0.58	0.02	-99.99	1.10	2.01	1.23	1.43	0.24	-99.99	-99.99	1.17	1.96	7.35	1.86	0.60	1.44	0.03	0.13	-99.99	0.81	1.62	0.00	1.17	1.46	-1.18	1.53	0.35	0.97	1.07	2.32	1.13	-0.72
19290817	-0.23	0.72	-99.99	0.08	-0.09	0.55	0.23	-0.07	-0.70	-0.74	-99.99	1.15	0.87	-0.69	-99.99	0.78	0.09	-0.16	-0.13	-99.99	0.48	-0.34	0.09	2.43	-0.51	-99.99	-99.99	-0.23	0.47	0.53	0.18	3.14	0.00	-1.85	-0.19	-99.99	0.75	0.45	0.00	0.56	0.23	0.09	0.36	0.36	0.96	0.62	-0.29	-1.00	-0.75
19290819	1.11	0.34	-99.99	0.10	0.86	0.00	3.04	-0.68	0.42	0.11	-99.99	0.59	-0.29	0.71	-99.99	1.35	0.15	-0.96	1.63	-99.99	1.52	1.17	1.39	-0.75	-0.39	-99.99	-99.99	0.07	-1.15	-2.77	1.34	1.27	0.00	1.46	1.54	-99.99	0.20	0.44	4.84	1.99	0.45	-0.81	-0.29	-0.91	1.19	-0.64	-0.79	0.79	-0.01
19290820	0.08	0.33	-99.99	0.42	0.30	-0.32	-1.65	-1.60	1.63	-0.52	-99.99	0.18	-0.75	0.39	-99.99	0.42	-0.10	2.01	-0.41	-99.99	1.44	0.85	-0.71	1.17	0.14	-99.99	-99.99	0.34	-0.71	0.64	0.28	-0.35	0.00	0.84	0.03	-99.99	-1.24	3.67	2.86	0.48	0.60	2.82	1.58	0.14	0.68	2.31	-0.15	0.23	1.95
19290821	0.81	-0.23	-99.99	-0.89	-0.03	-0.61	-1.06	-0.13	-1.20	-0.43	-99.99	-0.58	2.45	1.66	-99.99	-0.05	0.24	3.06	0.23	-99.99	-0.66	-1.55	2.11	-0.85	-0.68	-99.99	-99.99	-0.19	0.48	-0.54	-2.18	-1.27	-0.28	0.22	-0.56	-99.99	1.21	2.62	-0.85	-2.31	-0.41	-0.16	0.04	-0.28	0.25	-0.82	-0.57	-1.58	0.35
19290822	1.21	0.44	-99.99	0.05	0.02	-0.52	-0.53	0.00	0.61	0.12	-99.99	-0.40	-0.17	2.63	-99.99	0.23	2.44	-0.06	0.27	-99.99	0.07	2.73	-0.19	0.78	2.39	-99.99	-99.99	-0.09	1.45	2.19	0.35	0.47	0.28	0.21	0.01	-99.99	-2.20	0.83	-1.29	1.62	0.21	-0.11	1.37	0.52	1.18	0.53	-0.48	0.31	0.04
19290823	-1.72	0.33	-99.99	2.33	0.23	-1.14	0.65	0.21	0.43	-0.22	-99.99	-0.94	-0.20	4.74	-99.99	-0.02	0.47	-0.31	2.13	-99.99	0.82	2.04	0.76	-0.48	-0.38	-99.99	-99.99	0.14	-0.13	1.65	0.03	0.58	-0.57	-4.34	-0.15	-99.99	2.05	1.83	-2.18	0.17	0.02	-1.12	0.80	1.27	0.67	-0.54	0.24	-0.10	-0.05
19290824	0.24	0.09	-99.99	1.85	-0.10	-0.29	-0.38	0.21	-0.85	0.53	-99.99	-0.02	-0.43	-0.36	-99.99	0.21	-0.22	-0.47	1.27	-99.99	0.36	0.26	-0.23	-0.46	-0.71	-99.99	-99.99	0.73	0.38	-0.25	0.43	1.56	-5.71	7.36	1.67	-99.99	-0.35	0.64	0.00	0.58	-0.28	-0.62	0.27	0.99	-0.04	-0.30	1.71	-0.43	-0.51
19290826	-0.48	-0.06	-99.99	-0.70	-0.28	-0.31	-0.95	-0.05	-0.69	0.17	-99.99	-0.54	0.04	-0.41	-99.99	1.94	-1.60	0.17	-0.34	-99.99	-0.19	-1.24	-1.22	-1.61	-0.28	-99.99	-99.99	3.20	2.04	-0.44	-0.63	0.94	3.94	-0.07	0.81	-99.99	-1.57	2.24	0.00	-1.07	1.30	-0.30	1.41	0.58	-0.29	0.51	0.94	0.09	-1.74
19290827	-0.16	-0.12	-99.99	0.49	-0.10	-0.55	-0.84	0.57	0.28	-0.13	-99.99	0.23	1.49	-0.68	-99.99	-0.65	0.13	-0.48	-0.45	-99.99	1.60	0.49	-0.21	0.52	-0.36	-99.99	-99.99	-1.12	-0.53	-0.31	-0.19	-1.07	-6.12	6.23	2.80	-99.99	-0.05	-0.11	0.89	-1.19	0.75	-0.56	-0.59	0.27	0.40	5.02	-0.48	0.10	1.45
19290828	3.72	0.92	-99.99	2.95	-0.23	-0.12	1.06	-0.43	1.04	0.06	-99.99	-0.11	1.68	-0.31	-99.99	-0.59	-0.97	0.63	-0.21	-99.99	0.31	-1.35	0.86	-0.90	-0.53	-99.99	-99.99	4.10	0.51	-0.38	-0.92	-0.60	5.59	-5.97	1.11	-99.99	0.53	0.73	1.33	-0.01	1.19	-1.09	-0.35	-0.40	0.03	0.68	-0.21	-0.12	-0.99
19290829	-0.53	1.31	-99.99	2.43	3.89	1.33	0.60	0.40	1.07	-0.63	-99.99	3.16	0.87	1.14	-99.99	-0.52	0.88	0.00	0.73	-99.99	1.62	1.08	-0.32	0.29	0.47	-99.99	-99.99	-1.17	1.41	0.91	1.34	0.10	-1.18	-6.26	0.31	-99.99	-0.91	0.06	3.06	0.99	0.87	0.80	0.33	0.99	0.18	1.15	0.31	0.68	0.64
19290830	-0.02	1.46	-99.99	0.98	0.87	0.74	0.88	0.35	2.02	1.05	-99.99	0.44	1.01	0.57	-99.99	0.66	0.48	-0.50	1.47	-99.99	3.07	2.12	-0.29	0.64	0.72	-99.99	-99.99	-1.37	-0.01	-0.65	2.81	0.42	-4.17	2.62	1.67	-99.99	1.83	-0.25	0.85	1.78	0.76	-0.30	1.59	2.19	0.20	5.42	0.44	3.04	-0.87
19290903	0.35	0.26	-99.99	0.44	-0.85	-1.17	-0.40	-0.11	0.48	-1.10	-99.99	-0.29	0.83	0.90	-99.99	1.08	1.24	0.47	1.25	-99.99	0.35	-0.79	-0.09	0.96	0.93	-99.99	-99.99	0.83	-0.40	-1.41	1.58	1.13	0.00	7.80	1.92	-99.99	0.74	0.12	0.84	0.74	0.19	-0.05	0.19	-0.40	0.35	1.96	-0.49	0.97	-0.61
19290904	-0.61	-0.54	-99.99	-1.75	-0.82	-0.75	1.23	-1.12	-0.73	0.70	-99.99	-1.76	-1.91	1.27	-99.99	0.47	1.37	-0.50	-0.54	-99.99	-1.00	0.55	2.64	-1.82	-1.32	-99.99	-99.99	0.84	-0.82	-1.71	-1.53	-1.43	-0.62	-2.25	-0.48	-99.99	0.24	-1.86	7.50	-2.06	-0.89	-0.18	-0.82	-1.42	-0.04	-2.68	-1.97	-1.85	0.52
19290905	-0.92	-2.37	-99.99	-3.18	-2.24	-0.58	-3.24	0.95	-0.23	-0.44	-99.99	-1.08	-1.99	-3.39	-99.99	-1.01	-0.93	0.09	-1.78	-99.99	-1.45	-2.34	-2.22	-2.53	-2.28	-99.99	-99.99	1.26	-0.15	-1.68	-1.79	-1.88	0.00	-1.89	-1.84	-99.99	-0.40	-2.73	-4.46	-1.90	-1.58	-0.93	-1.90	-2.08	-0.87	-3.97	-0.73	-2.22	-2.23
19290906	3.12	1.87	-99.99	4.07	2.03	1.44	1.37	-1.43	2.09	0.55	-99.99	0.37	0.76	3.03	-99.99	-0.06	2.33	-0.72	1.98	-99.99	1.31	2.52	4.58	0.96	1.65	-99.99	-99.99	-2.92	0.02	2.70	2.41	1.23	-1.25	1.77	2.60	-99.99	1.49	0.98	4.26	1.53	1.31	0.56	1.31	0.96	0.65	1.66	2.05	2.51	0.72
19290907	-0.29	0.25	-99.99	0.14	-0.83	-0.18	1.19	-0.27	3.25	-1.37	-99.99	-0.31	0.50	1.05	-99.99	1.29	0.25	1.01	0.21	-99.99	0.70	-0.71	0.55	-0.16	0.72	-99.99	-99.99	1.97	2.53	0.84	0.56	0.08	-1.27	0.51	0.76	-99.99	1.71	0.91	0.39	-0.19	-0.04	0.00	0.25	-0.48	-17.00	0.79	0.33	-0.41	0.39
19290909	-0.55	1.25	-99.99	-0.30	-0.50	0.90	-3.04	1.84	0.04	0.64	-99.99	-0.91	-1.25	0.28	-99.99	-0.74	0.18	-0.62	-1.18	-99.99	-0.19	-1.27	-0.94	-1.41	-0.97	-99.99	-99.99	2.88	-0.02	-0.61	-0.49	-1.02	4.49	-0.11	-2.28	-99.99	-0.47	-0.90	-2.33	-1.16	-0.83	1.05	-0.54	0.25	2.11	-1.51	0.04	-0.55	0.52
19290910	-1.62	-1.53	-99.99	-2.62	1.09	-0.53	-0.05	-0.38	-1.91	-0.38	-99.99	0.03	-1.13	-3.47	-99.99	-1.74	-2.35	-0.75	-2.34	-99.99	-0.86	-2.88	-2.90	-2.46	-1.33	-99.99	-99.99	-2.85	0.08	0.83	-1.87	-1.38	-2.45	-7.81	-0.13	-99.99	-2.14	-1.93	-1.59	-1.84	-1.50	-1.61	-1.44	-2.35	-1.82	-0.90	-1.17	-1.51	0.18
19290911	-1.12	0.84	-99.99	0.70	0.22	2.29	1.13	1.27	4.56	-0.06	-99.99	0.70	0.20	0.30	-99.99	-0.08	1.72	-0.19	0.69	-99.99	0.98	1.52	0.56	1.54	0.39	-99.99	-99.99	0.19	-0.17	4.41	1.39	0.87	-1.89	7.42	0.48	-99.99	0.18	0.99	-2.42	0.23	0.55	1.61	0.44	-0.33	0.49	0.72	3.38	1.77	1.94
19290912	0.47	-0.56	-99.99	-1.01	-0.59	3.96	-1.04	-1.02	-1.29	-0.88	-99.99	-1.14	-0.37	-1.16	-99.99	-0.86	-1.08	0.25	-1.70	-99.99	-0.85	-1.23	-0.81	-1.72	0.16	-99.99	-99.99	-1.18	-1.62	-1.64	-0.20	-1.12	0.00	0.75	-1.59	-99.99	-1.10	-1.95	2.48	-1.20	-0.88	-1.15	-0.87	0.14	-0.22	-1.50	-0.83	-1.14	1.96
19290913	0.09	0.04	-99.99	0.11	-0.74	-0.14	0.38	-0.15	-0.81	-0.66	-99.99	-0.42	-0.29	0.13	-99.99	0.27	0.87	-0.54	-0.34	-99.99	0.50	0.09	-0.24	-0.19	4.38	-99.99	-99.99	-2.04	0.44	-0.63	1.22	-0.17	0.00	5.58	0.69	-99.99	-0.31	0.93	-2.62	-0.04	0.19	0.04	2.16	-0.87	-0.44	-0.52	-0.47	1.13	3.24
19290914	0.53	0.23	-99.99	-0.10	0.84	0.33	-0.10	-0.10	0.72	0.14	-99.99	-0.77	0.04	-0.15	-99.99	0.61	-0.52	0.03	-0.43	-99.99	0.50	-0.55	0.25	-0.71	-0.38	-99.99	-99.99	1.43	0.05	1.69	0.22	-0.40	1.28	1.48	1.69	-99.99	0.13	0.49	3.11	0.02	0.49	-0.46	-0.54	0.68	-1.19	0.32	-1.12	1.01	1.18
19290916	3.59	-0.03	-99.99	1.31	0.15	-0.32	1.22	0.62	-0.36	0.77	-99.99	0.99	-0.81	1.63	-99.99	1.73	1.06	0.62	0.54	-99.99	0.68	2.30	2.83	-1.50	1.68	-99.99	-99.99	0.75	-0.02	1.29	1.01	1.93	0.00	-0.72	1.51	-99.99	-0.18	-1.35	-1.20	2.89	0.18	-0.85	0.68	2.06	0.15	0.46	0.66	-0.98	2.11
19290917	0.82	0.12	-99.99	-0.94	0.32	-0.24	1.38	0.01	0.74	-0.16	-99.99	0.11	0.10	-0.94	-99.99	0.32	-0.72	0.37	-1.14	-99.99	0.01	-1.46	-1.46	-0.86	-1.72	-99.99	-99.99	-1.00	0.94	-1.99	0.75	0.69	-3.80	-1.33	-1.44	-99.99	-0.22	-0.06	-0.81	0.08	-0.59	0.19	-1.06	0.07	-0.75	-0.87	-0.30	-0.86	-1.23
19290918	-0.23	0.48	-99.99	4.37	0.41	0.44	-0.12	-0.01	1.05	0.65	-99.99	1.75	0.40	0.79	-99.99	-1.38	0.20	-0.13	2.51	-99.99	-0.46	0.03	-0.27	-1.06	0.56	-99.99	-99.99	-0.49	-0.25	-0.91	0.08	3.05	-2.63	-4.43	0.12	-99.99	-0.06	0.62	-0.61	2.23	0.31	0.03	0.05	0.94	0.56	0.62	-0.19	1.84	-2.86
19290919	0.48	0.21	-99.99	1.17	-1.90	-2.09	-0.89	-1.58	0.82	-0.41	-99.99	-1.03	0.26	-0.09	-99.99	-0.71	0.24	0.90	-0.53	-99.99	0.24	0.01	-0.54	0.36	-0.04	-99.99	-99.99	-0.37	0.49	-1.29	0.56	-0.10	0.00	10.17	0.46	-99.99	-0.93	0.62	-1.03	0.96	0.35	-1.13	1.66	5.22	0.46	1.22	-1.13	0.01	-1.98
19290920	-0.47	-0.74	-99.99	0.57	-0.49	0.90	-0.03	1.37	-0.62	-0.44	-99.99	-0.99	-0.60	-1.14	-99.99	-0.52	-1.28	-0.38	-1.66	-99.99	-1.26	-2.47	-1.98	-3.68	-1.11	-99.99	-99.99	0.56	-0.22	-2.15	1.10	-0.17	0.00	-2.05	1.50	-99.99	-0.54	0.25	0.21	-1.13	-0.62	3.39	-0.16	-0.72	-0.18	-0.35	-0.06	-0.17	0.12
19290921	0.39	-0.10	-99.99	-0.64	-0.41	-0.69	0.52	-3.06	-1.02	0.61	-99.99	0.25	0.00	-0.42	-99.99	1.67	-0.23	-0.34	-0.75	-99.99	-0.41	-0.76	0.10	-2.25	-0.10	-99.99	-99.99	-0.10	-0.76	-0.29	1.10	-0.75	0.00	9.74	1.32	-99.99	-0.39	0.61	-1.46	-0.06	-0.50	0.32	0.12	2.69	2.01	-0.32	-0.18	2.72	-0.15
19290923	-1.84	-0.29	-99.99	-0.87	0.01	-0.32	1.36	2.67	0.86	-0.30	-99.99	1.22	0.20	-0.21	-99.99	-2.52	-0.68	-0.26	0.95	-99.99	-1.21	-1.17	-1.38	-3.79	0.12	-99.99	-99.99	0.22	-0.33	0.62	0.07	-0.81	2.70	-12.14	0.03	-99.99	-3.48	3.17	-1.27	0.05	-0.20	2.53	-0.85	-2.15	0.01	-0.38	0.21	0.85	-0.95
19290924	-1.48	-1.37	-99.99	-2.67	-1.38	-1.51	-0.17	-0.35	-0.45	-1.39	-99.99	-0.37	-0.97	-1.91	-99.99	1.44	-1.49	0.48	-1.65	-99.99	-1.31	-1.78	-3.05	-2.87	-1.08	-99.99	-99.99	-0.93	-0.31	-0.35	-1.95	-1.22	7.89	-0.09	-1.23	-99.99	-2.73	0.35	-0.64	-2.06	-1.15	-0.40	-1.29	-1.87	-1.62	-0.48	-0.63	-3.24	-1.49
19290925	0.12	-0.74	-99.99	0.07	-0.70	-1.96	-0.61	0.51	-0.39	-1.07	-99.99	-1.43	0.73	0.07	-99.99	0.23	0.43	0.57	-0.42	-99.99	-0.28	0.49	-0.21	-0.91	0.74	-99.99	-99.99	-1.17	-0.21	-0.04	0.12	-0.05	7.32	12.46	0.25	-99.99	1.95	1.29	-1.94	-0.55	-0.75	-3.02	-0.14	-0.55	-0.25	-2.27	-1.05	0.39	-2.60
19290926	-0.25	1.06	-99.99	3.49	0.63	1.97	0.56	-0.54	3.03	1.11	-99.99	1.41	0.39	0.93	-99.99	0.13	-0.27	-0.69	0.17	-99.99	0.55	1.98	-0.90	0.32	0.10	-99.99	-99.99	0.05	-0.01	1.29	1.39	2.51	-4.55	0.30	8.24	-99.99	0.96	4.30	1.32	2.09	0.39	0.71	0.63	0.82	-0.82	0.85	1.04	1.12	1.35
19290927	-1.15	-1.26	-99.99	-3.06	-1.59	-2.75	-2.34	0.14	-3.07	-0.06	-99.99	-2.76	-1.92	-3.43	-99.99	-1.60	-2.34	-0.38	-2.81	-99.99	-1.96	-3.77	-3.03	-3.35	0.55	-99.99	-99.99	-0.68	-2.02	-2.31	-2.84	-2.70	-2.98	-2.16	-0.57	-99.99	-2.52	-3.79	-3.90	-3.65	-1.71	-0.04	-1.89	-2.69	-2.15	-1.61	-1.39	-4.04	-0.28
19290928	0.29	0.90	-99.99	0.21	0.12	2.04	-0.32	0.11	0.67	-0.49	-99.99	0.77	-0.41	0.64	-99.99	-0.22	0.32	0.00	0.20	-99.99	-0.14	1.33	-0.78	1.12	1.07	-99.99	-99.99	-1.01	0.00	0.48	-0.12	0.86	1.84	0.09	2.76	-99.99	1.61	1.62	0.23	1.10	0.40	-1.02	-0.26	-0.14	0.63	0.78	-0.68	0.44	1.78
19290930	1.72	-0.56	-99.99	-1.36	-0.51	0.65	0.32	-0.26	-0.53	-0.12	-99.99	-0.75	-0.29	-1.46	-99.99	-1.00	-1.20	-0.70	-0.43	-99.99	-0.29	-1.48	0.23	-0.01	-2.49	-99.99	-99.99	-0.96	0.76	0.03	-1.61	-0.34	-5.42	-0.37	1.34	-99.99	-2.32	0.68	-1.12	-0.46	-1.13	-0.05	-1.29	-0.72	-1.04	-1.76	-0.86	-2.32	-1.49
19291001	-0.82	-1.07	-99.99	-0.79	-0.54	-0.72	-0.56	-0.85	-1.30	-0.70	-99.99	-1.49	1.41	-0.60	-99.99	-0.79	-0.84	0.32	-0.60	-99.99	-1.47	0.56	0.20	1.62	-0.01	-99.99	-99.99	-0.63	0.25	-0.64	-1.78	-0.53	2.87	-0.74	1.40	-99.99	1.14	-0.79	-1.14	-0.73	-0.44	-1.80	-0.74	-1.66	-0.71	-0.66	-1.26	-1.58	-2.08
19291002	-0.36	0.14	-99.99	1.89	-0.93	-0.01	1.16	0.59	0.03	1.18	-99.99	1.12	0.00	0.47	-99.99	1.04	1.36	0.90	0.88	-99.99	0.66	0.34	-0.60	2.81	0.98	-99.99	-99.99	-0.14	1.49	2.51	1.06	0.50	0.31	1.30	0.12	-99.99	-1.40	4.33	-0.69	1.92	0.64	-0.85	0.32	0.02	2.03	1.84	1.74	0.54	0.64
19291003	-2.25	-3.05	-99.99	-3.43	-1.44	-1.35	-2.97	-0.64	-5.35	-1.44	-99.99	-3.63	-1.96	-4.70	-99.99	-2.03	-3.25	-0.26	-3.81	-99.99	-2.66	-4.21	-4.51	-6.25	-4.08	-99.99	-99.99	-1.90	-1.58	-3.10	-5.40	-2.89	-3.70	-2.02	-7.76	-99.99	-2.11	0.55	-2.78	-3.02	-2.10	-0.16	-3.52	-1.56	-4.44	-4.58	-2.82	-5.76	-3.79
19291004	-0.87	-1.66	-99.99	-0.85	-1.36	-3.92	-2.64	-0.36	-2.85	-1.04	-99.99	-1.48	-1.89	-0.34	-99.99	-2.88	-0.63	-0.80	-1.01	-99.99	-2.13	-1.72	0.03	-5.81	-0.17	-99.99	-99.99	2.13	-1.07	-1.12	-1.50	-1.27	-7.05	-1.50	-2.00	-99.99	-5.46	-1.30	-0.95	-0.78	-0.78	-1.36	-1.77	-2.55	-1.76	-1.66	0.26	-2.40	-3.92
19291005	0.98	2.97	-99.99	2.05	16.22	1.94	2.94	0.42	6.25	0.37	-99.99	2.00	0.81	3.90	-99.99	3.42	2.68	0.00	3.68	-99.99	3.82	3.90	6.22	8.73	3.51	-99.99	-99.99	0.95	1.67	3.58	4.65	2.98	-2.07	1.22	5.16	-99.99	6.57	8.37	0.24	3.25	1.96	1.34	3.54	4.70	1.06	2.19	1.09	5.32	10.22
19291007	1.42	1.93	-99.99	5.19	-1.88	2.80	1.11	0.34	1.98	0.45	-99.99	2.85	1.70	2.51	-99.99	1.40	2.59	0.03	0.71	-99.99	2.28	1.98	0.44	2.93	2.11	-99.99	-99.99	-0.21	1.80	3.99	1.24	0.96	0.00	-0.41	4.24	-99.99	0.75	3.66	3.60	1.00	2.86	1.15	1.00	1.82	3.36	4.07	1.13	3.15	0.62
19291008	1.60	0.28	-99.99	1.78	-0.79	0.18	1.74	0.31	0.44	0.59	-99.99	-0.25	0.41	0.64	-99.99	0.08	-0.13	-0.06	-0.03	-99.99	-0.66	-0.67	-1.35	1.00	1.31	-99.99	-99.99	0.24	0.43	-0.70	0.17	1.44	3.52	1.92	1.79	-99.99	-1.08	0.78	0.93	0.77	-0.31	0.75	-0.10	-0.23	1.16	-0.54	1.45	-0.72	1.18
19291009	0.69	-0.11	-99.99	2.56	4.26	0.11	-0.55	6.25	-0.61	0.02	-99.99	-0.94	0.14	0.13	-99.99	-0.69	0.03	0.39	-0.05	-99.99	0.88	2.12	-1.08	-1.66	-0.18	-99.99	-99.99	-0.69	-0.20	-1.27	-0.85	0.03	4.76	1.08	-1.35	-99.99	0.20	-2.68	1.38	0.59	-0.29	-0.46	-0.24	-1.08	-0.58	-0.73	-0.68	-1.09	-0.26
19291010	-0.33	1.31	-99.99	1.22	1.98	0.58	-0.42	0.03	-0.29	-0.22	-99.99	0.46	-1.07	0.74	-99.99	0.00	1.35	-0.26	3.33	-99.99	0.80	1.93	0.46	0.04	0.61	-99.99	-99.99	2.76	1.71	0.12	2.45	2.17	1.30	0.32	1.29	-99.99	-0.77	0.75	0.00	3.74	0.94	1.38	1.09	2.04	0.30	1.84	1.73	2.04	0.09
19291011	4.65	0.34	-99.99	1.02	1.92	1.22	1.26	-0.06	-0.01	1.57	-99.99	0.49	1.80	-0.58	-99.99	0.82	0.21	0.39	-0.07	-99.99	0.16	0.14	-2.02	-1.37	-0.71	-99.99	-99.99	-1.39	1.79	0.17	-0.28	0.20	0.00	-0.56	0.46	-99.99	0.38	-3.17	-1.36	-0.79	0.28	0.07	-0.82	0.18	0.37	0.96	0.46	-0.68	0.14
19291014	1.25	-1.00	-99.99	-1.06	-0.14	-3.77	0.20	0.28	-0.18	0.11	-99.99	-0.88	1.44	-0.93	-99.99	-0.52	-0.54	0.00	-0.66	-99.99	-0.16	-0.81	1.36	-1.74	-0.16	-99.99	-99.99	-1.04	-1.31	0.47	-2.06	-0.58	2.56	0.23	0.49	-99.99	-0.80	-0.41	0.00	-0.22	-0.39	-0.49	-0.33	-0.14	0.39	-0.04	-0.06	-0.91	-0.23
19291015	2.11	0.03	-99.99	-0.59	-1.03	1.92	-0.83	-1.37	-0.55	0.86	-99.99	-0.11	0.76	0.10	-99.99	-0.26	-1.34	-0.13	-1.39	-99.99	0.53	-1.92	-0.17	-0.25	0.32	-99.99	-99.99	-0.03	0.17	-0.25	-1.73	-1.21	-3.75	-0.85	0.45	-99.99	0.25	-0.41	0.00	0.61	0.20	-0.58	-0.74	1.86	-1.43	0.25	-0.34	-1.22	-1.72
19291016	-2.42	-2.55	-99.99	-2.23	-2.54	-3.36	-4.38	-2.28	-2.60	-0.49	-99.99	-1.13	-0.95	-3.28	-99.99	-1.94	-2.56	0.06	-3.35	-99.99	-3.18	-3.80	-2.28	-4.02	-4.05	-99.99	-99.99	-1.05	-3.39	-0.83	-5.87	-4.09	-1.30	-1.60	-4.67	-99.99	-5.28	-4.34	-0.92	-3.23	-1.31	-0.52	-2.68	-2.04	-7.81	-2.89	-0.99	-3.88	-1.64
19291017	1.11	1.32	-99.99	2.43	2.06	-0.03	2.36	-2.53	1.91	-0.41	-99.99	0.15	0.20	1.05	-99.99	1.05	1.13	-1.05	1.56	-99.99	1.05	2.20	0.44	-1.22	0.80	-99.99	-99.99	-1.55	0.53	1.20	0.90	2.59	-5.26	-0.97	2.23	-99.99	3.16	2.48	-0.93	2.53	0.39	-0.80	0.79	1.66	0.99	0.76	0.80	0.49	-2.07
19291018	-2.15	-1.47	-99.99	-3.98	-0.65	-1.07	-1.27	3.54	-2.52	-1.34	-99.99	-0.07	-1.49	-1.80	-99.99	-1.97	-2.07	-0.46	-2.91	-99.99	-3.18	-2.60	-2.58	-0.02	-1.74	-99.99	-99.99	-0.13	-0.69	-1.79	-4.72	-1.45	-0.69	-0.52	-2.54	-99.99	-1.26	-3.00	-1.40	-0.87	-0.83	-2.17	-3.13	-2.37	-3.49	-1.04	-1.08	-6.13	-1.77
19291019	-2.28	-2.10	-99.99	-2.64	-2.29	-1.24	-2.37	-3.26	-3.79	-0.29	-99.99	-1.30	-2.27	-4.12	-99.99	-1.47	-1.36	0.52	-1.95	-99.99	-3.46	-3.38	-3.34	-6.07	-2.49	-99.99	-99.99	-0.80	-2.00	-1.91	-4.36	-1.84	-4.90	-3.37	-3.04	-99.99	-2.27	-5.49	-1.66	-4.98	-1.75	-2.21	-2.61	-2.26	-0.56	-3.09	-1.72	-4.67	-6.02
19291021	-1.57	-1.97	-99.99	-0.60	-0.23	-6.86	-3.33	-0.77	-2.23	-0.57	-99.99	0.44	-3.82	-0.49	-99.99	-3.33	-2.23	-2.20	-0.48	-99.99	-1.09	-2.05	-2.20	-2.65	-1.22	-99.99	-99.99	-1.45	-1.27	-1.93	-1.03	0.71	-11.76	-2.16	-2.63	-99.99	-5.47	2.87	-1.69	-0.29	-0.77	-2.99	-1.67	-2.47	-1.93	-2.37	-1.57	-3.06	-3.13
19291022	1.74	3.38	-99.99	2.13	0.33	4.46	1.78	0.46	0.88	0.53	-99.99	-0.15	3.33	3.01	-99.99	2.34	1.82	0.83	2.07	-99.99	3.22	1.76	1.51	-1.81	1.87	-99.99	-99.99	1.31	0.72	1.35	2.27	1.78	13.33	2.52	3.21	-99.99	4.09	4.13	0.98	1.58	1.50	-0.28	2.14	2.11	1.47	1.13	0.68	4.90	5.51
19291023	-5.27	-5.29	-99.99	-8.02	-3.13	-3.76	-4.42	-0.59	-14.89	-2.43	-99.99	-6.52	-3.08	-5.81	-99.99	-5.43	-7.68	-1.05	-5.94	-99.99	-8.72	-8.19	-5.97	-8.12	-5.93	-99.99	-99.99	-1.98	-4.63	-5.40	-6.87	-5.47	0.00	-2.59	-3.68	-99.99	-6.89	-6.38	-2.91	-6.56	-2.98	-3.51	-4.70	-8.58	-9.64	-6.32	-2.78	-7.73	-9.36
19291024	-1.37	-5.28	-99.99	-11.44	-4.60	-2.53	-5.77	-1.67	-6.27	-2.60	-99.99	-1.68	-9.21	-2.84	-99.99	-4.89	-3.87	-1.42	-1.58	-99.99	-0.41	-4.05	-7.68	-11.37	-1.74	-99.99	-99.99	-3.97	-2.58	-4.56	-4.80	-0.69	-11.76	-4.19	-15.20	-99.99	-1.26	0.74	-3.50	-0.77	-1.31	-6.16	-4.42	-1.79	-5.22	-8.53	-2.70	-9.56	-11.07
19291025	2.34	2.94	-99.99	8.39	1.58	3.97	-0.78	0.66	2.10	0.02	-99.99	1.27	5.14	0.72	-99.99	-0.60	0.77	0.81	2.37	-99.99	-0.10	0.15	2.11	5.11	2.15	-99.99	-99.99	-4.96	1.13	3.61	2.35	-1.31	1.67	2.64	3.73	-99.99	2.36	3.19	-6.74	-0.08	0.60	0.24	0.67	-0.36	-0.44	4.20	1.11	3.68	3.94
19291026	0.59	0.81	-99.99	-2.81	0.89	-1.10	1.33	2.39	-0.23	0.45	-99.99	0.30	0.33	-0.99	-99.99	1.18	0.67	-0.16	-0.43	-99.99	-0.76	-2.60	0.80	0.29	0.06	-99.99	-99.99	0.36	0.66	0.92	-2.13	-0.14	-4.92	1.56	-1.44	-99.99	2.10	-1.65	2.22	-0.69	-0.27	-1.39	-0.58	0.30	2.33	0.76	-0.34	-0.50	0.72
19291028	-5.80	-10.74	-99.99	-18.12	-7.66	-2.43	-12.52	-7.70	-14.66	-6.65	-99.99	-12.61	-10.88	-14.28	-99.99	-4.93	-17.96	-1.18	-9.90	-99.99	-12.26	-17.39	-11.98	-11.47	-9.13	-99.99	-99.99	-0.20	-8.19	-8.55	-15.26	-12.88	3.45	-9.03	-13.63	-99.99	-9.96	-18.78	-6.52	-10.08	-6.75	-6.82	-10.11	-10.72	-20.43	-15.04	-4.46	-18.70	-16.76
19291029	-9.70	-12.18	-99.99	-18.83	-4.28	-19.46	-18.18	0.29	-16.32	-5.41	-99.99	-6.27	-17.14	-18.91	-99.99	-8.42	-1.20	-3.54	-9.95	-99.99	-9.05	-13.11	-17.07	-19.29	-6.34	-99.99	-99.99	-17.91	0.13	-10.06	-12.54	-10.96	-20.00	-8.40	-23.52	-99.99	-30.57	-6.14	-18.60	-11.86	-6.52	-20.00	-11.59	-13.84	-14.68	-14.96	-9.83	-22.07	-12.39
19291030	18.35	13.25	-99.99	14.91	6.40	9.61	12.68	-5.34	17.12	3.20	-99.99	4.41	16.70	14.75	-99.99	2.37	13.07	-2.07	9.84	-99.99	6.46	14.46	20.00	1.53	9.99	-99.99	-99.99	8.20	0.92	10.07	14.99	15.98	0.00	-21.02	19.70	-99.99	37.90	12.79	8.57	8.54	6.11	12.33	6.28	6.19	19.06	12.35	4.56	23.28	13.16
19291031	0.37	4.89	-99.99	8.34	2.38	9.29	17.94	2.98	8.72	2.49	-99.99	10.10	2.85	8.49	-99.99	2.02	4.42	1.82	4.96	-99.99	6.34	5.73	1.43	13.50	2.47	-99.99	-99.99	13.48	5.93	5.44	8.97	2.49	16.67	38.67	14.56	-99.99	13.09	8.74	18.42	6.54	3.92	13.27	8.59	12.23	6.90	12.19	6.54	12.21	6.26
19291104	-10.24	-3.71	-99.99	-5.24	-2.85	-6.70	-4.65	0.93	-4.98	-1.10	-99.99	0.04	0.97	-7.38	-99.99	-2.47	-4.70	1.54	-3.54	-99.99	-3.25	-7.45	-5.36	-9.16	-1.91	-99.99	-99.99	-1.41	-1.45	-2.36	-6.19	-3.73	-17.86	-2.28	-10.69	-99.99	-6.51	-7.43	-4.44	-8.67	-2.45	2.21	-3.01	-3.72	-6.17	-3.55	-0.97	-7.47	-0.93
19291106	-0.46	-8.93	-99.99	-11.60	-4.99	-5.82	-9.58	-0.68	-16.27	-4.86	-99.99	-6.65	-9.17	-15.84	-99.99	-8.34	-9.17	-2.56	-8.87	-99.99	-10.70	-13.41	-10.24	-19.01	-7.15	-99.99	-99.99	-9.17	-7.46	-7.09	-12.34	-9.26	-17.39	-11.46	-21.47	-99.99	-13.08	-10.36	-11.63	-8.43	-6.45	-1.58	-9.54	-11.39	-15.23	-11.22	-5.55	-16.78	-6.27
19291107	1.87	1.71	-99.99	3.45	-1.16	-8.78	4.52	-1.55	9.14	-3.40	-99.99	-1.96	-0.84	2.40	-99.99	-0.15	1.48	0.21	3.12	-99.99	1.08	6.16	3.65	9.46	0.60	-99.99	-99.99	-0.53	-0.30	1.43	3.00	5.04	5.26	2.75	8.63	-99.99	0.29	5.78	-3.95	4.07	0.57	-2.68	-0.18	2.23	-4.61	0.38	-2.11	6.17	-3.93
19291108	-0.16	1.73	-99.99	1.18	3.80	9.47	-1.61	2.34	-1.04	2.11	-99.99	1.43	3.69	-0.72	-99.99	1.88	-0.42	-0.21	-0.45	-99.99	0.83	-2.43	0.07	-0.94	1.35	-99.99	-99.99	4.87	2.18	0.10	0.78	-1.61	20.00	0.48	-5.13	-99.99	1.89	-0.68	3.42	-1.73	0.42	0.96	0.82	0.68	5.52	1.24	0.10	-0.68	3.20
19291111	-2.71	-5.61	-99.99	-8.90	-3.09	-3.18	-5.50	-1.65	-7.40	-2.75	-99.99	-3.51	-1.33	-5.87	-99.99	-3.19	-7.31	-0.50	-6.41	-99.99	-7.10	-9.60	-6.44	-5.58	-2.46	-99.99	-99.99	-6.19	-1.97	-3.55	-7.04	-5.84	0.00	-4.61	-7.58	-99.99	-3.99	-9.01	-0.66	-7.23	-3.43	-1.88	-6.26	-8.04	-6.60	-7.93	-0.69	-9.31	-3.16
19291112	-4.61	-6.02	-99.99	-8.84	-2.02	-12.14	-6.02	-2.66	-6.00	-2.89	-99.99	-3.81	-8.27	-5.29	-99.99	-9.47	-5.15	-0.97	-5.63	-99.99	-6.82	-6.09	-3.99	-10.99	-3.35	-99.99	-99.99	-6.27	-4.20	-5.51	-8.11	-3.16	-4.17	-36.84	-5.58	-99.99	-4.14	-4.46	-6.67	-5.50	-4.59	-7.02	-7.98	-2.65	-7.47	-11.92	-5.99	-11.92	-9.30
19291113	-0.37	-7.61	-99.99	-9.90	-1.52	-13.39	-9.22	-8.12	-4.80	-5.30	-99.99	-11.75	-6.43	-5.84	-99.99	-8.12	-3.77	-0.65	-6.16	-99.99	-7.81	-7.30	-7.97	-16.97	-4.87	-99.99	-99.99	-9.93	-3.09	-4.47	-8.23	1.48	0.00	30.02	-3.58	-99.99	-13.87	-3.16	-2.86	-8.14	-4.36	-8.52	-7.54	-5.85	-12.93	-10.74	-3.46	-9.33	-4.81
19291114	1.31	11.13	-99.99	17.30	-6.04	7.00	9.78	3.18	11.29	4.29	-99.99	4.55	2.85	9.91	-99.99	3.02	7.95	-1.34	6.41	-99.99	8.27	12.44	6.30	16.44	4.41	-99.99	-99.99	-0.04	3.19	7.93	12.68	5.15	-30.43	4.85	7.33	-99.99	13.95	7.19	2.94	11.84	5.11	7.65	9.55	10.83	7.11	15.82	2.58	20.62	4.21
19291115	3.50	5.72	-99.99	5.50	6.29	13.04	7.07	3.48	7.23	1.47	-99.99	9.12	5.32	7.63	-99.99	8.97	8.45	2.57	7.24	-99.99	9.32	4.59	8.36	18.11	5.59	-99.99	-99.99	19.68	3.46	4.76	5.51	1.34	12.50	17.40	9.13	-99.99	6.46	6.55	11.07	4.54	4.71	7.92	7.49	4.78	11.25	13.74	5.65	8.27	4.46
19291118	3.77	-1.08	-99.99	0.75	-1.28	0.80	0.73	2.82	-0.75	2.74	-99.99	2.32	0.38	1.12	-99.99	1.85	-1.29	-0.35	-1.65	-99.99	-1.52	-2.71	-0.06	-1.89	-0.01	-99.99	-99.99	-10.71	0.51	-1.04	-1.40	-1.81	-16.67	-5.71	-2.46	-99.99	2.17	-2.58	-0.96	-2.44	-0.58	1.43	-0.48	-1.69	2.00	0.46	1.70	-4.67	-2.28
19291119	-1.08	2.18	-99.99	0.97	3.12	5.60	1.79	0.09	2.11	0.81	-99.99	0.61	0.92	3.07	-99.99	1.35	1.48	0.50	2.82	-99.99	2.93	5.08	3.34	3.38	1.31	-99.99	-99.99	8.20	0.58	1.47	3.49	2.37	0.00	1.75	2.44	-99.99	2.78	1.62	-1.30	4.77	1.86	-0.88	3.41	1.02	3.92	-0.39	1.02	6.49	4.23
19291120	1.02	3.56	-99.99	0.53	4.21	4.75	3.52	1.08	2.51	3.05	-99.99	1.59	2.52	2.55	-99.99	0.77	2.79	-0.53	3.89	-99.99	2.48	4.98	0.24	4.21	1.70	-99.99	-99.99	2.67	2.25	2.26	3.26	1.23	0.00	-25.88	2.86	-99.99	2.38	5.20	2.63	1.79	1.45	1.61	2.93	1.65	7.41	1.32	4.23	4.43	4.68
19291121	0.18	0.75	-99.99	6.39	2.07	-0.36	0.44	1.07	2.77	0.54	-99.99	2.01	4.46	2.72	-99.99	2.09	1.86	0.14	0.64	-99.99	0.81	4.56	0.19	-1.74	2.48	-99.99	-99.99	-0.11	2.27	2.27	4.45	1.40	13.33	42.60	0.56	-99.99	2.61	1.10	0.64	4.89	1.75	1.38	2.18	3.10	2.52	3.29	3.56	3.82	0.91
19291122	-0.06	-0.55	-99.99	6.85	-0.24	-1.56	1.42	0.23	-0.98	0.71	-99.99	2.28	-1.22	-0.42	-99.99	0.75	1.26	0.53	-2.28	-99.99	1.17	-1.89	-2.19	-0.59	0.48	-99.99	-99.99	-1.90	0.15	-0.10	0.70	-1.10	0.00	-13.81	0.73	-99.99	-0.38	-0.27	-1.91	-0.75	0.44	0.26	0.47	4.63	-1.00	-0.14	1.30	0.90	-1.11
19291125	0.39	-0.33	-99.99	-3.24	-2.13	-6.80	-1.95	-1.27	-0.60	-0.04	-99.99	-1.30	-1.58	-1.00	-99.99	0.00	-1.63	-0.50	-3.83	-99.99	0.75	-0.94	-1.40	-3.43	-0.76	-99.99	-99.99	-1.17	1.50	-0.41	-1.59	-0.14	0.00	19.29	-0.62	-99.99	-1.08	-1.09	-0.32	-0.13	-0.78	-1.47	-0.89	-5.66	-3.24	-3.31	0.50	-0.66	-2.42
19291126	0.49	-2.38	-99.99	-1.03	-1.71	-4.99	-2.92	0.54	-2.83	-1.88	-99.99	-3.21	-1.14	-2.89	-99.99	-1.14	-3.87	0.07	0.26	-99.99	-3.40	-5.16	-1.93	-6.16	-0.88	-99.99	-99.99	-1.46	-0.22	-2.09	-3.55	-2.02	0.00	-0.46	-3.73	-99.99	-3.56	-3.72	-3.58	-3.50	-1.26	-2.15	-3.31	1.28	-3.27	-1.87	-1.12	-5.07	-2.54
19291127	0.41	0.94	-99.99	-2.46	2.09	1.56	-1.75	0.89	0.45	-0.64	-99.99	1.51	2.32	1.52	-99.99	-1.65	2.36	0.11	1.35	-99.99	0.45	2.76	0.01	-2.31	0.94	-99.99	-99.99	1.43	0.05	0.72	1.11	1.87	0.00	-1.65	1.29	-99.99	1.47	1.29	2.70	2.50	0.33	-2.72	0.97	0.33	-0.28	-0.11	3.80	2.48	-0.11
19291202	-0.95	0.48	-99.99	2.91	1.32	-0.55	0.00	-0.65	0.58	0.39	-99.99	0.18	0.31	1.60	-99.99	1.38	-0.35	-0.25	-1.38	-99.99	1.44	2.06	-0.44	0.31	-0.60	-99.99	-99.99	0.44	-0.60	-0.43	0.24	0.68	0.00	0.67	-0.11	-99.99	-1.98	2.86	-2.63	0.50	-0.93	-5.25	0.48	0.44	1.69	-1.65	-0.72	-0.94	-0.89
19291203	2.42	1.81	-99.99	4.85	2.78	1.77	0.17	0.13	2.79	0.78	-99.99	2.71	0.83	3.06	-99.99	3.19	3.97	0.25	3.35	-99.99	2.60	5.25	3.25	4.18	1.67	-99.99	-99.99	1.97	-0.13	1.47	4.98	1.26	-5.88	3.23	4.63	-99.99	3.68	2.50	-1.69	2.90	1.79	1.42	3.51	4.10	0.99	4.76	-1.65	4.85	1.20
19291204	1.83	1.69	-99.99	0.90	2.40	2.34	0.60	1.24	4.77	-0.69	-99.99	2.10	1.89	1.37	-99.99	1.49	-0.33	0.61	0.07	-99.99	2.32	2.62	-0.65	9.23	2.82	-99.99	-99.99	0.98	0.76	3.46	4.09	0.78	0.00	1.03	2.63	-99.99	-2.85	0.68	9.97	1.66	1.34	-0.06	1.41	0.88	6.18	2.83	2.82	2.11	4.49
19291205	-2.07	0.12	-99.99	-2.08	-0.57	-2.41	-0.72	-1.32	2.57	0.68	-99.99	-0.55	3.44	-0.31	-99.99	-0.79	-0.32	8.17	-0.98	-99.99	1.45	-2.29	-1.08	1.72	-1.92	-99.99	-99.99	-2.31	-2.24	-0.96	0.76	-0.48	6.25	-16.85	2.91	-99.99	-1.90	-1.48	-0.31	-0.56	-0.12	0.90	-1.94	-1.53	-2.42	0.52	1.13	4.34	-0.70
19291206	-0.95	1.24	-99.99	2.13	-0.81	-2.41	4.11	0.07	2.87	0.91	-99.99	0.43	-1.64	5.73	-99.99	-1.19	1.71	2.79	2.76	-99.99	1.91	7.83	2.10	0.02	1.30	-99.99	-99.99	0.90	1.76	0.77	1.09	1.42	0.00	1.78	2.51	-99.99	0.48	6.56	-2.19	1.83	1.40	-0.29	2.24	1.45	4.53	1.88	-0.85	3.96	3.28
19291207	-0.96	1.46	-99.99	3.41	1.95	2.36	3.31	3.03	2.07	0.60	-99.99	-0.04	0.06	0.81	-99.99	1.01	0.22	-0.60	3.06	-99.99	2.15	0.75	2.62	1.33	1.43	-99.99	-99.99	1.87	-0.34	0.94	0.14	1.33	0.00	0.20	5.11	-99.99	4.00	0.51	-1.28	1.51	0.10	4.36	0.83	-1.23	2.94	-0.19	0.44	-0.03	3.14
19291209	0.13	-1.18	-99.99	-2.62	-1.05	0.95	-1.85	-1.27	-2.92	-0.49	-99.99	-0.36	1.50	-2.67	-99.99	0.47	-0.35	-2.25	-0.44	-99.99	-2.29	-2.96	2.54	4.75	-0.95	-99.99	-99.99	0.37	1.62	-0.96	-2.56	-1.82	0.74	4.20	-2.68	-99.99	1.75	-4.08	-1.30	-2.95	0.66	-4.21	-0.40	-0.04	-3.49	-1.75	-0.85	-3.68	-4.88
19291210	0.10	-0.54	-99.99	1.10	-1.18	1.42	-0.62	-0.97	0.99	0.02	-99.99	-2.09	-1.58	2.33	-99.99	-0.03	-0.56	0.73	-0.07	-99.99	-1.04	4.01	2.27	3.71	-0.50	-99.99	-99.99	-2.00	-0.18	-0.97	0.42	1.20	-12.41	-4.39	0.64	-99.99	-0.44	-0.27	1.97	1.18	0.17	3.47	0.30	0.46	-2.52	-2.54	-0.99	1.09	-0.73
19291211	0.21	-1.08	-99.99	-0.39	0.63	0.17	-0.39	1.27	-1.72	0.37	-99.99	0.74	-0.82	-2.22	-99.99	-1.00	-1.10	0.06	-0.74	-99.99	0.57	-2.43	-0.31	-1.27	-0.13	-99.99	-99.99	4.00	-1.57	-0.02	1.23	-1.63	0.00	-3.34	-1.56	-99.99	0.04	-0.27	-4.19	-0.94	-0.38	-0.97	-1.15	3.51	-0.53	-1.05	0.46	-1.28	-2.63
19291212	-2.79	-3.76	-99.99	-9.48	-2.92	-4.47	-4.88	-1.16	-7.49	-1.77	-99.99	-3.22	-3.65	-6.60	-99.99	-2.87	-4.17	-0.33	-4.75	-99.99	-5.48	-6.91	-5.70	-12.23	-4.07	-99.99	-99.99	-5.91	-2.31	-3.52	-7.80	-4.10	0.00	-4.23	-8.25	-99.99	-4.21	-6.42	-0.34	-4.72	-2.47	0.80	-4.76	-5.35	-4.45	-3.40	-2.28	-7.69	-6.43
19291213	-0.41	2.09	-99.99	3.64	0.79	-1.59	-0.83	1.00	5.26	0.12	-99.99	1.88	0.15	3.85	-99.99	-1.09	2.46	-0.52	0.03	-99.99	1.87	2.53	2.75	6.76	4.12	-99.99	-99.99	1.66	1.97	1.45	3.10	1.83	-6.67	0.67	3.74	-99.99	1.98	3.29	2.70	1.80	1.08	-1.23	2.03	4.19	4.51	0.57	0.17	4.94	0.62
19291214	0.57	0.36	-99.99	1.70	1.45	2.82	0.68	-0.21	-0.01	1.54	-99.99	1.59	0.45	2.07	-99.99	2.02	-0.14	1.18	1.94	-99.99	0.70	1.40	3.41	2.71	0.14	-99.99	-99.99	-3.12	2.14	0.24	0.94	0.10	0.00	1.92	1.25	-99.99	-0.11	0.41	-2.30	1.44	1.83	-0.65	1.18	-0.78	-0.96	1.04	0.34	5.01	0.23
19291216	-0.99	-1.54	-99.99	-3.61	-1.29	-2.35	-1.46	-0.30	-3.79	-0.39	-99.99	1.18	-0.44	-4.25	-99.99	-1.25	-2.65	0.29	-1.87	-99.99	-2.61	-3.52	-4.58	-6.33	-1.61	-99.99	-99.99	2.36	-1.44	-1.27	-3.57	-2.07	0.00	0.14	-4.64	-99.99	0.04	-3.44	-2.02	-3.06	-1.55	5.11	-1.89	-2.02	-4.97	-0.64	-0.96	-3.97	-1.13
19291217	-0.70	0.24	-99.99	0.97	0.56	-0.91	0.13	-0.02	1.41	0.87	-99.99	-1.80	0.09	0.55	-99.99	-0.20	1.35	0.92	1.37	-99.99	-0.62	2.19	0.78	2.90	0.72	-99.99	-99.99	0.32	-1.16	0.12	1.04	1.76	7.14	-1.48	1.54	-99.99	-0.95	1.85	1.72	-1.17	0.00	-3.75	0.16	0.22	1.71	-0.37	0.50	1.10	0.84
19291218	0.05	-1.00	-99.99	1.32	-1.03	-1.28	-2.56	-1.04	-2.60	-0.10	-99.99	0.60	0.20	-0.10	-99.99	-0.25	-1.67	-1.17	-0.93	-99.99	0.61	0.09	-0.67	-2.93	-0.60	-99.99	-99.99	-0.32	0.96	-0.83	-0.20	-0.27	0.00	-0.83	0.63	-99.99	-0.71	-0.28	0.00	-0.90	-0.33	1.23	-1.07	0.04	-0.12	-1.71	-0.03	-0.73	-1.23
19291219	-2.66	-2.23	-99.99	-4.00	-0.42	-2.91	-7.08	0.16	-3.67	-0.60	-99.99	-2.30	-0.84	-3.44	-99.99	-1.70	-3.49	-0.40	-2.36	-99.99	-3.86	-3.33	-2.91	-5.04	-1.04	-99.99	-99.99	-1.43	-1.37	-2.07	-3.05	-1.56	13.33	-0.89	-2.41	-99.99	-1.72	-2.95	-2.03	-2.81	-1.34	-1.40	-3.09	-3.33	-1.72	-0.63	-2.10	-3.86	-3.01
19291220	1.61	-2.51	-99.99	-4.66	-3.13	-5.59	-2.43	-1.29	-7.39	-2.65	-99.99	-2.19	-2.40	-3.89	-99.99	-6.39	-0.94	-0.13	-3.68	-99.99	-2.39	-3.39	-3.52	-4.51	-2.31	-99.99	-99.99	-1.54	-2.01	-2.82	-3.44	-1.32	-11.76	-0.88	-6.97	-99.99	-4.09	-1.59	-1.38	-2.64	-2.61	-1.71	-6.55	-2.41	-5.23	-2.73	-3.64	-6.28	-3.17
19291221	0.07	1.51	-99.99	2.26	0.77	0.50	3.86	1.39	4.09	-0.09	-99.99	1.28	0.38	3.02	-99.99	1.21	0.01	0.58	1.06	-99.99	3.25	1.43	2.60	2.80	1.85	-99.99	-99.99	0.31	-0.74	1.53	2.13	0.18	0.00	0.11	2.34	-99.99	-0.38	1.47	-0.35	2.10	1.34	-0.72	2.13	2.56	3.11	0.13	0.28	3.60	4.47
19291223	-2.23	-1.11	-99.99	-2.35	-1.08	-0.56	-2.18	-0.07	-3.86	-1.66	-99.99	-1.64	1.86	-1.32	-99.99	-1.25	-0.62	-0.84	-0.80	-99.99	-2.32	-2.48	-0.76	-0.39	-2.73	-99.99	-99.99	-2.03	-2.36	-1.42	-2.16	1.53	0.00	-1.11	-1.47	-99.99	-2.56	-0.43	-1.75	-2.75	-1.59	-1.25	-0.92	-2.47	-1.32	-1.51	-0.69	-4.20	-3.59
19291224	0.31	0.64	-99.99	1.29	1.64	-1.76	0.28	0.37	2.67	0.00	-99.99	2.10	-0.69	1.43	-99.99	2.04	-0.37	0.72	-0.25	-99.99	-0.57	1.18	-0.13	0.33	0.80	-99.99	-99.99	0.42	0.74	1.08	1.46	-1.03	13.33	0.10	0.43	-99.99	1.53	0.73	0.71	1.18	0.37	1.59	-0.77	2.18	0.19	-0.60	-0.17	0.28	-0.92
19291226	-0.55	0.89	-99.99	3.26	0.96	1.61	4.84	2.12	1.94	3.20	-99.99	-1.04	-0.07	2.81	-99.99	-0.68	1.90	0.73	2.23	-99.99	2.94	4.13	3.48	2.77	2.20	-99.99	-99.99	0.92	-1.67	1.44	3.15	1.43	0.00	0.70	3.40	-99.99	3.13	3.47	-0.71	2.30	0.92	-0.23	1.77	0.52	-1.61	0.72	1.30	3.24	1.75
19291227	-0.05	0.71	-99.99	0.82	-0.39	6.63	-1.45	-0.07	0.04	-1.22	-99.99	0.69	-0.06	0.20	-99.99	-0.53	0.23	-0.73	0.63	-99.99	-0.10	-0.50	-1.65	1.52	0.93	-99.99	-99.99	0.36	0.19	0.63	0.40	-0.26	0.00	-0.84	-0.47	-99.99	0.67	-1.12	0.71	0.10	-0.89	0.48	-1.24	0.22	4.40	0.69	0.29	0.01	0.09
19291228	-0.03	-0.89	-99.99	-1.73	-0.68	-1.34	-1.43	0.12	-1.64	0.23	-99.99	-0.47	0.24	-0.79	-99.99	-0.51	-0.20	-0.18	-0.72	-99.99	-1.20	-0.77	-0.79	-0.87	-1.06	-99.99	-99.99	-1.74	-0.22	-0.79	-0.58	-0.28	-11.76	-0.61	-1.61	-99.99	-3.76	-1.69	-2.13	0.16	-0.06	-2.63	-1.83	-2.54	-0.72	-1.09	-1.08	-1.91	-1.58
19291230	1.00	0.37	-99.99	1.98	-0.11	-1.11	-0.35	-0.32	1.20	1.26	-99.99	-0.87	-1.86	1.66	-99.99	-1.31	0.77	-0.27	0.05	-99.99	1.54	2.94	-0.14	-0.92	-0.72	-99.99	-99.99	1.36	1.12	0.24	2.87	0.15	0.00	-0.03	1.48	-99.99	1.86	-1.01	12.68	1.66	-0.16	-1.04	0.48	1.17	-2.16	1.00	0.39	2.11	-2.35
19291231	2.21	2.97	-99.99	1.73	2.96	4.12	2.59	-0.29	4.46	2.53	-99.99	1.98	4.35	2.28	-99.99	2.14	3.33	0.56	2.44	-99.99	3.01	3.64	2.21	5.48	1.04	-99.99	-99.99	0.87	1.54	2.06	4.20	2.54	13.33	0.04	6.32	-99.99	1.22	3.05	-6.11	2.46	1.55	4.43	3.12	3.84	4.69	1.78	-0.15	4.74	5.13
19300102	-1.48	-0.75	-99.99	-0.68	-0.74	2.49	-2.64	-0.45	-1.69	-0.28	-99.99	0.67	-2.04	-1.10	-99.99	1.12	-0.89	-0.89	-1.61	-99.99	-1.22	-0.74	-0.20	2.79	0.76	-99.99	-99.99	0.11	-1.19	-0.44	-2.11	-1.09	0.00	0.94	-0.46	-99.99	0.68	0.35	-1.37	-1.52	-0.07	0.56	-1.90	-1.15	-1.90	1.53	0.20	-2.35	-1.58
19300103	-0.60	0.40	-99.99	-0.30	0.46	-1.18	1.56	0.74	1.23	-0.28	-99.99	0.00	0.78	0.45	-99.99	-0.07	0.54	0.13	0.51	-99.99	0.97	0.72	2.35	0.01	3.82	-99.99	-99.99	0.43	1.78	0.55	0.45	0.52	0.00	23.70	-0.39	-99.99	1.42	-0.63	3.82	0.95	0.03	-2.28	-0.13	0.57	1.86	0.39	-0.24	0.69	2.20
19300104	0.76	0.55	-99.99	-0.94	0.11	-1.49	0.24	-0.48	0.59	1.58	-99.99	0.70	0.64	1.42	-99.99	1.32	-0.23	-0.37	1.58	-99.99	0.72	0.71	1.90	0.05	-0.18	-99.99	-99.99	-0.57	-0.32	-0.10	1.84	-0.10	0.00	-0.65	0.81	-99.99	0.55	0.71	1.67	0.10	0.07	1.43	-0.53	1.62	4.21	0.56	1.01	0.94	0.78
19300106	0.17	0.39	-99.99	0.17	-0.22	1.07	1.62	0.04	1.90	0.23	-99.99	0.17	-0.87	-0.67	-99.99	-0.48	0.84	0.30	1.93	-99.99	0.16	-0.23	-0.84	-1.05	-1.25	-99.99	-99.99	0.11	-0.03	-0.01	-0.81	0.03	0.00	0.20	1.22	-99.99	1.13	-1.26	18.09	0.07	-0.12	0.83	0.06	0.49	-0.75	0.22	-0.35	-0.61	0.56
19300107	0.56	-0.40	-99.99	-0.52	-0.04	-2.56	2.11	0.23	-1.56	0.10	-99.99	0.27	0.21	-0.07	-99.99	0.01	-0.53	-0.50	-0.59	-99.99	-0.82	-1.76	-2.03	-2.45	-0.49	-99.99	-99.99	2.52	0.58	-0.67	-0.86	-1.18	0.00	0.34	-2.51	-99.99	0.94	0.07	0.28	-0.55	-0.66	-1.48	0.05	-0.46	-1.19	0.42	-0.41	-0.75	0.30
19300108	-0.88	-0.70	-99.99	-1.20	-0.54	-6.95	-0.56	0.52	0.17	0.15	-99.99	-2.09	0.38	-0.87	-99.99	0.87	-0.69	0.06	-0.21	-99.99	-0.12	0.12	-1.06	-0.57	-0.55	-99.99	-99.99	0.80	-0.52	-0.41	0.57	0.07	0.00	-0.05	0.99	-99.99	-0.29	0.50	-4.44	-0.07	0.47	0.46	-0.54	-0.69	-0.08	0.86	-0.29	1.19	2.23
19300109	1.20	1.13	-99.99	1.66	0.66	4.17	0.59	-0.24	2.88	1.21	-99.99	2.45	-0.49	1.07	-99.99	2.08	2.21	0.00	1.03	-99.99	1.12	2.24	0.08	2.25	1.56	-99.99	-99.99	5.17	-0.01	0.23	2.73	1.28	-17.65	0.59	1.64	-99.99	0.47	0.56	3.49	3.00	0.48	7.16	0.97	1.99	1.15	3.40	1.02	2.93	-0.65
19300110	0.42	0.71	-99.99	-0.03	-0.28	0.29	-0.57	0.27	0.57	1.21	-99.99	-0.10	1.12	-0.67	-99.99	-0.77	0.08	0.20	-0.07	-99.99	0.42	-0.76	-0.97	0.46	-0.34	-99.99	-99.99	-3.97	-0.15	0.10	-0.89	-0.41	21.43	0.55	-0.51	-99.99	1.25	0.63	-1.12	0.37	0.21	-0.48	0.34	-0.70	0.35	0.38	-0.20	-0.25	-1.21
19300111	0.05	-0.57	-99.99	-1.53	-0.01	-2.52	-0.18	-0.54	-0.25	-0.60	-99.99	-0.20	-0.54	-0.13	-99.99	0.23	-0.06	-0.13	-1.01	-99.99	-0.87	-0.60	-1.14	-1.33	-1.12	-99.99	-99.99	2.41	-0.06	0.04	-0.34	-0.29	0.00	-30.64	-0.94	-99.99	-1.41	-0.35	-3.41	-0.66	-0.10	1.53	-0.78	-0.78	-0.06	-1.74	-0.48	0.03	0.94
19300113	0.21	-0.08	-99.99	0.71	0.58	-8.22	2.11	0.75	0.31	-0.29	-99.99	-0.43	0.37	0.62	-99.99	-0.80	-0.35	0.07	-0.47	-99.99	-0.04	0.61	1.56	1.11	-0.25	-99.99	-99.99	-1.16	0.31	-0.37	0.34	0.16	-5.88	-0.70	-0.46	-99.99	0.75	0.00	-1.18	0.10	1.11	-1.31	-0.17	0.89	-1.64	1.93	0.04	0.34	0.29
19300114	0.72	0.62	-99.99	1.41	0.30	1.93	0.69	0.18	2.06	1.86	-99.99	2.26	0.27	-0.18	-99.99	1.20	0.76	0.27	0.31	-99.99	0.39	0.38	-1.07	1.61	0.95	-99.99	-99.99	-0.68	0.10	0.38	0.61	0.15	0.00	1.64	1.63	-99.99	0.00	-0.14	-1.19	0.60	0.12	-1.91	0.01	1.03	0.92	-0.49	0.44	2.52	4.68
19300115	-0.03	0.36	-99.99	0.23	0.48	-2.69	5.69	-0.91	0.63	-0.54	-99.99	0.29	0.24	0.64	-99.99	-0.57	0.85	-0.47	-0.67	-99.99	0.65	0.22	-0.29	1.01	-0.92	-99.99	-99.99	-0.05	-0.10	-0.38	1.33	0.22	-6.25	-0.82	-1.13	-99.99	0.82	-0.14	-2.56	0.71	0.05	0.97	-0.21	1.48	0.01	1.58	-1.22	0.62	2.02
19300116	-1.42	-1.29	-99.99	-1.18	-0.07	-0.48	-1.54	0.62	-1.31	-0.40	-99.99	-1.28	-0.20	-0.56	-99.99	-0.19	1.60	0.23	-1.06	-99.99	-0.45	-0.90	-2.93	-2.97	-0.87	-99.99	-99.99	-1.13	0.31	-2.05	0.75	-0.01	-6.67	0.31	0.02	-99.99	-1.80	1.26	0.00	-0.38	-0.14	-0.26	-0.01	-0.45	-1.62	0.23	0.25	-0.42	3.85
19300117	-1.21	-0.42	-99.99	-2.35	1.27	1.37	0.75	0.03	-1.50	0.16	-99.99	-0.85	0.15	-1.04	-99.99	0.29	-1.82	-0.30	-0.64	-99.99	-1.29	-1.69	0.33	-1.42	-1.23	-99.99	-99.99	-1.50	-1.06	-0.61	-1.86	-0.80	0.00	-0.69	-1.91	-99.99	-3.84	-0.14	-3.55	-1.36	-0.54	-0.53	-0.24	-2.55	-2.53	-1.98	-0.22	-2.15	0.61
19300118	-0.72	-0.08	-99.99	-0.92	2.76	1.87	-0.47	0.19	0.45	0.20	-99.99	0.77	-0.37	0.22	-99.99	-0.14	0.14	-0.03	0.58	-99.99	-0.42	-0.24	1.95	0.87	0.74	-99.99	-99.99	0.74	-0.52	0.63	-0.31	0.11	7.14	-0.42	-0.22	-99.99	0.45	-0.62	1.92	-0.36	0.07	0.60	0.20	-0.16	-0.35	-0.85	0.30	-1.26	3.13
19300120	1.02	0.76	-99.99	-1.02	-0.02	-0.63	1.55	0.32	-0.07	-1.31	-99.99	-0.08	-0.62	0.48	-99.99	1.02	0.54	0.10	-0.19	-99.99	1.03	-0.25	0.25	-0.55	-0.42	-99.99	-99.99	-0.02	3.06	-0.71	0.51	0.01	-5.00	0.14	2.12	-99.99	0.59	0.56	-4.40	0.04	0.01	0.35	0.78	0.53	0.51	1.58	0.00	0.00	0.69
19300121	0.24	1.56	-99.99	-1.19	-0.02	0.67	4.16	0.00	1.54	0.03	-99.99	-0.25	0.47	0.64	-99.99	1.59	1.13	-0.23	-0.60	-99.99	0.83	1.31	2.18	2.17	1.00	-99.99	-99.99	-0.06	-1.93	0.19	0.72	0.02	-7.02	0.01	0.81	-99.99	5.10	0.35	-5.26	0.78	0.67	-1.82	0.66	1.38	1.15	2.04	-0.11	1.88	8.84
19300122	0.37	0.26	-99.99	-3.94	0.78	-0.32	1.90	-0.86	0.46	0.58	-99.99	-0.70	-0.04	0.30	-99.99	0.26	1.09	1.01	-0.10	-99.99	1.30	0.31	-1.08	-0.61	0.00	-99.99	-99.99	-0.39	-0.63	-0.12	-0.04	0.22	12.26	0.71	-0.78	-99.99	0.46	1.25	4.69	0.14	0.12	1.36	0.99	0.23	0.33	-1.09	0.28	-0.17	5.01
19300123	-0.07	0.27	-99.99	4.05	0.79	3.31	2.06	0.09	0.70	-0.58	-99.99	0.87	0.22	0.99	-99.99	1.07	0.83	-0.38	2.11	-99.99	2.58	1.50	2.35	1.98	0.18	-99.99	-99.99	-0.37	0.17	-0.01	0.54	0.35	0.00	0.21	3.81	-99.99	1.36	1.71	0.83	0.98	0.60	0.46	2.03	1.27	1.06	0.73	-0.19	0.77	-0.65
19300124	1.10	1.46	-99.99	0.82	0.35	0.88	0.02	-0.15	1.66	1.55	-99.99	1.79	1.01	1.53	-99.99	-1.02	0.10	-0.47	0.64	-99.99	0.22	0.92	1.57	1.68	0.73	-99.99	-99.99	2.18	0.46	0.81	0.68	0.15	7.56	2.12	-0.56	-99.99	0.76	1.41	4.61	1.31	0.28	-1.52	-0.40	0.50	7.15	0.40	-0.35	0.71	-0.98
19300125	-0.05	0.21	-99.99	0.83	1.30	-0.85	1.51	0.54	0.29	-0.52	-99.99	-0.67	-0.18	0.02	-99.99	2.83	0.23	0.24	0.93	-99.99	0.63	1.59	0.45	0.26	0.35	-99.99	-99.99	-4.13	0.21	1.56	1.05	1.61	28.12	0.46	1.39	-99.99	-0.21	0.27	0.63	0.77	0.60	0.32	0.07	0.02	2.17	0.34	1.47	1.05	0.69
19300127	-0.15	0.01	-99.99	-2.26	-0.37	-2.44	3.74	-1.60	0.60	0.56	-99.99	0.53	0.50	-0.14	-99.99	0.99	0.17	0.52	0.29	-99.99	0.87	0.80	0.25	0.25	0.34	-99.99	-99.99	5.06	-0.32	-0.85	0.67	0.54	15.85	1.01	-1.67	-99.99	-0.03	3.04	0.00	0.36	-0.14	0.03	0.13	3.50	2.65	3.50	0.46	0.63	-4.42
19300128	-0.49	-0.29	-99.99	-3.37	-0.74	0.60	-0.86	1.41	-0.75	0.03	-99.99	0.26	-0.09	-0.26	-99.99	-1.14	-1.07	1.26	0.09	-99.99	-0.54	-1.79	-2.07	-3.36	-0.38	-99.99	-99.99	1.51	-0.76	-0.41	-1.07	-0.95	0.00	-1.81	2.61	-99.99	-1.07	-0.64	11.88	-0.90	-0.29	-0.27	-0.41	1.80	2.54	-1.73	0.29	-0.41	-3.58
19300129	-0.26	0.08	-99.99	1.61	1.23	-0.16	2.42	0.05	0.18	-0.34	-99.99	0.51	0.26	2.13	-99.99	0.70	0.07	1.17	1.67	-99.99	1.66	3.43	1.72	1.02	0.43	-99.99	-99.99	0.43	1.37	0.09	0.98	0.20	1.05	-0.36	3.74	-99.99	0.52	-1.16	11.73	1.50	0.39	0.35	0.25	0.97	2.73	2.00	0.00	0.46	6.27
19300130	0.05	0.09	-99.99	2.10	-0.44	-1.37	-0.74	-0.13	0.18	-0.61	-99.99	-1.08	-0.35	0.77	-99.99	-0.95	0.64	0.54	-0.59	-99.99	-0.17	3.46	1.57	-4.14	0.02	-99.99	-99.99	-1.04	-1.26	-0.04	-0.54	0.05	-8.33	0.45	1.05	-99.99	0.48	-0.78	7.50	-0.40	0.28	1.45	1.43	-0.91	-0.50	0.23	0.12	0.81	-1.13
19300131	-0.28	1.45	-99.99	-0.87	0.71	0.57	0.12	1.18	0.77	-0.09	-99.99	0.69	0.87	2.40	-99.99	0.70	1.13	-1.97	1.85	-99.99	0.61	1.31	1.67	2.35	0.01	-99.99	-99.99	0.10	1.00	1.85	2.81	0.36	-2.27	-4.87	-0.93	-99.99	1.93	2.11	1.86	1.37	0.33	-0.97	1.86	0.92	0.68	0.45	0.20	1.53	-0.21
19300201	-1.93	0.82	-99.99	3.53	-0.14	-0.62	2.43	-0.91	0.45	0.92	-99.99	0.76	1.60	1.81	-99.99	2.02	0.12	-0.79	0.16	-99.99	1.04	0.43	3.67	2.96	0.23	-99.99	-99.99	-0.12	0.36	-0.13	0.48	2.70	0.00	7.02	-0.57	-99.99	1.38	0.65	-1.60	1.19	0.22	0.10	0.53	0.67	-0.06	3.71	0.20	1.89	-0.02
19300203	0.52	-0.10	-99.99	-2.33	-0.41	-0.64	1.56	0.79	-2.43	-0.60	-99.99	0.77	0.99	-1.49	-99.99	-0.20	1.02	2.24	-0.43	-99.99	-0.94	-1.13	-1.73	-0.28	-0.20	-99.99	-99.99	1.16	0.44	-0.54	-1.27	-0.89	-8.14	1.01	-0.95	-99.99	1.00	-2.37	-7.19	-1.19	0.40	0.05	-1.07	0.92	1.12	-1.04	1.33	-0.40	1.45
19300204	0.03	0.17	-99.99	3.64	0.59	-0.64	2.95	0.11	1.35	0.44	-99.99	1.13	-2.24	1.04	-99.99	0.76	1.80	0.92	0.55	-99.99	2.26	3.12	1.28	0.34	-0.18	-99.99	-99.99	-0.99	-0.30	-0.37	2.43	0.50	-18.99	1.13	0.23	-99.99	1.22	0.85	6.00	1.34	0.40	0.19	-0.69	0.75	-0.75	-0.26	1.69	2.77	2.96
19300205	-0.46	0.71	-99.99	-0.33	1.12	0.72	0.24	0.63	-0.57	0.42	-99.99	-0.53	1.52	0.82	-99.99	0.97	-0.37	0.29	0.99	-99.99	0.04	2.89	1.35	1.21	0.64	-99.99	-99.99	1.08	-0.16	0.49	1.67	0.93	12.50	1.22	0.74	-99.99	-2.15	0.78	5.66	1.20	0.75	0.07	0.42	-0.60	3.13	1.40	-0.39	4.74	-2.13
19300206	0.46	-0.69	-99.99	-2.33	-0.75	1.09	-0.91	-1.20	-1.91	0.04	-99.99	-0.05	-0.05	-0.67	-99.99	1.12	-3.20	6.15	-0.34	-99.99	-0.84	-1.14	-1.97	-1.49	0.36	-99.99	-99.99	0.31	1.15	-1.03	-1.21	-0.81	9.72	0.43	-1.45	-99.99	-0.34	-1.49	-0.45	-0.87	-0.30	-0.42	-1.07	-0.62	-1.34	-0.72	-0.91	-2.41	-2.12
19300207	0.00	0.36	-99.99	-0.28	0.95	-1.36	-1.19	1.27	-1.93	-1.19	-99.99	-0.84	-0.41	-1.45	-99.99	-0.14	0.70	-0.18	-0.51	-99.99	-0.57	-1.99	-0.83	-2.61	0.33	-99.99	-99.99	2.18	1.94	-0.87	0.09	0.05	-10.13	0.21	-0.30	-99.99	-1.67	-0.33	-2.47	1.51	0.60	-0.22	-0.54	-0.80	-2.46	-1.53	-0.47	0.32	-0.53
19300208	-0.22	0.87	-99.99	0.40	2.16	-0.89	2.95	1.03	0.55	-0.88	-99.99	0.42	-0.14	0.71	-99.99	0.02	1.11	-0.03	0.76	-99.99	0.17	1.07	0.82	1.32	0.39	-99.99	-99.99	-0.91	2.83	-0.26	0.88	-0.15	4.23	-1.01	-0.13	-99.99	0.24	0.07	-2.53	1.75	1.73	-2.00	0.12	-0.64	0.25	1.56	0.43	2.19	2.57
19300210	-0.52	0.54	-99.99	-0.42	-0.86	0.65	-2.53	2.05	0.72	-0.05	-99.99	0.23	-0.35	-0.82	-99.99	1.01	-0.34	-2.24	-0.67	-99.99	1.13	0.43	-0.61	5.35	-0.66	-99.99	-99.99	-2.55	-1.55	0.21	0.53	-0.17	-5.41	-0.53	1.31	-99.99	-2.59	0.46	1.42	-0.60	0.13	-1.85	-1.19	0.19	1.08	0.93	-0.88	0.00	-0.60
19300211	-0.22	-0.33	-99.99	-0.74	0.35	-1.64	2.79	-1.73	-0.69	0.33	-99.99	-0.14	-0.22	1.09	-99.99	1.51	0.77	-2.26	0.51	-99.99	0.39	2.29	1.02	-0.79	1.29	-99.99	-99.99	0.74	0.81	0.19	1.95	0.24	-2.86	-0.62	0.28	-99.99	0.25	0.20	2.79	1.85	-0.39	1.60	-0.01	0.65	0.43	-0.78	-0.90	1.29	-0.74
19300213	-0.22	-0.42	-99.99	-0.34	1.20	1.34	1.91	0.59	-1.25	-0.79	-99.99	0.46	0.94	1.13	-99.99	-0.37	0.90	1.33	-0.10	-99.99	-0.02	-0.25	-0.15	1.80	-0.56	-99.99	-99.99	0.44	-1.67	-0.47	1.15	0.85	14.71	0.44	1.12	-99.99	-3.35	0.59	0.45	2.85	-0.18	0.14	-1.80	0.59	2.11	0.12	1.04	1.68	-0.45
19300214	-2.72	-0.51	-99.99	1.59	0.22	-0.97	-0.17	1.40	-1.28	-0.73	-99.99	-0.53	0.05	-0.49	-99.99	-0.76	-1.39	-1.34	0.88	-99.99	0.20	-0.40	-0.01	-1.15	0.51	-99.99	-99.99	-0.84	0.29	-0.81	0.38	0.19	1.28	0.50	0.36	-99.99	0.22	6.49	-1.80	-1.47	0.95	0.85	-0.54	-0.60	-1.20	1.48	-1.26	0.13	0.44
19300215	-1.02	-0.34	-99.99	-1.35	-0.79	0.65	-1.31	1.19	-1.05	1.59	-99.99	-0.87	0.20	-0.81	-99.99	-0.77	-0.15	0.00	-0.80	-99.99	-0.28	-0.62	-0.87	-1.66	0.12	-99.99	-99.99	-0.57	-0.11	-1.61	-1.07	-0.31	1.27	20.73	-2.38	-99.99	1.53	-3.05	-2.98	-0.91	-0.59	0.10	-0.55	-1.09	0.74	-0.50	-1.34	-1.69	-1.66
19300217	1.03	0.25	-99.99	-0.25	1.91	-1.55	0.04	-0.69	3.49	0.12	-99.99	1.60	0.32	1.18	-99.99	1.92	0.50	-0.22	-0.17	-99.99	1.03	0.54	2.62	6.78	0.12	-99.99	-99.99	-1.40	-0.54	-0.55	1.08	0.62	-1.25	-0.12	0.82	-99.99	0.57	5.53	4.02	0.51	-0.05	-1.04	0.55	0.96	-1.28	-1.39	-0.89	1.77	0.93
19300218	-0.57	0.40	-99.99	1.82	-0.26	0.11	0.16	0.93	-0.28	0.64	-99.99	0.14	0.33	-0.02	-99.99	0.17	0.40	-2.06	-0.22	-99.99	1.44	0.76	-0.81	0.08	0.27	-99.99	-99.99	0.23	1.00	-0.48	0.20	1.69	-8.86	0.90	2.89	-99.99	1.11	-1.07	0.00	1.39	0.33	-0.28	0.50	0.31	1.66	1.15	0.31	-0.68	1.69
19300219	-3.58	-0.33	-99.99	-1.04	-0.58	0.51	1.75	0.14	-2.23	-0.27	-99.99	0.35	0.64	-0.83	-99.99	-0.76	-1.13	4.63	-1.36	-99.99	-0.58	-1.19	-1.44	-2.37	-0.57	-99.99	-99.99	-0.81	-0.51	-0.45	-0.55	-0.07	5.56	-0.20	-1.59	-99.99	-2.33	0.30	-3.86	-0.84	-0.46	-1.02	-1.44	-0.71	6.09	-1.25	0.15	-1.32	-2.28
19300220	-3.54	-1.88	-99.99	-1.24	-1.25	-0.63	-1.79	0.78	-2.03	-1.38	-99.99	-1.33	-0.57	-1.93	-99.99	-1.33	-1.14	-0.09	-2.02	-99.99	-2.15	-3.47	-2.02	-2.41	-1.58	-99.99	-99.99	-0.63	-4.04	-0.72	-2.30	-1.96	-10.53	-1.74	-2.91	-99.99	-1.05	-3.30	-3.55	-2.55	-1.50	-0.83	-1.21	-1.76	-2.70	-2.22	-0.65	-3.60	-2.88
19300221	-0.52	0.62	-99.99	0.13	0.32	0.20	1.92	0.24	-0.05	0.04	-99.99	0.25	-1.60	0.35	-99.99	0.28	1.02	0.40	1.47	-99.99	0.61	1.71	1.77	5.01	0.00	-99.99	-99.99	1.18	2.30	1.33	1.79	0.91	-1.47	0.63	0.88	-99.99	2.59	2.11	2.94	1.23	0.81	0.38	1.47	0.16	8.20	0.75	0.26	1.92	1.28
19300224	-1.63	-0.87	-99.99	-1.14	-0.78	-0.79	-1.05	-0.15	-0.60	0.28	-99.99	-0.16	-0.42	-1.03	-99.99	0.15	-1.09	0.74	-0.36	-99.99	-0.57	-2.00	-1.52	-1.61	-0.14	-99.99	-99.99	-1.79	-2.33	-0.09	-0.75	-1.28	-2.99	0.73	0.26	-99.99	-1.82	-0.24	-1.67	-1.77	-0.70	0.95	-1.76	-1.18	-1.15	-0.43	-1.80	-0.58	-1.01
19300225	1.66	0.03	-99.99	0.00	-0.12	0.48	1.93	-0.05	-1.54	-1.80	-99.99	-0.73	0.01	-0.10	-99.99	-0.46	-0.21	-0.31	-0.09	-99.99	-0.58	1.26	1.18	3.00	-0.30	-99.99	-99.99	0.97	1.59	0.18	-0.39	0.38	1.54	1.01	-0.96	-99.99	1.12	2.93	-2.18	1.12	-0.76	-1.66	0.29	-0.26	-1.65	-0.47	-1.34	-1.05	1.87
19300226	3.35	2.13	-99.99	2.41	2.21	6.37	1.86	-0.43	1.58	0.90	-99.99	2.79	0.69	1.41	-99.99	-0.43	1.88	0.32	1.05	-99.99	1.15	3.73	1.29	1.89	0.50	-99.99	-99.99	1.04	0.87	2.65	1.39	1.19	7.58	3.52	2.24	-99.99	0.57	2.96	1.98	2.65	0.87	0.75	1.24	1.74	-0.73	1.05	1.39	2.61	1.05
19300227	-0.06	-0.46	-99.99	-0.21	-0.06	13.71	0.75	-0.57	1.14	1.18	-99.99	0.96	0.15	0.82	-99.99	0.48	-0.08	-0.96	0.06	-99.99	0.99	-0.45	0.29	4.23	1.61	-99.99	-99.99	-0.61	-0.11	-1.07	1.10	1.09	-30.99	-1.95	1.61	-99.99	-0.46	1.73	0.00	-0.47	-0.06	-0.23	1.26	-0.35	-0.28	0.71	-1.31	0.91	-0.23
19300228	0.54	0.01	-99.99	-0.09	0.55	4.36	2.10	0.24	-0.49	0.57	-99.99	-0.11	-0.16	1.84	-99.99	0.46	-0.64	0.99	0.81	-99.99	0.81	2.33	0.48	3.30	-0.90	-99.99	-99.99	1.09	2.44	-0.69	0.89	1.27	30.61	-0.13	2.77	-99.99	2.94	-1.24	-1.94	0.59	-0.04	-0.25	0.08	1.91	-1.08	0.47	0.80	0.16	-1.20
19300301	3.67	0.30	-99.99	0.01	2.04	-3.92	0.72	0.21	1.27	1.31	-99.99	0.57	0.38	-0.40	-99.99	-0.53	1.53	0.83	1.47	-99.99	0.70	0.96	-0.35	2.54	0.15	-99.99	-99.99	0.23	-0.09	0.08	1.17	0.48	12.50	0.05	2.14	-99.99	-0.28	1.50	0.50	-0.17	0.17	-1.74	-0.08	1.33	2.53	1.88	-0.25	1.30	0.71
19300303	0.13	-0.22	-99.99	1.67	0.84	-0.38	-1.40	0.03	-0.03	0.22	-99.99	-0.94	0.12	0.04	-99.99	0.08	-1.04	-1.27	-1.27	-99.99	-0.26	-1.84	-0.98	-0.72	0.38	-99.99	-99.99	-0.20	-1.22	1.80	0.40	-0.82	0.00	-0.35	-1.58	-99.99	-0.56	-1.14	2.22	-0.90	0.32	0.50	1.10	0.50	-0.67	-0.31	0.56	0.29	-1.05
19300304	3.50	0.60	-99.99	-0.40	-0.36	0.57	1.25	-1.63	0.66	-1.33	-99.99	0.28	2.15	1.11	-99.99	-0.56	0.10	-0.22	0.91	-99.99	0.15	1.98	0.79	1.16	-0.49	-99.99	-99.99	0.52	-1.09	0.98	0.93	-0.16	-9.72	-0.26	0.13	-99.99	-0.77	1.27	2.65	0.92	-0.30	1.00	-0.38	-0.08	3.20	-0.22	1.57	-0.61	1.68
19300305	-1.00	0.72	-99.99	-0.38	-0.91	-2.78	-0.12	-0.47	1.17	0.60	-99.99	0.68	2.62	-1.57	-99.99	-0.89	-0.60	-0.16	-1.96	-99.99	-0.12	-1.03	-1.36	-0.91	-0.67	-99.99	-99.99	-2.38	0.71	0.75	-1.52	-0.57	-1.54	-0.55	-1.95	-99.99	-0.35	-1.48	-2.35	-1.22	0.05	-1.43	-0.95	-0.17	-0.90	-1.28	-0.88	-1.12	-2.09
19300306	-1.07	0.95	-99.99	0.20	1.45	-2.99	2.31	-0.22	0.64	-1.00	-99.99	1.23	1.71	1.03	-99.99	0.14	0.59	1.39	1.23	-99.99	0.88	2.47	1.45	1.43	0.44	-99.99	-99.99	0.31	-1.09	0.53	0.44	0.93	0.00	0.37	1.67	-99.99	0.29	0.64	2.40	1.43	0.05	1.00	0.43	0.35	5.47	1.78	-0.95	1.49	-0.77
19300307	-0.45	0.60	-99.99	0.54	-0.12	11.49	2.93	-0.06	-0.59	0.33	-99.99	-0.56	1.24	0.61	-99.99	-0.34	0.93	0.37	-0.27	-99.99	-0.01	0.36	0.55	-0.59	0.66	-99.99	-99.99	1.11	0.26	-0.46	-0.24	-0.18	-9.38	-0.01	1.07	-99.99	1.84	0.52	3.29	0.37	-0.15	-1.26	1.01	0.62	-1.49	1.28	0.90	-0.73	-0.56
19300308	0.00	0.04	-99.99	-0.60	-0.23	-0.04	1.62	-0.08	-0.25	1.13	-99.99	0.55	0.11	0.26	-99.99	0.78	1.10	-0.21	0.41	-99.99	1.19	-0.32	-0.25	0.84	0.35	-99.99	-99.99	-2.67	-1.13	-0.11	0.32	-0.07	0.00	-0.59	0.89	-99.99	0.42	3.54	1.36	0.02	0.01	-0.24	0.57	-1.05	1.36	-0.50	0.23	-0.53	-0.56
19300310	-1.88	0.38	-99.99	-0.39	1.28	-0.16	1.38	0.13	-0.34	0.39	-99.99	-0.27	0.35	1.80	-99.99	-0.64	-0.56	-1.12	0.38	-99.99	0.09	0.25	3.09	3.18	-0.35	-99.99	-99.99	2.78	0.29	0.88	-0.65	0.31	0.00	0.42	1.41	-99.99	-0.42	1.21	4.93	-0.57	-0.10	-1.06	0.53	-0.19	-2.61	-1.10	0.09	0.39	0.74
19300311	-0.86	-0.26	-99.99	-4.69	0.92	0.84	-1.62	-2.55	-1.43	-1.01	-99.99	-0.33	0.08	0.31	-99.99	0.76	0.29	0.46	-0.06	-99.99	0.29	0.08	2.26	-0.09	-0.14	-99.99	-99.99	-3.04	-0.10	1.31	0.03	0.28	-1.72	-0.59	0.36	-99.99	-0.42	-0.16	-1.92	1.03	0.09	-0.50	-0.52	0.88	-0.66	-0.99	0.12	-0.40	1.12
19300312	-0.26	-1.13	-99.99	-4.04	-1.79	1.05	-2.46	1.34	-2.90	0.47	-99.99	0.32	-1.03	-1.68	-99.99	-1.20	-1.77	0.71	-1.45	-99.99	-0.87	-2.43	-1.71	-2.67	-0.55	-99.99	-99.99	1.23	-0.76	2.44	-0.93	-0.97	-1.75	-2.39	-1.92	-99.99	-0.63	-2.18	-4.58	-1.99	-0.27	-3.39	-1.44	-0.14	0.10	-0.72	-0.12	-1.54	3.03
19300313	-1.37	0.19	-99.99	2.09	-0.28	2.50	0.30	1.26	1.52	0.20	-99.99	0.55	-0.87	-0.45	-99.99	-0.46	0.50	-1.08	-0.13	-99.99	0.56	1.30	-0.30	-0.16	-0.42	-99.99	-99.99	-0.37	1.22	3.43	0.91	-0.22	0.00	3.35	0.20	-99.99	-0.84	1.17	3.65	1.29	-0.47	-3.77	-0.24	-0.80	0.06	0.02	0.66	-0.04	2.74
19300314	0.27	-5.22	-99.99	1.01	0.03	-0.22	-0.05	0.14	-0.81	1.11	-99.99	0.30	-0.47	-0.37	-99.99	0.69	-0.53	2.60	-0.95	-99.99	-0.64	-2.02	0.43	0.76	-0.42	-99.99	-99.99	-0.67	-0.02	-1.01	-0.11	0.06	5.36	-0.80	-0.89	-99.99	-1.63	-0.66	-3.74	-0.63	0.24	2.00	-0.46	-0.20	-1.60	0.09	2.17	-0.81	-2.07
19300315	-0.80	-0.04	-99.99	-1.15	-0.49	1.38	-1.29	-0.14	0.20	0.06	-99.99	0.02	-0.32	-0.12	-99.99	0.34	0.06	-0.12	-0.11	-99.99	-0.40	-0.46	-0.75	-1.43	-0.12	-99.99	-99.99	-0.18	-0.50	-0.89	-1.01	-0.87	1.69	-0.52	-1.66	-99.99	2.31	-0.55	-1.14	0.01	-0.34	0.55	-0.07	0.17	-0.78	0.20	-0.65	-0.32	-0.62
19300317	1.75	0.31	-99.99	-1.41	0.66	2.18	2.42	1.02	0.72	-0.05	-99.99	-1.17	-0.56	1.52	-99.99	0.15	-0.05	0.12	1.24	-99.99	1.68	2.09	3.56	4.97	-0.42	-99.99	-99.99	1.67	1.05	3.08	0.97	0.72	0.00	-0.02	0.89	-99.99	1.97	4.46	1.39	0.32	0.26	5.65	1.43	-0.66	3.54	0.12	0.82	0.25	0.28
19300318	2.26	1.47	-99.99	-2.15	0.47	0.83	3.17	0.59	0.34	1.63	-99.99	1.20	0.94	0.99	-99.99	0.53	1.82	-0.17	0.54	-99.99	1.36	0.60	0.58	1.83	1.24	-99.99	-99.99	-0.07	2.60	-0.17	1.54	0.84	0.00	0.10	1.88	-99.99	0.41	2.35	-0.68	1.19	1.74	-2.49	-0.14	1.85	-0.27	3.38	1.08	2.65	-0.37
19300319	-0.73	0.68	-99.99	-0.76	-3.18	1.90	-0.44	-0.88	-0.43	0.24	-99.99	-0.76	0.20	0.21	-99.99	0.21	-0.41	0.25	1.39	-99.99	-0.14	1.06	-0.19	-0.91	-0.59	-99.99	-99.99	0.29	0.98	-0.51	0.69	0.51	-1.67	0.66	0.42	-99.99	0.41	-0.21	0.00	3.03	0.71	0.74	-0.13	2.68	0.87	-0.28	-0.93	1.54	1.44
19300320	-1.35	1.26	-99.99	-3.08	1.58	-0.99	-0.28	1.65	-0.16	0.91	-99.99	-1.09	0.83	3.26	-99.99	-0.55	-0.40	-0.43	0.05	-99.99	0.08	-1.06	3.47	-0.16	-0.43	-99.99	-99.99	0.06	-0.26	-0.42	0.83	1.53	-3.39	0.56	-0.65	-99.99	-0.27	-0.89	1.38	-0.93	0.30	0.64	-0.22	-0.46	1.79	-0.02	1.16	-0.53	-0.23
19300321	-0.10	-0.04	-99.99	0.62	0.09	-0.31	1.99	0.31	-0.35	-0.83	-99.99	0.44	0.16	-0.54	-99.99	-1.11	0.49	-0.22	1.95	-99.99	1.13	0.22	-0.15	4.15	-0.60	-99.99	-99.99	1.86	-0.70	2.44	0.42	1.31	0.00	1.07	-1.00	-99.99	-1.51	-0.37	-1.36	1.01	0.03	-0.93	-1.00	0.59	-1.49	0.42	0.83	-0.37	2.89
19300322	-2.77	-0.53	-99.99	3.45	0.15	-1.64	-1.71	-0.72	-2.41	0.53	-99.99	1.17	-2.47	-1.04	-99.99	0.22	-0.77	0.21	-0.73	-99.99	-0.68	-1.53	-1.17	1.77	-1.25	-99.99	-99.99	1.13	-0.60	-0.74	-1.00	-1.58	0.00	-0.12	-1.82	-99.99	1.25	-0.53	-2.99	-0.56	-0.35	-0.89	-2.32	-0.71	-2.72	-0.83	0.29	-1.66	0.91
19300324	1.23	0.70	-99.99	1.50	0.77	-1.24	2.63	-0.09	3.18	0.43	-99.99	1.95	2.84	0.42	-99.99	0.02	0.90	-0.15	1.21	-99.99	0.93	0.47	0.89	4.59	0.28	-99.99	-99.99	0.11	-0.09	1.68	0.87	0.86	0.00	1.44	2.09	-99.99	0.21	2.66	1.18	0.41	0.54	-0.18	1.36	0.34	1.11	1.57	1.59	1.67	2.65
19300325	-1.27	-0.54	-99.99	0.95	0.18	4.70	0.70	0.77	0.54	-0.80	-99.99	-0.20	-0.59	1.00	-99.99	-0.89	-0.87	0.17	0.13	-99.99	-1.02	0.62	-0.69	1.94	0.06	-99.99	-99.99	0.99	-0.39	1.53	-0.66	-0.44	4.39	-0.82	-1.32	-99.99	-0.20	-0.62	0.47	0.22	-0.10	4.68	-0.02	1.11	-0.22	0.21	-1.02	-0.77	-2.77
19300326	-0.07	0.42	-99.99	-1.03	0.85	0.16	-0.46	1.03	-0.80	0.00	-99.99	-0.19	-0.74	1.28	-99.99	0.44	1.58	0.17	0.29	-99.99	0.71	1.55	0.19	1.29	-0.66	-99.99	-99.99	-0.80	-0.98	0.85	4.03	1.40	-2.52	0.86	0.59	-99.99	0.24	-0.42	3.03	0.52	0.11	-2.33	-0.23	-1.49	-1.76	1.10	-0.67	4.05	-1.71
19300327	0.01	-0.27	-99.99	0.10	-0.44	-0.66	-0.33	0.73	-1.73	1.15	-99.99	3.55	-0.20	0.29	-99.99	-0.09	-0.75	-0.06	0.69	-99.99	-0.45	0.37	1.83	-0.86	-0.19	-99.99	-99.99	0.76	0.62	-1.12	-1.14	0.16	0.00	-0.27	-0.48	-99.99	1.06	-0.63	-1.13	0.02	-0.36	0.82	-0.84	0.15	-1.34	0.75	0.17	-0.11	0.46
19300328	-2.32	0.27	-99.99	-0.59	0.33	8.28	2.77	0.18	2.30	-0.37	-99.99	0.77	-0.40	1.12	-99.99	-0.15	0.39	0.15	-0.70	-99.99	0.19	3.00	1.12	1.16	1.81	-99.99	-99.99	-0.49	1.02	-0.03	2.13	2.52	6.90	0.29	0.19	-99.99	0.17	-0.84	-3.43	0.60	1.28	1.00	-1.61	-0.26	0.33	1.91	0.45	3.34	0.79
19300329	2.28	0.50	-99.99	0.31	0.24	4.93	-0.11	-0.29	-2.09	0.84	-99.99	0.04	-0.18	1.44	-99.99	0.44	-0.02	-0.64	0.75	-99.99	-0.46	2.93	0.34	1.54	-0.14	-99.99	-99.99	-0.08	1.73	0.12	0.40	2.47	1.61	-0.18	0.08	-99.99	0.17	1.60	0.24	1.86	0.95	-0.72	0.55	0.32	0.00	3.43	-0.17	1.87	-0.40
19300331	1.20	0.18	-99.99	0.02	0.31	0.34	0.88	0.06	1.88	1.16	-99.99	0.76	0.13	-0.56	-99.99	0.01	1.17	0.64	0.54	-99.99	0.29	-0.60	-0.41	0.75	0.35	-99.99	-99.99	-0.14	-0.35	1.31	0.79	0.14	0.00	-4.57	-0.26	-99.99	0.37	-1.05	2.84	-1.15	-0.50	-2.12	0.98	0.21	1.10	-1.18	0.01	-0.31	0.15
19300401	1.37	1.36	-99.99	0.94	-0.43	-1.05	2.10	-0.23	1.47	1.02	-99.99	0.26	-0.04	-0.66	-99.99	0.40	1.54	-0.06	1.10	-99.99	-0.29	0.20	0.12	3.14	1.23	-99.99	-99.99	0.28	-0.91	2.20	1.63	-0.14	-0.79	0.42	1.01	-99.99	3.20	0.63	-2.76	0.12	-0.06	1.51	3.08	2.56	4.38	-0.31	5.95	1.08	-0.01
19300402	0.55	-0.08	-99.99	-1.12	-0.87	-5.22	-1.13	0.02	-2.35	-0.84	-99.99	-2.05	-1.31	-1.19	-99.99	-1.14	-1.04	-0.25	-0.63	-99.99	-0.77	0.31	-1.55	0.67	-0.39	-99.99	-99.99	0.16	-1.06	-1.24	-1.89	-1.43	-10.40	0.50	-0.24	-99.99	0.98	-2.00	-2.36	-0.46	-0.82	3.29	-0.52	-0.60	-1.60	-2.24	-1.66	-2.16	-0.62
19300403	-1.33	-0.11	-99.99	0.25	-0.66	1.92	3.06	0.51	2.08	0.54	-99.99	0.21	-0.22	1.23	-99.99	-0.08	1.03	-0.28	-0.51	-99.99	0.50	1.57	0.35	-0.61	-0.50	-99.99	-99.99	-0.85	1.36	0.53	0.08	1.26	0.00	-0.32	-0.88	-99.99	-0.55	0.00	-0.24	-0.77	-0.13	0.82	-0.34	0.23	-1.79	-0.98	-0.61	0.20	-1.38
19300404	2.09	0.17	-99.99	2.16	-0.35	-3.95	-2.06	-0.75	1.04	0.08	-99.99	0.27	0.43	0.35	-99.99	-0.10	1.16	0.37	0.08	-99.99	2.26	4.55	1.76	-2.24	0.08	-99.99	-99.99	-0.56	1.14	1.32	1.69	1.57	3.57	1.34	0.39	-99.99	7.49	0.21	-0.73	0.15	0.64	-0.13	-0.37	0.49	-1.56	0.57	-0.13	3.91	-0.86
19300405	1.72	-0.25	-99.99	0.21	0.10	-0.33	-1.42	0.38	0.34	0.57	-99.99	-0.72	-0.50	0.05	-99.99	0.27	-0.15	-0.01	-0.02	-99.99	2.69	-0.54	0.50	0.22	0.58	-99.99	-99.99	-0.39	-0.09	2.81	1.30	0.49	2.59	-0.84	0.04	-99.99	-2.09	-0.05	-0.24	0.25	-0.32	1.51	0.36	-0.46	0.68	1.41	-0.01	-0.21	-0.32
19300407	1.03	0.61	-99.99	-0.40	-0.31	-1.39	2.76	0.80	-1.34	0.00	-99.99	1.09	-0.78	-0.09	-99.99	0.87	0.55	0.26	-0.71	-99.99	-0.33	-1.43	-0.13	5.99	-0.60	-99.99	-99.99	-2.60	-0.41	1.13	-0.38	0.99	-5.88	-0.07	-0.18	-99.99	-0.86	-0.80	0.00	0.23	-0.32	4.08	-0.16	-0.24	-1.61	-1.71	1.82	-1.05	5.17
19300408	0.71	-0.67	-99.99	-1.50	0.16	-0.68	0.59	-0.22	-0.45	-0.29	-99.99	-1.31	0.73	-0.12	-99.99	-1.35	-1.13	-0.37	-0.48	-99.99	0.21	-0.34	0.61	-3.80	-1.15	-99.99	-99.99	2.10	-0.20	-2.08	-1.31	-1.38	0.00	-0.66	-0.32	-99.99	-2.87	0.22	-1.47	0.84	-0.22	2.03	0.16	-0.82	0.06	-0.13	-0.68	-1.79	1.17
19300409	2.98	1.74	-99.99	0.04	0.22	3.56	1.34	-0.78	2.94	-0.39	-99.99	-0.14	-0.60	1.34	-99.99	0.36	0.40	-0.14	-0.58	-99.99	1.18	2.99	2.52	1.36	0.48	-99.99	-99.99	3.21	0.50	1.18	2.57	1.83	0.00	0.42	0.83	-99.99	1.51	3.34	0.25	0.08	-0.22	1.82	2.22	0.33	-0.01	0.25	0.69	2.46	0.66
19300410	-1.36	1.06	-99.99	0.81	-0.01	-6.48	-0.79	0.55	0.62	0.51	-99.99	0.40	1.25	0.75	-99.99	-0.06	-0.59	0.32	-0.41	-99.99	1.19	-0.04	1.29	-1.99	-0.62	-99.99	-99.99	-3.26	-1.01	-0.31	0.60	-1.17	3.57	-0.10	1.95	-99.99	-0.16	-1.15	-0.99	-0.05	-0.18	2.36	-0.05	0.10	-0.11	0.64	0.22	1.22	-1.71
19300411	-0.58	-0.25	-99.99	-0.64	-0.06	0.07	-1.44	-0.17	0.05	-0.31	-99.99	-1.35	-0.58	0.61	-99.99	-0.89	-0.75	5.30	-1.74	-99.99	0.67	-0.54	-1.53	0.42	-0.73	-99.99	-99.99	0.90	-0.60	-0.12	0.08	-0.21	-3.45	-0.47	0.10	-99.99	-0.44	-0.84	-2.76	-0.24	-0.36	0.77	-0.35	0.69	-1.87	-0.21	-1.01	-0.53	-2.79
19300412	1.20	-0.19	-99.99	-0.33	0.16	3.03	-0.77	-0.53	-0.09	1.11	-99.99	0.21	0.61	0.36	-99.99	0.03	0.04	-0.03	0.75	-99.99	0.18	0.94	0.28	-1.13	0.00	-99.99	-99.99	-1.84	-1.27	-0.51	-0.38	0.04	0.00	0.10	-1.21	-99.99	1.72	2.13	0.00	0.95	-0.15	2.62	-0.24	-1.10	0.99	-1.05	0.07	-1.09	-0.23
19300414	-0.99	-0.66	-99.99	-4.91	1.35	0.38	-1.05	0.16	-1.05	-0.07	-99.99	-0.52	2.20	-0.86	-99.99	-0.47	-0.15	-0.81	-0.41	-99.99	0.63	-0.25	-1.03	1.42	-0.08	-99.99	-99.99	0.32	-0.25	-1.04	-0.37	0.87	5.36	0.32	0.26	-99.99	-1.00	-1.25	5.67	1.00	-0.04	-4.08	-0.06	0.18	-0.17	0.05	-0.45	-0.32	0.58
19300415	0.82	0.17	-99.99	-1.25	-0.24	-3.49	0.89	-0.30	0.39	-1.14	-99.99	-0.71	-0.29	-0.38	-99.99	-0.09	-0.23	-0.32	0.09	-99.99	-0.21	0.83	-0.24	-0.50	-0.17	-99.99	-99.99	-0.15	1.09	-0.10	0.19	-0.80	-8.47	0.08	-1.63	-99.99	-1.07	0.42	0.24	0.70	-0.63	-2.10	1.93	0.42	-3.10	0.67	-1.39	-0.20	0.56
19300416	-2.92	0.05	-99.99	-3.10	-0.49	-0.69	-0.43	-0.14	-1.22	-0.02	-99.99	0.68	-0.39	0.07	-99.99	-0.71	-0.64	-0.34	-0.06	-99.99	0.18	-2.51	-2.45	-0.30	-1.01	-99.99	-99.99	5.78	-0.72	-0.48	-0.59	-3.29	1.85	-0.08	-1.14	-99.99	1.53	2.52	-1.46	-1.62	-0.63	3.50	0.42	0.03	0.89	-1.49	-0.53	0.09	-1.98
19300417	-0.68	1.54	-99.99	1.42	0.20	0.38	1.97	1.19	-0.15	0.72	-99.99	-0.72	-0.01	0.71	-99.99	-0.78	0.07	1.45	-0.11	-99.99	1.80	2.90	0.44	0.57	-0.50	-99.99	-99.99	-7.13	-0.20	0.08	0.87	0.37	16.36	-0.19	0.13	-99.99	-0.44	0.41	-1.23	0.16	0.19	-2.56	0.15	1.38	0.51	0.41	-0.09	-0.26	2.35
19300421	0.43	-0.83	-99.99	-1.06	-1.34	-1.76	-0.23	0.21	-0.57	0.47	-99.99	-1.10	-0.61	-2.97	-99.99	-1.68	-1.27	-0.64	-2.92	-99.99	-2.00	-3.02	-0.40	-1.93	-1.27	-99.99	-99.99	-1.32	-0.62	-1.04	-1.65	-2.56	26.56	-0.54	-2.53	-99.99	-0.51	-2.45	-2.00	-1.56	-0.75	-4.18	-0.60	0.42	0.98	-1.20	-0.08	-0.94	-0.61
19300422	-1.51	0.98	-99.99	0.66	0.04	1.12	2.18	0.27	0.68	-0.20	-99.99	0.35	-0.15	0.42	-99.99	0.12	0.42	4.31	-0.95	-99.99	1.03	2.15	-0.33	-0.75	-0.68	-99.99	-99.99	-1.94	-0.33	2.01	0.90	0.30	-11.11	3.05	0.76	-99.99	1.21	3.97	-1.02	0.02	0.05	-0.77	-0.27	-0.41	0.35	0.25	-2.35	-0.26	-4.28
19300423	-0.04	0.95	-99.99	0.22	-0.17	-0.39	0.03	1.36	0.36	-0.32	-99.99	-0.59	0.90	-0.24	-99.99	-1.94	-1.60	-0.53	-1.15	-99.99	0.46	-1.11	-0.58	-0.52	-0.22	-99.99	-99.99	1.16	1.39	3.17	0.76	0.64	4.17	0.41	0.23	-99.99	-1.51	1.01	1.03	-1.04	-0.02	-3.41	0.14	-0.01	-0.58	-0.39	1.20	1.61	6.38
19300424	0.34	-1.09	-99.99	-3.20	-0.90	-1.15	-1.05	-0.27	-1.18	-0.99	-99.99	-2.56	0.21	-1.88	-99.99	-0.36	-1.25	-1.71	-0.45	-99.99	-1.15	-0.49	-3.15	-3.06	-0.46	-99.99	-99.99	0.26	-1.20	-1.10	-0.40	-0.55	-2.67	-0.03	-1.52	-99.99	0.45	-2.14	-1.53	-0.61	-0.12	-2.75	-0.07	-0.14	-0.58	-1.87	-0.10	-2.36	-1.19
19300425	0.39	-0.60	-99.99	0.46	0.33	-0.56	0.61	-0.23	-0.93	-0.55	-99.99	0.20	-0.63	-0.28	-99.99	-0.23	0.29	1.08	0.02	-99.99	-1.47	-0.50	-2.40	-3.71	-0.72	-99.99	-99.99	-0.46	-0.28	0.13	0.97	-0.59	4.11	0.13	-0.97	-99.99	-24.30	3.82	0.00	1.05	-0.41	2.45	0.33	-1.19	-1.45	0.49	0.00	0.65	0.33
19300426	0.23	0.13	-99.99	0.56	-0.05	-1.20	-0.46	0.93	0.77	0.39	-99.99	-0.14	0.07	-0.37	-99.99	-0.13	-0.49	-1.02	-1.27	-99.99	0.04	1.21	0.24	2.07	-0.37	-99.99	-99.99	-0.33	-2.33	0.95	0.20	-0.73	2.63	-0.07	-1.36	-99.99	-5.36	-0.98	-1.55	-0.69	-0.18	-0.63	-0.81	0.19	0.65	-0.33	-1.51	3.40	-1.95
19300428	-1.84	-1.60	-99.99	-2.08	-1.36	-3.63	-2.79	0.46	-2.68	-1.61	-99.99	-1.55	-1.46	-2.42	-99.99	-1.20	-3.05	2.00	-1.82	-99.99	-2.68	-3.62	-2.33	-3.32	-0.31	-99.99	-99.99	-0.38	-1.82	-1.45	-3.02	-1.71	2.56	-0.63	-3.55	-99.99	-4.96	-1.78	-4.21	-2.51	-1.91	-2.59	-2.30	-2.78	-3.52	-1.26	-1.27	-3.69	-2.30
19300429	1.84	-0.16	-99.99	-0.18	0.59	-2.50	-0.23	-1.63	-1.57	-0.54	-99.99	0.22	-0.37	-0.14	-99.99	-1.05	0.65	-0.23	-1.40	-99.99	0.69	-0.53	-1.06	1.38	-0.59	-99.99	-99.99	-3.73	-1.97	0.91	-0.22	0.56	0.00	-0.99	0.37	-99.99	7.88	-0.81	-3.30	1.14	-1.25	-0.63	-0.36	-0.59	-1.03	-2.75	-0.94	-2.29	-2.68
19300430	-0.37	0.94	-99.99	0.30	1.23	0.26	2.79	0.58	1.48	0.91	-99.99	0.03	3.32	0.39	-99.99	-0.16	0.16	-0.23	-0.67	-99.99	1.44	0.60	0.26	1.58	0.76	-99.99	-99.99	-3.10	1.14	0.34	1.82	1.20	5.00	0.10	2.84	-99.99	0.65	1.22	-3.12	0.69	0.48	2.35	0.34	3.88	0.28	1.31	1.16	1.37	3.10
19300501	-2.08	-1.23	-99.99	-1.86	-0.84	1.51	0.46	-0.21	-2.06	-1.15	-99.99	-0.60	-1.03	-2.61	-99.99	0.36	-0.77	-0.14	-1.91	-99.99	-2.83	-2.46	-0.62	-3.86	-1.66	-99.99	-99.99	0.99	-1.63	-2.23	-2.72	-1.38	-9.52	-10.86	-2.09	-99.99	0.21	-2.61	0.88	-2.99	-2.47	-1.07	-0.94	-2.65	-1.45	-1.91	-1.84	-5.43	-2.94
19300502	1.92	-2.22	-99.99	-3.79	-0.85	-1.86	-3.69	-0.62	-2.50	-0.29	-99.99	-0.44	-4.42	-2.10	-99.99	-1.92	-1.39	-0.60	-1.33	-99.99	-1.79	-5.78	-1.84	-2.43	-1.11	-99.99	-99.99	-1.11	-0.42	-3.70	-4.43	-0.91	2.63	-1.27	-2.73	-99.99	-1.03	-5.00	-3.49	-1.46	0.06	-3.94	-1.28	-3.09	-1.36	-0.64	-2.28	-6.59	-4.27
19300503	-0.26	-2.14	-99.99	-1.51	-1.88	-2.48	-8.38	-0.41	-3.50	-0.79	-99.99	-2.13	-0.94	-2.65	-99.99	-3.69	-1.45	-2.21	-2.43	-99.99	-3.62	-7.34	-3.45	-10.78	-1.63	-99.99	-99.99	-1.13	-2.70	-4.08	-4.16	-2.14	-12.82	-1.50	-5.85	-99.99	-3.46	-2.77	-2.41	-2.82	-0.25	-6.27	-2.53	-2.95	-6.21	-4.47	-0.91	-4.36	-7.02
19300505	-1.69	-1.40	-99.99	-3.34	-0.33	0.25	4.10	-1.56	-3.85	-3.10	-99.99	-0.43	0.08	-0.56	-99.99	-2.98	-0.85	1.82	-0.99	-99.99	-1.63	4.11	-0.49	-6.70	0.36	-99.99	-99.99	-2.37	0.01	0.16	-0.04	1.06	0.00	-2.53	0.86	-99.99	0.36	3.91	-8.95	-0.37	-0.47	-1.77	-1.64	0.09	-2.23	-3.40	-2.05	-0.52	-2.55
19300506	0.47	3.60	-99.99	7.95	5.51	3.64	3.88	0.64	3.69	0.86	-99.99	2.25	1.75	4.22	-99.99	2.68	1.59	-0.65	0.14	-99.99	4.78	2.84	3.57	9.44	2.19	-99.99	-99.99	0.82	2.54	3.42	4.11	2.03	1.47	2.31	4.43	-99.99	0.00	3.54	18.31	2.26	2.60	9.47	3.15	1.94	5.71	5.83	2.14	6.82	5.55
19300507	-0.47	0.24	-99.99	-0.97	-1.88	-2.27	-0.44	0.67	-1.30	1.73	-99.99	-1.59	-0.54	-1.38	-99.99	0.23	-0.57	0.04	-0.71	-99.99	-0.46	-2.86	-1.20	-2.15	-1.22	-99.99	-99.99	-0.33	-0.64	-1.27	-1.13	-1.14	4.35	0.11	0.08	-99.99	-13.82	-1.24	-35.82	-0.17	-0.44	-4.45	-0.88	-1.11	-1.79	-1.28	2.81	-0.24	1.64
19300508	-0.21	0.31	-99.99	0.89	0.47	0.04	2.06	0.02	0.28	-1.71	-99.99	-0.28	-0.13	-0.75	-99.99	-0.65	-0.14	0.10	2.79	-99.99	0.39	-0.46	-0.14	0.07	-0.05	-99.99	-99.99	9.76	-1.49	-0.57	0.45	0.18	5.56	-0.98	0.21	-99.99	-1.31	0.37	14.29	-0.11	-0.38	2.22	-0.19	1.14	-3.58	-1.65	-2.18	0.64	-1.13
19300509	-0.31	1.12	-99.99	0.95	1.35	-0.38	0.05	-0.23	2.31	-0.74	-99.99	1.20	0.53	0.99	-99.99	-0.38	0.23	0.04	0.31	-99.99	0.79	1.03	3.93	-2.86	0.91	-99.99	-99.99	1.25	1.47	1.26	1.48	0.12	0.00	1.01	1.68	-99.99	0.41	0.89	3.12	0.59	0.90	-1.74	0.33	-0.22	2.13	1.47	-0.06	1.60	-1.15
19300510	-0.98	0.96	-99.99	1.74	1.06	1.92	1.39	0.22	1.13	0.64	-99.99	0.41	0.75	1.77	-99.99	0.95	0.98	-0.76	1.98	-99.99	0.60	4.26	1.21	5.13	0.15	-99.99	-99.99	-4.43	-1.57	1.17	3.07	0.80	0.00	0.01	-0.23	-99.99	-0.53	2.07	0.00	2.15	0.15	2.91	0.72	1.29	-0.11	0.44	1.26	2.61	2.20
19300512	1.09	-0.13	-99.99	0.14	0.15	0.07	-0.46	-0.41	0.11	-0.80	-99.99	0.22	1.83	-0.22	-99.99	-1.17	0.48	1.50	0.73	-99.99	0.24	-1.64	1.81	0.20	0.34	-99.99	-99.99	4.48	0.69	-0.43	-0.36	-0.62	-11.84	0.41	1.21	-99.99	3.82	-0.91	-10.61	0.41	0.04	0.88	0.26	0.33	2.85	1.15	-0.36	0.04	1.22
19300513	-2.13	0.79	-99.99	2.53	0.69	-1.45	0.98	-0.29	0.56	-0.05	-99.99	2.33	0.65	2.12	-99.99	0.83	0.46	0.74	0.53	-99.99	1.81	2.00	1.01	0.32	0.48	-99.99	-99.99	-0.29	1.41	3.32	1.30	0.36	2.99	-0.27	1.41	-99.99	-0.51	1.69	7.63	-2.39	-0.15	0.32	1.31	1.51	0.00	-0.72	0.65	-0.11	1.83
19300514	1.63	0.34	-99.99	0.36	-1.27	4.25	0.20	0.03	1.24	0.39	-99.99	-1.11	0.17	-0.08	-99.99	0.44	0.38	-0.17	-0.12	-99.99	-0.01	1.53	-0.47	1.51	0.28	-99.99	-99.99	-1.66	3.07	-0.05	1.53	1.20	1.45	0.31	-0.87	-99.99	-0.15	0.81	-5.12	1.09	0.77	0.31	0.82	0.68	-0.46	3.03	0.12	3.89	-0.30
19300515	0.27	-1.28	-99.99	-1.10	-0.88	-0.28	-2.63	-0.07	-1.36	1.28	-99.99	-2.22	-0.66	-2.08	-99.99	-0.96	-1.15	2.36	-0.50	-99.99	-1.24	-1.44	-2.91	-1.02	-1.29	-99.99	-99.99	-0.06	-1.51	-1.77	-1.14	-1.25	-2.86	-0.57	-0.53	-99.99	-0.57	-1.55	2.49	-1.65	-0.51	-1.92	-1.47	-1.16	-1.06	-1.28	-0.73	-2.66	0.09
19300516	-0.27	0.43	-99.99	-0.63	1.22	-1.03	0.40	-0.11	0.93	-0.24	-99.99	1.18	-0.15	-0.01	-99.99	-0.42	-0.19	0.99	1.23	-99.99	0.39	0.32	1.08	5.28	-0.35	-99.99	-99.99	-3.69	0.58	0.67	0.36	-0.02	5.88	-0.27	-0.18	-99.99	0.00	0.81	16.19	1.10	0.64	-0.13	1.09	1.70	-0.82	1.04	0.77	-0.39	1.06
19300517	0.42	0.23	-99.99	-0.54	0.68	1.67	-0.65	-0.20	-0.55	1.29	-99.99	-0.09	0.04	0.19	-99.99	0.10	0.03	-1.09	0.04	-99.99	0.03	0.04	-0.41	-1.17	-0.55	-99.99	-99.99	3.57	-0.34	-0.24	-0.36	-0.17	-8.33	0.33	1.15	-99.99	0.41	-0.40	-3.48	-0.19	0.31	0.67	0.16	-0.19	0.26	0.29	0.79	-0.01	1.12
19300519	-0.98	-1.31	-99.99	-1.91	-1.60	-0.67	-3.23	0.21	-2.38	-0.94	-99.99	-0.32	-0.54	-2.46	-99.99	0.09	-1.54	-0.06	-2.03	-99.99	-2.57	-3.76	-1.03	-3.04	-0.19	-99.99	-99.99	-0.47	-0.96	-2.04	-2.82	-0.58	13.64	0.62	-2.86	-99.99	-2.06	-2.83	-9.39	-2.17	-0.68	-3.53	-1.49	-1.54	-0.69	-2.40	-1.80	-3.32	0.14
19300520	0.03	0.27	-99.99	-0.58	0.69	-2.02	-0.63	-2.61	-1.18	-0.30	-99.99	-1.51	-0.44	0.39	-99.99	-0.43	-0.07	-2.21	0.56	-99.99	-0.32	0.08	3.66	-0.17	1.58	-99.99	-99.99	-0.42	-0.59	-0.28	-0.10	-0.25	0.00	-0.63	-2.79	-99.99	0.47	0.52	3.19	0.34	-0.01	1.20	-0.08	0.63	-2.57	-0.57	-1.55	-0.50	-3.81
19300521	-0.57	0.55	-99.99	0.52	-0.41	-0.02	-0.71	2.24	-0.62	0.24	-99.99	0.18	-0.52	0.02	-99.99	0.39	1.02	2.73	-0.66	-99.99	-0.58	-1.13	-1.32	-1.81	-1.90	-99.99	-99.99	0.96	0.22	-0.84	-0.54	-0.67	-14.67	0.12	2.11	-99.99	-0.42	-1.76	1.16	-0.39	0.42	-1.57	-0.57	-0.42	1.15	0.37	1.30	-0.42	0.40
19300522	-0.54	0.35	-99.99	-0.60	-0.10	1.45	0.25	-0.06	-0.72	0.01	-99.99	0.32	0.34	-0.52	-99.99	-1.89	0.07	-0.88	-0.80	-99.99	-0.79	0.82	1.84	1.38	-0.20	-99.99	-99.99	-2.17	0.73	0.74	0.23	0.76	7.81	-0.38	0.03	-99.99	0.37	-0.21	-3.05	0.12	-0.14	-0.33	0.28	0.69	0.09	0.24	-1.04	-0.49	-0.65
19300523	0.00	1.06	-99.99	2.21	1.12	-1.41	1.36	0.18	0.96	0.74	-99.99	0.34	0.99	0.39	-99.99	2.77	1.13	1.08	1.90	-99.99	1.07	2.65	0.54	2.07	0.73	-99.99	-99.99	1.30	0.69	0.28	1.00	2.15	-1.45	0.36	1.43	-99.99	-1.36	1.80	-0.79	0.55	0.13	2.39	0.52	1.32	0.97	1.08	0.97	1.61	4.01
19300524	0.55	0.31	-99.99	-1.26	0.19	0.79	0.66	0.04	-0.28	-0.43	-99.99	-0.17	-0.44	1.31	-99.99	1.24	-0.10	-0.95	0.59	-99.99	0.64	0.56	2.23	0.57	-0.41	-99.99	-99.99	0.45	1.28	0.39	0.60	1.03	0.00	0.08	2.05	-99.99	1.91	-0.93	0.00	0.51	0.38	-0.64	0.56	0.12	0.67	-0.86	0.06	0.92	-1.01
19300526	0.10	0.19	-99.99	0.46	-0.63	1.68	0.98	0.19	0.78	0.08	-99.99	0.81	1.23	0.23	-99.99	-0.55	0.88	0.35	0.10	-99.99	-0.83	-0.18	-0.40	0.96	-1.51	-99.99	-99.99	-0.05	-0.85	0.94	0.45	-1.09	-2.94	0.81	-0.10	-99.99	4.16	1.05	1.59	1.05	-0.01	-0.99	0.57	1.21	1.88	0.69	0.98	0.34	0.94
19300527	-0.17	0.43	-99.99	0.93	-0.73	-2.41	0.43	-0.08	0.18	0.78	-99.99	-2.00	-0.50	1.02	-99.99	-0.70	-0.94	0.26	-0.02	-99.99	-1.50	0.42	-1.51	1.66	-0.27	-99.99	-99.99	0.88	-0.79	0.40	1.10	0.73	-1.52	-0.57	1.08	-99.99	-1.30	-0.73	-3.12	0.20	-0.55	0.09	-0.13	-0.98	-0.01	-0.33	-0.26	0.43	-3.56
19300528	1.60	0.33	-99.99	0.16	0.31	0.00	0.65	-0.14	0.14	-1.80	-99.99	-1.36	-0.04	0.58	-99.99	-1.20	0.21	-0.61	0.38	-99.99	1.15	1.21	-0.68	-0.04	-0.38	-99.99	-99.99	0.66	-0.19	1.01	0.62	-0.04	8.46	0.14	0.45	-99.99	0.00	1.15	5.65	1.75	-0.42	-0.41	-0.07	-0.22	0.82	-0.02	-0.22	-1.12	0.65
19300529	-0.44	0.68	-99.99	-0.60	0.05	-0.26	0.03	1.71	0.62	0.20	-99.99	-0.24	1.90	0.12	-99.99	1.20	0.33	-0.12	0.57	-99.99	0.53	1.10	1.01	0.59	1.18	-99.99	-99.99	-0.78	-0.81	0.22	0.69	0.41	0.71	1.02	-0.50	-99.99	3.39	0.00	2.67	-0.02	-0.26	0.70	1.74	0.25	-0.01	0.15	1.47	0.94	-0.07
19300602	1.05	0.07	-99.99	-1.31	0.36	0.38	-0.19	-1.07	0.38	1.32	-99.99	0.14	0.98	-0.03	-99.99	-0.98	-0.61	0.25	-0.10	-99.99	-0.67	-0.72	-1.03	-0.96	-0.73	-99.99	-99.99	-0.67	-0.05	-0.37	-0.06	-0.06	0.00	1.16	-1.61	-99.99	2.64	1.04	-0.37	-0.42	0.06	-0.20	1.01	0.75	-1.18	-0.53	-0.39	-0.69	-1.50
19300603	-1.10	-0.61	-99.99	-0.01	-0.85	-0.38	-1.04	-0.47	-1.22	-0.75	-99.99	-0.21	-0.46	-0.93	-99.99	-0.36	-1.21	2.10	-1.02	-99.99	-0.30	-2.11	-1.50	-2.04	-1.08	-99.99	-99.99	0.10	0.19	-0.37	-0.58	-0.15	-2.11	0.08	-0.54	-99.99	-2.34	0.36	0.00	-0.73	-0.28	-1.26	-1.31	-0.75	-1.61	-0.45	-0.99	-1.14	-0.32
19300604	0.84	0.51	-99.99	-0.78	0.46	0.00	1.66	-0.72	0.15	-0.49	-99.99	0.24	-0.50	0.27	-99.99	-0.52	-0.12	3.41	-0.40	-99.99	0.23	1.46	0.80	0.75	0.20	-99.99	-99.99	0.03	-0.22	0.74	0.18	-0.34	-0.72	3.44	0.50	-99.99	-2.05	0.77	-5.97	0.10	-0.09	-1.38	0.24	-0.19	0.60	-0.51	1.63	0.07	-0.95
19300605	-0.81	-1.02	-99.99	-2.29	-0.77	-0.93	-0.35	-0.70	-2.71	-0.36	-99.99	-0.33	-1.42	-1.39	-99.99	0.07	-0.83	-1.73	-1.05	-99.99	-1.20	-2.35	-1.72	-2.83	-0.48	-99.99	-99.99	-1.54	-1.53	-1.62	-2.00	-0.96	-0.72	-0.12	-1.16	-99.99	-1.60	-2.14	-0.79	-0.93	-0.69	-1.39	-1.36	-0.45	0.06	1.05	-2.39	-1.74	0.73
19300606	-0.65	-1.40	-99.99	-5.58	-1.63	-3.30	-2.07	-0.17	-3.41	-0.17	-99.99	-1.82	-1.03	-1.40	-99.99	-1.90	-2.71	-2.87	-0.96	-99.99	-2.30	-2.07	-1.98	-2.88	-0.88	-99.99	-99.99	0.25	-1.20	-1.53	-2.04	-1.04	0.00	-0.21	-2.92	-99.99	-1.27	-2.19	-5.60	-2.29	-0.61	2.15	-1.08	-1.68	-0.02	-1.55	0.16	-2.68	-1.87
19300607	-0.68	-1.39	-99.99	-5.43	-0.96	0.00	-4.08	-0.25	-3.65	-1.03	-99.99	-0.73	-1.01	-2.33	-99.99	-1.51	-2.37	1.08	-1.34	-99.99	-2.00	-3.78	-2.33	-3.43	-1.73	-99.99	-99.99	-0.67	-1.64	-1.91	-1.95	-0.64	-6.57	-1.97	-1.62	-99.99	-1.08	-1.44	-2.97	-2.16	-0.79	-3.55	-2.57	-0.11	-2.47	-2.08	-1.17	-3.48	-2.58
19300609	-1.24	-2.62	-99.99	-2.53	-2.28	-4.27	-7.62	-0.72	-3.15	-1.44	-99.99	-0.87	-0.33	-2.83	-99.99	-3.22	-3.58	-1.91	-1.52	-99.99	-4.35	-3.33	-3.55	-4.73	-1.41	-99.99	-99.99	-0.52	-2.33	-3.04	-3.91	-2.07	-6.25	-1.06	-2.50	-99.99	-4.16	-3.67	-4.37	-2.71	-1.53	-6.10	-2.53	-5.10	-5.69	-2.76	-2.36	-5.93	-2.31
19300610	-0.37	1.80	-99.99	4.21	2.43	-1.52	6.09	-1.17	2.53	-0.87	-99.99	0.63	1.48	2.36	-99.99	0.90	2.52	-0.67	1.81	-99.99	3.77	4.27	2.52	2.74	0.93	-99.99	-99.99	0.64	1.95	1.97	3.46	1.36	-6.67	-4.85	3.57	-99.99	1.74	4.04	3.20	3.13	0.54	2.47	1.93	1.67	-2.23	0.55	-1.41	5.61	2.83
19300611	-1.33	-2.71	-99.99	-5.19	-2.71	1.59	-5.43	2.55	-5.22	-1.03	-99.99	-5.26	-1.68	-3.13	-99.99	-1.55	-2.77	-0.03	-2.38	-99.99	-3.56	-5.36	-3.49	-5.26	-1.91	-99.99	-99.99	-1.06	-1.60	-3.57	-4.27	-2.40	0.00	-1.35	-4.08	-99.99	-2.56	-5.34	-18.58	-2.76	-1.38	-4.70	-3.10	-2.06	-5.04	-1.52	-1.98	-4.86	-4.81
19300612	1.42	-0.39	-99.99	1.89	-0.47	-1.98	-0.44	-1.01	-2.52	-0.32	-99.99	-1.79	-2.24	0.44	-99.99	-0.33	-0.01	0.00	-0.35	-99.99	-0.01	-0.94	-1.36	-1.26	-0.12	-99.99	-99.99	-1.29	-3.34	-0.32	-0.16	-0.62	0.00	-1.49	0.03	-99.99	-2.35	0.00	-21.74	-1.94	0.04	-4.57	-0.19	-0.82	0.85	-0.99	-2.55	-1.30	-1.42
19300613	-1.12	0.99	-99.99	-0.87	0.72	1.59	1.65	-0.59	2.69	-1.67	-99.99	0.88	1.21	0.59	-99.99	-0.08	-0.20	1.23	0.37	-99.99	-0.07	1.80	0.79	1.70	0.22	-99.99	-99.99	0.14	0.50	1.31	0.52	0.78	7.14	0.04	1.23	-99.99	-1.23	2.05	4.86	2.08	0.03	1.27	0.04	1.36	0.59	0.57	0.84	0.92	-1.37
19300614	-0.53	-1.20	-99.99	-2.99	-0.74	-1.73	-3.11	0.00	-1.68	1.40	-99.99	-3.19	-1.07	-1.89	-99.99	0.24	-0.98	-0.11	-1.75	-99.99	-1.91	-3.83	-1.07	-2.38	-1.58	-99.99	-99.99	-1.45	0.01	-1.59	-2.86	-1.23	-6.67	0.17	-1.62	-99.99	0.51	-2.68	-3.97	-1.77	-0.68	-1.37	-1.19	-1.37	-0.73	-0.29	-0.83	-1.82	0.13
19300616	-4.70	-5.52	-99.99	-2.27	-3.79	-3.09	-8.12	-4.12	-8.19	-2.27	-99.99	-1.83	-3.81	-7.68	-99.99	-3.75	-6.25	-0.75	-3.67	-99.99	-6.85	-7.40	-6.60	-16.02	-5.39	-99.99	-99.99	-0.61	-2.73	-5.69	-6.61	-2.55	0.00	-2.47	-6.14	-99.99	-16.66	-3.90	-17.24	-6.80	-3.06	-4.86	-5.06	-9.11	-12.12	-6.62	-3.79	-10.19	-6.85
19300617	1.85	-0.25	-99.99	-1.62	-0.21	-2.54	-1.31	-3.39	-0.40	-0.98	-99.99	0.92	-0.84	0.51	-99.99	-3.75	-0.41	-1.41	-0.66	-99.99	0.03	0.62	-0.86	2.88	0.95	-99.99	-99.99	-3.56	-0.76	-0.93	-0.37	-0.07	-14.29	-2.28	-0.54	-99.99	2.43	-0.24	9.17	-0.25	0.93	0.34	-0.80	-0.72	6.07	-2.37	0.45	-0.74	-4.90
19300618	-1.24	-2.50	-99.99	-5.27	-4.40	-1.59	-3.56	-2.73	-6.20	-5.81	-99.99	-4.23	-3.39	-6.93	-99.99	-5.85	-4.17	-0.37	-2.49	-99.99	-3.62	-2.28	-4.87	-4.82	-2.06	-99.99	-99.99	-0.60	-2.69	-3.54	-3.55	-2.64	-8.33	-2.12	-5.70	-99.99	-8.18	-4.55	-6.87	-5.56	-2.57	-3.18	-2.45	-2.41	-8.52	-8.47	-5.61	-4.51	-3.48
19300619	5.29	4.31	-99.99	3.92	4.00	-0.49	6.12	0.76	8.46	2.90	-99.99	3.83	3.66	6.24	-99.99	2.56	3.84	0.17	3.09	-99.99	5.05	6.22	4.38	7.40	3.26	-99.99	-99.99	2.99	2.63	5.38	5.25	3.49	0.00	1.28	6.48	-99.99	2.15	2.88	14.75	4.71	2.10	5.34	2.40	6.18	7.37	12.24	3.05	8.55	4.87
19300620	-1.12	-2.34	-99.99	-4.97	-1.14	0.32	-4.97	1.80	-1.59	0.51	-99.99	-1.57	-2.79	-2.47	-99.99	2.33	-1.63	-0.29	-1.62	-99.99	-2.31	-2.65	-0.93	-3.04	-0.79	-99.99	-99.99	-0.77	-0.53	-1.93	-3.05	-1.23	6.82	0.95	-1.39	-99.99	-2.04	-6.21	-2.86	-2.77	-1.04	-1.37	-2.01	-2.21	-1.66	-1.98	-1.61	-4.98	-0.25
19300621	-1.17	-2.40	-99.99	-4.92	-1.44	-1.19	-3.61	1.25	-2.21	-1.07	-99.99	-2.37	-2.91	-4.22	-99.99	-1.51	-1.31	0.12	-1.80	-99.99	-2.34	-4.46	-3.88	-3.29	-1.64	-99.99	-99.99	-1.34	-1.52	-2.41	-3.21	-1.66	-2.13	-1.09	-5.40	-99.99	0.79	-3.64	-2.94	-4.69	-1.15	1.00	-2.24	-2.82	-0.98	-0.46	-0.58	-3.72	-1.59
19300623	2.33	1.24	-99.99	3.74	0.05	-1.40	5.17	-5.08	2.13	-0.54	-99.99	1.40	0.45	2.28	-99.99	-1.99	0.32	-0.46	0.55	-99.99	2.42	2.57	2.51	4.47	-0.05	-99.99	-99.99	1.27	-0.92	1.50	2.71	2.61	0.00	-0.25	0.88	-99.99	-2.28	2.43	0.76	4.04	0.15	-3.24	0.01	0.47	1.80	-0.77	-0.50	2.37	-0.09
19300624	-0.59	-2.22	-99.99	-2.62	-1.30	3.15	-4.27	5.24	-2.99	0.67	-99.99	-0.81	-1.08	-2.71	-99.99	0.26	-2.01	-0.15	-2.15	-99.99	-3.13	-4.94	-3.09	-5.16	-2.17	-99.99	-99.99	-1.95	0.74	-1.91	-3.92	-2.45	0.00	-0.79	-3.66	-99.99	-1.39	-5.00	-3.76	-2.72	-2.35	-10.55	-1.57	-3.24	-4.00	-4.28	-0.24	-3.53	-0.72
19300625	-2.88	0.31	-99.99	-3.52	0.30	-4.58	1.30	-1.14	-1.40	-3.26	-99.99	-1.66	-2.22	1.39	-99.99	-2.01	-1.26	-0.89	0.59	-99.99	-0.50	1.72	0.65	1.64	-1.75	-99.99	-99.99	-1.38	-1.42	0.00	0.52	0.45	1.09	-0.07	1.32	-99.99	-4.21	1.39	-4.69	0.92	-0.81	-2.55	-0.30	-0.17	-2.38	-0.28	-2.99	0.16	-2.53
19300626	0.31	2.38	-99.99	3.38	3.00	0.33	-2.36	1.18	2.07	3.60	-99.99	1.30	3.96	3.04	-99.99	1.87	3.39	0.44	2.72	-99.99	4.46	2.50	0.55	4.82	2.64	-99.99	-99.99	2.76	5.65	1.61	2.56	1.73	5.38	0.56	1.52	-99.99	5.48	5.46	-8.20	3.17	2.28	3.19	2.10	3.77	5.75	3.58	1.53	3.78	4.23
19300627	0.84	-0.25	-99.99	-1.02	0.37	3.41	0.88	0.74	-0.36	-1.24	-99.99	1.21	-0.45	-0.21	-99.99	-0.26	-0.36	-0.15	-0.99	-99.99	-0.72	-1.85	-3.11	-3.00	-0.56	-99.99	-99.99	0.04	-2.22	-0.23	-1.21	-0.71	-4.08	-1.19	-0.54	-99.99	-1.10	-0.52	-11.61	-0.71	-0.69	2.43	-1.39	-1.72	0.37	-0.09	-0.12	-1.34	3.53
19300628	0.64	-0.01	-99.99	-1.20	0.21	-0.97	2.73	-0.81	0.65	-1.16	-99.99	-1.14	0.00	-0.73	-99.99	0.51	-0.35	-1.22	0.38	-99.99	-0.94	2.06	0.83	2.09	0.39	-99.99	-99.99	-1.00	-0.45	0.19	0.56	0.24	4.26	0.01	0.01	-99.99	-0.22	0.52	-5.05	0.52	-0.12	0.81	1.11	0.64	0.53	-0.85	1.13	-1.17	1.73
19300630	0.43	2.77	-99.99	4.23	1.97	0.85	-1.41	0.31	1.12	1.10	-99.99	1.74	2.34	3.43	-99.99	1.20	2.12	0.12	1.81	-99.99	3.41	3.93	3.55	1.99	2.18	-99.99	-99.99	2.09	1.61	1.85	3.55	1.78	-2.04	1.98	2.58	-99.99	2.89	4.53	8.51	3.62	1.48	5.51	3.32	2.23	3.77	6.44	0.14	5.01	0.61
19300701	0.68	-0.41	-99.99	3.31	0.19	2.51	1.97	-1.77	-0.34	0.64	-99.99	2.03	-1.13	-1.69	4.72	3.13	-0.92	-1.66	-0.92	-99.99	0.46	-3.23	-0.95	-1.34	-0.06	-99.99	-99.99	1.62	-1.07	0.20	-1.69	-1.81	4.17	0.08	0.72	-99.99	0.74	-4.03	-10.78	-1.56	1.17	2.23	-0.42	-2.52	-1.24	-0.72	-1.11	0.04	1.95
19300702	1.44	0.86	-99.99	1.09	0.70	5.66	-0.09	3.43	0.22	1.22	-99.99	1.71	1.40	0.74	-2.46	-1.63	1.06	1.50	0.80	-99.99	0.24	1.36	0.42	0.02	0.64	-99.99	-99.99	-1.29	0.29	0.79	1.48	0.92	12.00	-0.86	0.32	-99.99	0.63	2.71	-2.20	0.45	0.57	0.50	0.68	3.15	0.70	0.97	1.42	1.51	1.31
19300703	0.95	-1.04	-99.99	1.21	-0.66	3.87	0.67	-0.15	-0.69	0.05	-99.99	-0.83	-0.02	-2.82	-0.42	-0.85	-0.57	-1.59	-0.78	-99.99	-0.70	-1.86	0.78	0.96	-0.20	-99.99	-99.99	-0.07	-1.05	-0.85	-1.55	-0.55	7.14	0.26	-1.11	-99.99	0.92	-3.46	-11.24	-1.45	-0.59	-0.97	-0.57	-0.53	-3.76	-1.92	-0.34	-1.03	-2.05
19300707	-0.66	-1.75	-99.99	-1.36	-1.57	-1.43	-4.90	-0.33	-1.71	0.45	-99.99	-1.50	-0.40	-2.85	-4.64	-0.82	-2.64	-1.77	-1.36	-99.99	-2.31	-2.57	-2.47	-1.97	-1.76	-99.99	-99.99	-0.40	-0.59	-0.76	-2.11	-0.87	3.33	-0.18	-1.83	-99.99	-0.46	-1.17	6.33	-1.73	-0.75	0.91	-2.13	-1.04	0.87	-1.44	-0.92	-2.79	-0.67
19300708	0.81	0.90	-99.99	-0.40	-0.33	-4.85	1.40	1.03	-0.62	0.31	-99.99	0.41	0.00	-0.30	-0.88	-2.00	0.87	1.66	0.98	-99.99	-0.67	1.20	2.59	-2.23	-1.42	-99.99	-99.99	-4.38	-0.41	0.15	1.05	-0.02	-9.68	-1.11	-0.47	-99.99	-1.72	1.45	4.76	0.76	0.06	-2.13	0.21	-1.41	-0.15	-3.04	-1.85	0.26	-1.43
19300709	2.04	1.34	-99.99	-0.29	1.27	2.44	0.07	-1.33	2.84	-0.18	-99.99	1.24	0.85	1.98	3.57	4.30	1.15	-0.88	0.06	-99.99	1.59	1.72	1.18	2.56	0.92	-99.99	-99.99	0.30	2.35	2.18	1.20	0.61	0.00	1.09	2.20	-99.99	1.37	1.30	1.14	2.30	1.55	0.59	1.29	1.68	1.60	5.42	2.83	2.21	3.89
19300710	0.95	1.68	-99.99	0.83	0.99	-2.59	3.00	-0.01	1.49	-0.31	-99.99	0.41	0.53	2.92	5.17	1.08	2.02	1.86	1.18	-99.99	1.90	2.60	3.75	3.84	3.20	-99.99	-99.99	0.47	0.89	2.45	2.62	1.51	0.00	0.32	1.23	-99.99	3.66	4.17	2.25	2.76	2.03	0.89	2.20	0.02	0.98	0.39	-0.33	3.29	0.95
19300711	0.78	-0.20	-99.99	0.58	-0.20	2.45	-2.70	0.51	-1.52	-1.10	-99.99	-1.23	0.84	-0.79	-0.82	-2.17	-1.53	0.47	-0.93	-99.99	-0.62	-1.51	-1.82	-2.58	-0.33	-99.99	-99.99	-0.51	-0.32	-1.44	-0.83	-0.75	-7.14	0.70	-0.15	-99.99	0.04	-0.80	-2.20	-0.56	-0.45	0.36	-0.80	-0.96	0.01	-0.22	-0.52	-1.06	-1.87
19300712	-0.49	2.32	-99.99	1.79	0.83	0.00	2.41	-0.01	1.52	2.10	-99.99	4.61	-0.03	1.66	0.83	0.54	1.51	1.08	1.34	-99.99	1.52	3.99	2.10	1.29	0.73	-99.99	-99.99	-0.09	0.24	1.59	1.77	1.03	15.38	0.18	0.15	-99.99	-0.46	1.24	3.37	1.29	0.69	-0.38	1.17	1.96	-0.65	0.05	1.35	2.45	-0.78
19300714	-0.27	0.58	-99.99	3.36	1.50	3.95	5.28	0.09	1.51	0.04	-99.99	0.67	2.81	3.73	1.64	1.04	2.11	1.12	2.31	-99.99	1.81	3.13	1.96	5.29	0.82	-99.99	-99.99	-0.24	1.14	1.60	2.34	0.80	-8.33	1.66	2.50	-99.99	11.53	2.45	4.35	2.40	1.21	0.66	1.96	2.64	5.04	1.68	0.82	2.99	3.99
19300715	0.54	0.00	-99.99	2.98	0.09	1.57	0.18	-0.06	0.06	-0.35	-99.99	-0.52	-0.39	0.16	8.06	2.65	0.97	1.24	0.14	-99.99	0.37	-0.74	0.81	3.62	0.08	-99.99	-99.99	1.40	-0.54	0.68	0.04	3.77	1.82	0.95	1.68	-99.99	-2.72	-0.48	12.50	-0.51	0.07	-0.54	0.15	-0.41	0.95	1.24	1.78	-0.01	0.22
19300716	-0.57	0.79	-99.99	7.08	0.09	1.40	1.08	-0.04	1.00	0.38	-99.99	2.75	0.96	1.09	4.85	0.29	0.95	1.63	0.73	-99.99	0.36	0.60	3.52	2.26	-0.11	-99.99	-99.99	0.16	-1.35	2.03	0.43	-1.32	3.57	-1.03	0.47	-99.99	3.43	1.44	12.96	0.51	0.02	-0.94	0.12	1.90	-0.68	0.94	-1.25	0.34	-1.35
19300717	-0.76	0.65	-99.99	-0.81	-0.23	-2.50	1.29	0.46	2.34	0.64	-99.99	1.88	-0.34	0.57	-2.14	0.22	0.67	0.40	0.57	-99.99	0.92	0.30	0.49	-1.22	0.40	-99.99	-99.99	1.08	0.15	0.05	0.25	1.41	0.00	1.31	2.08	-99.99	-1.41	2.37	1.64	3.81	0.72	3.92	0.99	-1.47	1.48	0.21	1.09	-0.03	3.93
19300718	1.08	0.05	-99.99	-0.15	0.00	2.96	1.33	1.60	1.18	-0.03	-99.99	-0.03	1.44	1.02	-1.45	0.33	1.15	1.21	1.84	-99.99	1.46	2.57	0.42	-1.18	0.41	-99.99	-99.99	1.28	1.52	-0.69	1.26	0.15	0.00	-0.27	1.20	-99.99	1.55	-0.46	0.81	-0.58	0.10	0.22	0.99	-0.04	-1.07	0.01	0.75	1.69	0.57
19300719	-0.40	-0.66	-99.99	0.81	0.02	0.39	-0.50	-1.12	-1.66	0.36	-99.99	-0.34	0.15	-2.21	-1.48	-0.34	-0.45	-1.83	-1.07	-99.99	-1.06	-1.27	-0.70	-1.06	-0.91	-99.99	-99.99	-0.79	-0.09	-0.52	-0.54	-1.58	0.00	0.61	-0.48	-99.99	-0.87	-3.26	4.80	-1.31	-0.10	-2.47	-1.27	0.65	2.17	0.28	-0.04	-0.28	-2.25
19300721	-0.40	-1.70	-99.99	-3.89	-1.24	-2.20	-4.75	-0.96	-1.32	-0.99	-99.99	-1.12	-1.83	-3.09	-4.12	-1.46	-1.80	-2.59	-2.34	-99.99	-3.12	-4.55	-4.40	-4.44	-1.36	-99.99	-99.99	-0.54	-1.52	-2.56	-2.94	-1.37	0.00	-0.91	-3.47	-99.99	-4.92	-2.64	-8.40	-3.10	-1.53	1.75	-2.71	-3.27	-3.69	-1.59	-3.48	-3.87	0.22
19300722	-1.62	0.81	-99.99	1.50	0.99	-0.41	2.97	0.31	2.07	0.21	-99.99	1.00	0.70	2.63	-2.34	-1.63	0.44	3.20	1.27	-99.99	1.90	3.78	2.47	1.66	1.07	-99.99	-99.99	-0.31	0.36	1.65	1.07	0.92	0.00	0.43	1.80	-99.99	3.34	2.96	5.83	2.64	0.38	-5.23	1.98	0.42	2.19	-0.47	1.52	1.95	-2.60
19300723	2.42	1.51	-99.99	-1.13	0.94	-1.08	1.54	1.91	0.59	-0.02	-99.99	2.64	0.59	2.34	5.60	1.52	1.94	0.79	0.92	-99.99	1.03	1.67	3.57	3.06	0.25	-99.99	-99.99	0.91	1.00	1.05	1.46	0.88	0.00	2.03	2.25	-99.99	1.62	2.64	-0.79	2.32	0.65	1.74	1.83	3.12	0.26	2.94	0.21	1.45	1.22
19300724	-0.49	-0.62	-99.99	-6.82	-0.66	-0.66	-1.91	0.21	-0.75	-0.02	-99.99	-0.61	0.34	-0.79	2.65	-0.72	-0.01	-1.43	-0.84	-99.99	-1.27	-1.67	-1.28	-0.19	-0.20	-99.99	-99.99	-0.13	-0.38	-0.80	-1.27	-0.97	0.00	0.13	-1.85	-99.99	-0.41	-2.69	0.79	-1.05	-0.68	-0.74	-1.78	0.41	-0.26	0.06	1.09	-1.88	-1.98
19300725	-1.88	-0.04	-99.99	-2.11	-0.01	1.55	0.46	2.04	0.03	0.25	-99.99	0.00	0.11	1.47	0.37	1.96	0.60	0.08	1.05	-99.99	0.36	0.61	0.36	-0.96	-0.19	-99.99	-99.99	5.46	-0.69	0.00	0.84	0.41	0.00	-0.09	-1.42	-99.99	5.31	2.28	-0.79	0.51	0.02	0.11	0.34	0.08	-0.27	1.50	-0.99	0.20	2.03
19300726	1.44	1.00	-99.99	2.02	0.35	-2.46	0.81	-2.41	0.70	-0.89	-99.99	0.37	0.45	1.22	2.94	0.64	0.67	1.23	0.89	-99.99	1.32	1.27	2.09	3.37	1.06	-99.99	-99.99	0.53	0.02	0.64	1.28	0.84	0.00	1.29	1.80	-99.99	0.72	0.70	3.57	0.85	0.25	1.68	0.91	1.49	1.21	0.70	0.29	1.22	1.35
19300728	-0.07	-0.16	-99.99	2.53	0.25	-0.39	-2.26	-1.00	-0.11	-0.08	-99.99	-0.13	0.37	0.46	-2.50	-0.20	1.30	2.10	0.10	-99.99	0.01	0.63	0.07	-0.53	1.66	-99.99	-99.99	1.31	0.86	0.35	1.87	0.17	-3.45	-0.26	0.53	-99.99	0.57	-2.10	-1.92	0.34	0.11	-1.26	0.33	0.25	5.16	0.42	0.55	0.97	1.35
19300729	-0.81	-0.58	-99.99	-1.43	-0.05	0.98	-0.89	2.27	-0.30	0.65	-99.99	-0.72	0.38	0.19	-0.37	0.22	-1.16	-1.51	-0.95	-99.99	-0.77	-0.77	0.22	-0.02	-0.14	-99.99	-99.99	-1.06	-0.84	-1.18	-0.80	-1.04	-1.79	-0.48	-0.95	-99.99	-0.62	0.48	-15.62	-0.61	-1.21	-0.88	-1.79	-0.46	1.99	-1.33	-2.47	-1.14	0.80
19300730	-1.24	-2.08	-99.99	-8.06	-0.92	0.28	-4.39	-3.13	-0.80	-0.16	-99.99	-1.88	-2.76	-4.13	-2.94	-1.73	-0.95	-1.62	-1.86	-99.99	-2.31	-4.42	-4.28	-3.82	-1.77	-99.99	-99.99	-0.80	-0.30	-1.38	-2.99	-2.22	0.00	-0.23	-4.07	-99.99	-3.98	-2.78	-3.70	-1.85	-0.81	-2.20	-1.80	-2.50	-2.96	-1.78	-0.29	-2.58	-1.22
19300731	-2.12	0.24	-99.99	0.09	0.61	1.74	1.07	0.29	0.15	0.05	-99.99	1.39	-0.04	2.30	0.76	1.23	1.00	-0.24	0.41	-99.99	0.81	1.77	0.88	1.49	0.86	-99.99	-99.99	0.03	-1.01	0.36	0.05	0.56	-3.64	0.90	0.69	-99.99	1.75	1.77	7.69	0.99	-0.21	1.30	1.14	-0.06	-2.79	0.20	-1.24	-0.27	-1.58
19300801	-0.25	0.04	-99.99	2.52	1.67	-1.46	-0.66	0.57	-0.52	0.10	-99.99	0.89	1.36	-0.67	-0.38	-0.33	-1.24	-1.59	0.08	-99.99	-0.48	-1.14	-0.29	-1.70	0.50	-99.99	-99.99	0.45	0.79	0.06	-2.05	-1.14	0.00	-0.59	-0.77	-99.99	-0.61	0.12	-13.39	-1.14	0.20	-0.56	0.25	0.01	1.43	-0.24	0.57	-1.36	4.11
19300802	-0.28	0.40	-99.99	-1.91	-0.17	1.35	-0.22	-0.12	0.14	-0.28	-99.99	0.12	1.36	0.88	0.57	0.22	0.46	0.80	0.63	-99.99	0.86	1.32	1.00	-0.16	-0.26	-99.99	-99.99	-0.09	-0.14	0.05	1.10	0.14	0.00	-0.06	0.65	-99.99	1.79	0.48	-2.06	0.51	0.12	-0.15	-0.44	-0.32	-1.93	0.25	0.12	0.43	-3.54
19300804	1.56	1.02	-99.99	2.99	0.54	-1.00	1.13	-0.19	-0.10	-0.03	-99.99	0.14	0.24	1.44	2.06	-0.35	1.74	0.67	1.08	-99.99	0.79	2.49	1.50	3.43	0.07	-99.99	-99.99	0.71	0.46	1.59	1.42	2.63	-3.77	0.01	1.92	-99.99	-0.22	0.77	17.89	1.88	0.33	0.44	0.89	1.74	0.26	0.22	0.69	1.54	2.24
19300805	-0.98	0.00	-99.99	1.89	-0.08	0.29	-0.06	0.36	-0.19	-0.15	-99.99	0.12	1.33	-0.42	1.47	1.02	-1.07	-0.16	-0.27	-99.99	-0.77	-0.07	-0.41	-0.93	0.36	-99.99	-99.99	-0.81	-1.41	0.03	-0.17	-0.79	0.00	0.86	1.48	-99.99	-0.26	1.12	-5.36	-0.83	0.56	-0.47	0.28	-0.82	4.20	0.83	0.63	0.17	-1.49
19300806	-0.99	-1.36	-99.99	-6.01	-0.58	0.00	-1.14	-0.58	-0.15	-0.48	-99.99	-1.47	0.91	-2.00	-2.17	-1.45	-1.02	-1.71	-0.72	-99.99	-1.33	-2.25	-0.94	-2.59	-0.62	-99.99	-99.99	0.07	-0.06	-1.35	-2.15	-1.52	0.00	-0.40	-1.62	-99.99	-0.21	-1.05	-1.89	-2.77	-1.17	-2.29	-0.59	-1.80	-1.25	-1.84	-0.89	-1.85	-2.11
19300807	1.56	-0.80	-99.99	1.20	-0.60	-0.57	-1.50	-1.51	-0.33	-0.22	-99.99	0.00	-0.74	-0.83	-2.22	-0.04	-0.11	0.21	-0.33	-99.99	-0.69	-0.78	-0.72	0.34	-0.88	-99.99	-99.99	-5.71	0.46	-0.24	-1.00	-0.12	0.00	-0.96	-0.87	-99.99	-1.28	-2.01	7.69	-1.17	-1.09	-1.49	-0.37	-0.13	-0.27	0.83	-1.38	-1.38	0.15
19300808	-2.80	-3.01	-99.99	-7.92	-1.88	0.00	-8.10	-0.77	-2.22	-1.48	-99.99	-3.22	-2.85	-4.54	-5.68	-2.22	-3.49	-6.46	-2.83	-99.99	-2.84	-5.94	-4.71	-5.82	-1.29	-99.99	-99.99	-3.14	-1.18	-3.69	-5.26	-3.63	0.00	-0.68	-4.81	-99.99	-5.13	-3.61	-3.57	-6.14	-1.91	0.79	-3.22	-3.48	-4.60	-6.98	-1.27	-4.57	-3.54
19300809	2.16	-0.33	-99.99	-0.24	-0.31	0.58	-2.21	0.47	-0.97	-1.22	-99.99	-0.63	-0.99	0.32	-0.40	-1.20	-0.16	0.29	-0.28	-99.99	-0.49	0.90	-0.74	-1.07	-0.76	-99.99	-99.99	-0.75	-0.57	0.19	-0.28	1.33	0.00	0.22	-0.09	-99.99	0.55	-0.50	-3.70	-0.33	-0.36	-0.29	-0.11	-0.32	-2.40	-1.56	0.23	-0.88	-0.62
19300811	-0.71	0.43	-99.99	2.54	0.41	-1.77	0.19	0.82	0.46	0.70	-99.99	0.39	0.45	0.66	0.00	-0.23	0.62	1.28	-0.04	-99.99	-0.20	0.65	1.75	0.24	1.32	-99.99	-99.99	1.11	0.80	1.31	0.94	0.33	0.00	1.52	1.22	-99.99	0.74	2.26	3.85	0.75	1.12	-0.99	0.01	-0.26	1.91	2.55	-0.18	0.78	-2.10
19300812	0.28	-2.57	-99.99	-2.84	-1.03	0.00	-1.20	-0.92	-1.83	-0.84	-99.99	-1.77	-0.53	-3.60	-3.23	0.24	-2.01	-1.95	-2.44	-99.99	-2.65	-3.67	-3.92	-4.42	-1.15	-99.99	-99.99	-2.66	-1.24	-1.95	-2.19	-1.07	0.00	-1.49	-1.79	-99.99	-1.90	-3.56	-7.41	-3.11	-1.39	-4.79	-3.03	-1.37	1.89	-0.05	-1.75	-1.99	-1.71
19300813	-1.22	0.76	-99.99	-0.42	-0.25	1.33	2.34	-0.93	-0.01	-0.22	-99.99	0.36	1.00	1.60	0.00	-0.52	0.99	-0.44	0.58	-99.99	0.59	2.22	2.04	2.26	-0.99	-99.99	-99.99	-5.99	-0.13	0.70	1.60	0.83	-1.96	-2.46	1.65	-99.99	-2.58	1.78	9.00	2.02	0.59	-0.98	0.68	0.18	-3.82	1.42	-1.41	0.38	-2.55
19300814	0.95	0.50	-99.99	1.02	0.46	1.09	0.49	-1.60	1.42	0.41	-99.99	11.39	1.51	0.39	-1.67	-0.61	0.12	-0.89	-1.35	-99.99	0.18	0.30	-0.47	0.50	1.17	-99.99	-99.99	0.19	-0.71	1.15	1.69	-0.41	-4.00	6.08	0.41	-99.99	1.48	0.25	-0.92	-1.41	0.24	1.33	0.15	1.39	0.70	0.48	0.35	0.56	0.76
19300815	-2.13	1.22	-99.99	3.56	2.34	1.67	1.29	0.70	0.41	0.18	-99.99	-7.07	0.40	4.61	0.00	1.33	1.41	3.01	1.18	-99.99	2.91	4.85	3.32	3.78	1.56	-99.99	-99.99	0.72	2.83	1.63	2.54	2.40	-2.08	-3.67	1.48	-99.99	4.20	3.81	1.85	5.56	0.89	5.00	2.07	0.36	1.77	0.65	-0.57	2.59	3.36
19300816	1.80	0.42	-99.99	1.60	-0.13	-0.09	0.76	0.62	0.34	0.01	-99.99	0.00	0.55	-0.05	3.39	1.05	0.02	0.14	1.28	-99.99	0.17	-1.37	-1.00	-0.42	-0.55	-99.99	-99.99	0.79	-1.14	-0.13	-0.37	-0.47	0.00	0.26	1.15	-99.99	-1.21	0.54	-2.73	-0.52	0.46	-1.39	0.80	0.54	0.93	-0.23	-1.50	-0.46	-0.23
19300818	-0.06	-0.04	-99.99	1.51	-0.26	-1.87	-3.49	3.08	-0.72	-0.04	-99.99	0.13	-1.19	0.00	-1.64	-1.86	-0.19	-1.43	-0.46	-99.99	-0.04	-0.46	-0.25	3.98	-0.35	-99.99	-99.99	-0.83	1.02	-0.94	-0.35	-0.01	0.00	0.34	-0.12	-99.99	0.19	-1.44	2.80	0.37	-0.63	-4.06	-0.14	-0.26	1.34	0.20	-3.04	-0.66	2.11
19300819	-0.34	1.24	-99.99	2.46	1.34	3.67	2.92	-0.68	0.25	-0.08	-99.99	1.64	2.05	0.93	1.67	0.84	0.10	1.05	0.74	-99.99	0.35	0.59	0.22	-0.20	1.03	-99.99	-99.99	0.41	-0.58	0.45	1.49	0.52	0.00	0.91	0.71	-99.99	-0.29	2.31	0.00	0.50	0.56	3.46	1.38	1.13	-0.79	0.58	0.02	1.11	0.49
19300820	-0.11	0.72	-99.99	0.33	0.45	0.55	3.78	-0.71	1.93	-0.26	-99.99	-0.75	0.86	0.95	0.00	0.43	0.02	0.85	-0.20	-99.99	1.32	1.03	1.54	2.26	-0.43	-99.99	-99.99	18.90	1.10	-0.66	0.77	1.02	0.00	0.08	1.88	-99.99	0.47	0.59	-3.64	1.06	0.06	0.33	0.50	0.57	1.30	-1.38	0.89	1.90	2.29
19300821	-0.56	-0.28	-99.99	-0.20	0.27	-0.45	1.03	-1.74	0.18	0.36	-99.99	0.75	-1.31	-0.38	1.23	-0.47	-1.99	-1.88	-0.15	-99.99	-0.04	-1.15	-0.68	-1.44	-0.45	-99.99	-99.99	0.09	-0.13	-0.84	-0.46	-0.43	6.38	3.19	-1.69	-99.99	-2.20	-2.24	3.77	-0.87	-1.06	-0.07	-0.80	0.39	-0.52	-0.05	-0.61	-0.29	-0.88
19300822	-0.43	0.22	-99.99	-3.07	1.58	0.00	-0.23	2.15	-0.46	-0.50	-99.99	-0.62	0.37	0.81	-1.21	-0.93	0.75	2.05	-0.30	-99.99	1.27	0.65	1.02	1.78	-0.44	-99.99	-99.99	-10.83	-0.80	-0.35	0.55	0.29	-4.00	-4.23	0.41	-99.99	-0.60	1.57	-2.27	0.84	-0.26	-2.41	0.48	0.49	-1.49	1.30	-0.45	-0.32	2.99
19300823	0.87	0.00	-99.99	0.84	0.90	0.00	1.54	1.39	-0.23	0.67	-99.99	0.87	1.32	0.65	-2.46	1.24	1.07	0.36	0.63	-99.99	-0.13	1.34	0.14	1.23	0.42	-99.99	-99.99	3.80	1.31	0.14	0.32	0.01	0.00	0.13	0.86	-99.99	-0.26	0.59	11.63	0.96	0.53	0.82	0.95	0.47	-1.00	1.22	0.33	0.97	-0.29
19300825	0.56	-0.24	-99.99	0.68	-0.62	0.28	-1.57	0.65	0.63	-0.07	-99.99	-0.33	0.34	-1.11	0.84	0.09	-1.26	0.39	-0.68	-99.99	-0.14	-1.35	-2.04	-0.46	0.15	-99.99	-99.99	-2.92	-0.32	-2.05	-0.72	-0.26	-2.08	4.96	-1.24	-99.99	2.74	-0.83	6.67	-0.99	0.05	-0.62	-0.14	-1.03	-0.66	0.62	0.06	-0.28	-0.04
19300826	-0.03	1.83	-99.99	1.93	0.50	-0.27	4.24	-0.41	-0.23	0.27	-99.99	1.16	0.01	2.04	0.00	0.02	1.66	0.30	1.36	-99.99	0.43	1.47	1.45	2.02	0.39	-99.99	-99.99	-5.17	0.08	0.86	1.39	1.05	0.00	-0.79	1.01	-99.99	-0.66	2.14	6.25	2.04	0.90	1.60	1.35	3.00	1.08	0.28	0.44	3.50	-0.38
19300827	0.14	0.86	-99.99	1.43	0.01	0.50	2.20	-1.43	1.37	-0.14	-99.99	-0.42	0.79	1.56	3.33	1.91	0.54	1.37	-0.34	-99.99	1.24	0.59	0.24	-1.25	1.19	-99.99	-99.99	-0.15	0.22	0.03	0.89	0.54	6.38	0.04	1.22	-99.99	-0.30	2.45	-18.38	0.65	0.37	-1.83	0.65	0.46	3.62	0.76	-0.13	1.44	2.05
19300828	0.40	-0.39	-99.99	1.14	-0.62	1.53	-1.05	0.01	-0.24	0.00	-99.99	0.12	0.27	0.11	-1.61	-0.03	-1.17	-0.81	-0.37	-99.99	-0.22	0.70	-1.01	-2.17	0.38	-99.99	-99.99	-0.13	0.30	-0.55	-0.06	-0.23	0.00	0.87	-0.79	-99.99	1.24	-0.46	3.60	0.08	0.08	-0.33	2.13	0.68	-2.20	-1.48	0.34	-0.03	-0.16
19300829	2.02	1.17	-99.99	4.86	0.58	0.65	3.92	-2.23	1.80	0.42	-99.99	0.38	1.80	1.32	4.59	0.52	1.88	1.66	0.82	-99.99	1.07	1.23	1.07	0.72	0.61	-99.99	-99.99	0.80	1.53	1.25	1.89	0.90	0.00	0.30	1.44	-99.99	1.00	1.37	0.87	1.17	1.23	1.48	1.80	0.33	1.84	1.19	0.47	2.98	0.48
19300902	1.39	0.28	-99.99	-2.00	0.15	0.13	2.02	1.18	-0.64	-0.64	-99.99	-0.75	-0.53	0.69	-0.80	0.84	-0.30	-0.67	-0.02	-99.99	-0.24	-1.23	1.99	-1.13	0.08	-99.99	-99.99	0.63	-0.33	0.00	-0.67	-0.26	0.00	-4.94	0.50	-99.99	2.57	-0.80	-4.31	-0.86	0.57	0.53	0.59	0.25	-0.64	0.92	0.40	0.91	2.13
19300903	-1.08	-0.81	-99.99	1.18	-0.80	-0.51	-2.85	1.49	-0.61	0.70	-99.99	0.87	-0.74	-1.22	0.00	-0.85	-1.00	-0.32	-0.21	-99.99	-1.43	-1.83	-1.60	0.05	0.31	-99.99	-99.99	-0.03	0.61	-0.61	-1.15	-0.80	0.00	-0.03	0.21	-99.99	-0.58	-2.06	-4.50	-1.22	-0.77	0.03	-1.75	-0.55	-1.05	-0.38	0.58	-1.75	-2.46
19300904	-0.58	-0.80	-99.99	-1.24	-0.02	0.00	-0.10	-1.30	-0.04	0.45	-99.99	-0.12	-0.53	-0.48	0.00	0.31	-0.68	-1.39	-0.58	-99.99	-0.78	-0.58	-1.48	-1.19	-1.20	-99.99	-99.99	-0.95	-0.15	-0.31	-0.64	-0.37	0.00	7.49	-0.79	-99.99	0.70	0.00	-0.94	-0.96	-0.14	-1.86	-1.10	-1.52	-0.09	-1.63	-1.10	-1.24	0.06
19300905	-0.26	1.89	-99.99	2.76	0.20	0.00	2.73	1.31	0.65	-0.15	-99.99	0.61	0.95	1.90	1.61	1.62	2.04	1.38	1.12	-99.99	0.96	2.25	2.42	1.52	2.22	-99.99	-99.99	1.18	2.92	0.58	1.39	1.07	0.00	-6.51	1.04	-99.99	1.00	2.46	3.81	2.21	0.52	0.45	2.54	1.88	0.58	1.75	1.45	1.70	-0.19
19300906	1.28	0.58	-99.99	2.65	0.88	0.11	0.33	-0.08	0.98	0.00	-99.99	2.10	0.93	1.18	0.00	0.80	0.63	1.26	2.16	-99.99	2.08	2.71	0.62	0.25	0.54	-99.99	-99.99	0.94	0.57	0.95	1.35	0.85	2.00	0.35	0.93	-99.99	0.86	0.46	-1.83	0.89	0.88	0.88	1.26	0.21	-0.33	0.83	1.00	2.24	1.16
19300908	-2.07	-0.25	-99.99	1.40	0.15	0.00	-0.83	1.05	-0.11	0.21	-99.99	-0.62	0.58	0.33	-0.79	1.33	-0.38	0.39	-0.38	-99.99	0.36	-0.56	2.24	0.91	-0.24	-99.99	-99.99	0.89	0.53	-0.32	0.32	-0.03	-1.96	0.38	0.46	-99.99	1.75	-1.02	4.67	0.76	0.03	1.86	-0.30	-0.52	5.16	0.59	-0.10	0.46	0.62
19300909	-0.07	0.72	-99.99	1.24	1.58	1.87	0.79	-0.93	0.17	0.63	-99.99	0.96	-0.12	1.25	-1.20	2.88	0.74	1.39	0.32	-99.99	-0.05	0.45	-0.73	2.41	-0.24	-99.99	-99.99	0.01	0.53	-1.02	0.94	0.63	0.00	0.46	1.85	-99.99	-2.23	0.69	-1.79	0.41	0.15	-0.61	1.89	0.66	0.25	-0.50	0.89	0.89	0.20
19300910	0.00	0.86	-99.99	-0.41	0.00	-0.47	0.36	2.49	0.81	0.00	-99.99	0.76	0.90	-0.34	-2.83	-0.37	0.89	0.92	0.63	-99.99	0.07	0.36	-0.22	-0.39	0.54	-99.99	-99.99	1.27	-0.16	0.84	0.19	0.33	4.00	0.29	-0.33	-99.99	1.72	0.00	1.82	0.45	0.22	1.96	1.63	-0.49	1.93	1.24	-0.22	0.06	0.48
19300911	-0.03	-0.81	-99.99	-2.30	-0.14	-0.55	-0.75	-1.01	-0.72	0.06	-99.99	-0.70	-0.97	-1.03	-1.67	-0.57	-0.58	-1.44	-0.50	-99.99	-1.28	-1.17	-1.70	0.69	-0.24	-99.99	-99.99	-1.14	-0.63	0.19	-3.01	-0.53	0.96	-0.06	-1.33	-99.99	-0.93	-1.37	0.00	-0.73	-0.37	0.07	-0.74	1.55	-1.90	0.51	-1.91	-0.67	0.98
19300912	-0.77	-0.39	-99.99	-0.76	-0.93	-1.20	-1.64	-0.22	-1.10	-0.28	-99.99	0.32	-0.49	-0.49	0.00	-2.70	-0.78	-0.97	-0.65	-99.99	-1.03	-1.38	-0.83	-1.74	-1.92	-99.99	-99.99	-0.68	-0.21	-0.12	1.81	-0.80	6.67	-1.07	0.30	-99.99	-0.92	0.00	0.00	-1.92	-0.80	0.62	-0.78	-1.20	-0.50	-1.00	2.01	-2.05	-1.70
19300913	-0.32	-0.55	-99.99	-0.30	-0.86	0.38	-0.14	0.65	-0.47	-0.64	-99.99	0.09	-0.64	-0.49	0.00	0.33	0.58	0.59	-0.09	-99.99	0.08	0.38	-0.22	-2.39	0.62	-99.99	-99.99	-0.96	-0.78	-0.15	0.32	0.08	5.36	-0.86	-1.25	-99.99	-0.51	-0.35	-3.12	0.61	-0.02	-0.46	-0.36	-0.68	-0.78	0.01	-0.81	-0.62	-1.00
19300915	-1.18	-0.83	-99.99	0.68	-0.25	0.16	-1.23	-0.67	-0.83	-0.13	-99.99	0.01	-1.55	-2.29	-1.69	-0.68	-0.84	-1.47	-3.32	-99.99	-1.05	-2.26	-1.00	0.34	-0.99	-99.99	-99.99	0.36	-1.86	-0.54	-1.78	-0.62	1.69	1.01	0.48	-99.99	-1.03	-1.05	-0.46	-1.68	-0.18	-2.37	-1.26	0.13	-3.12	-1.16	0.99	-1.13	-0.67
19300916	-0.29	0.16	-99.99	-0.90	-0.06	-0.27	1.49	-0.11	0.32	0.53	-99.99	-0.47	1.67	0.77	0.00	0.67	-0.77	-1.12	1.97	-99.99	-0.62	0.54	0.10	-1.10	-0.71	-99.99	-99.99	-0.42	0.35	-0.33	0.29	0.19	1.67	-0.35	-2.98	-99.99	-0.94	0.47	-9.26	0.16	-0.21	0.63	0.18	-0.52	0.01	-0.71	-2.38	-0.43	-2.53
19300917	-0.85	0.44	-99.99	0.22	0.00	-0.75	-1.58	0.93	0.49	0.34	-99.99	0.83	0.99	-0.15	4.74	0.81	-0.86	3.54	0.12	-99.99	0.40	-0.34	0.45	0.87	0.42	-99.99	-99.99	1.14	-0.69	0.33	0.65	0.55	9.84	-0.65	0.28	-99.99	-0.67	0.93	-2.04	0.22	-0.09	0.83	0.58	0.04	1.09	0.52	-0.29	0.19	1.84
19300918	0.12	-0.72	-99.99	-1.47	-0.90	0.67	-1.20	-0.86	-1.74	-0.15	-99.99	-0.12	-0.66	-1.42	-3.70	-1.45	-0.87	-2.41	-1.21	-99.99	-1.18	-1.75	-1.38	-2.37	-0.58	-99.99	-99.99	-1.80	-0.14	-0.73	-1.29	-0.84	-4.48	-0.73	0.04	-99.99	-0.28	-1.74	4.17	-2.11	-0.34	-3.46	-1.74	-1.01	0.26	0.01	-0.45	-2.01	-2.23
19300919	0.62	-1.77	-99.99	-3.78	-1.80	-0.56	-3.06	0.80	-0.77	-0.94	-99.99	-3.37	-1.62	-2.42	-2.56	-2.74	-1.92	-3.06	-1.65	-99.99	-1.36	-2.61	-2.08	-3.80	-1.39	-99.99	-99.99	-0.52	-0.70	-1.29	-1.46	-1.11	-1.56	0.30	-3.91	-99.99	-2.66	-1.53	1.00	-2.59	-0.75	-0.40	-1.78	-1.95	-2.64	-1.28	-0.99	-3.01	-0.93
19300920	0.15	0.25	-99.99	-1.91	0.11	0.65	-0.01	-0.59	0.08	0.09	-99.99	2.37	1.54	1.01	3.51	1.06	-0.08	1.47	0.20	-99.99	0.73	0.24	0.28	0.07	0.29	-99.99	-99.99	0.87	0.87	-0.06	0.15	0.57	8.73	-0.81	0.82	-99.99	-0.64	-0.84	0.00	1.00	0.12	0.34	0.15	-0.32	0.39	0.05	-0.05	0.02	-1.21
19300922	-4.10	-1.73	-99.99	-0.89	-1.88	-1.27	-4.64	-0.29	-1.44	0.00	-99.99	-3.32	-1.88	-3.22	-4.24	-3.05	-1.25	-4.09	-3.93	-99.99	-3.90	-3.49	-3.28	-5.67	-1.32	-99.99	-99.99	-0.78	-1.76	-2.07	-2.65	-1.67	-3.65	-0.67	-3.16	-99.99	-2.99	-1.21	-4.95	-2.74	-1.16	-0.04	-3.17	-2.31	-2.85	-2.73	-1.74	-3.78	-0.56
19300923	2.05	0.99	-99.99	0.00	1.30	-1.50	3.61	0.04	-0.16	-1.31	-99.99	0.39	0.51	2.20	0.44	-0.43	0.71	4.43	0.33	-99.99	0.96	1.81	1.59	2.19	1.36	-99.99	-99.99	-1.82	0.77	-0.06	1.28	1.31	-3.79	0.15	5.93	-99.99	0.03	1.28	0.00	2.31	-0.22	-0.84	0.90	0.72	3.09	0.28	-1.86	1.02	0.14
19300924	-0.54	-1.67	-99.99	0.82	-0.52	1.93	-2.23	0.02	-1.49	-0.08	-99.99	-1.88	-1.78	-2.69	-6.17	-1.88	-2.08	-3.10	-2.15	-99.99	-0.76	-2.67	-2.59	-4.13	-1.65	-99.99	-99.99	-1.38	0.16	-0.81	-1.45	-0.80	0.79	-0.72	-4.64	-99.99	-0.76	-1.15	-4.17	-1.66	-0.56	-1.24	-1.05	-1.30	-0.27	-1.36	-0.75	-1.83	-0.86
19300925	-0.65	-1.25	-99.99	0.21	-0.19	-3.57	-1.07	-0.78	-1.04	0.63	-99.99	-2.56	-2.07	-1.67	-4.23	-1.34	-2.90	-2.54	-1.32	-99.99	-3.39	-3.78	-1.55	-5.56	-1.23	-99.99	-99.99	-1.02	-1.85	-3.19	-2.58	-1.15	-8.59	0.27	-1.70	-99.99	-1.44	-2.44	-10.87	-0.95	-1.09	-3.46	-1.66	-1.14	-5.15	-1.18	-3.10	-1.65	-2.38
19300926	0.89	-1.45	-99.99	-2.77	-1.18	-1.65	-0.45	-0.44	-1.06	-1.09	-99.99	-0.39	-0.87	-2.77	-1.96	-3.42	-1.98	-0.25	-1.64	-99.99	-1.42	-2.63	-3.20	-2.84	-1.20	-99.99	-99.99	-0.27	-1.43	-1.85	-1.01	-0.47	-4.27	-0.99	-1.38	-99.99	-3.43	1.00	0.00	-2.49	-0.87	-0.77	-2.10	-1.82	-2.01	-0.03	-3.73	-1.43	-0.78
19300927	-0.99	-0.46	-99.99	-0.27	-0.67	-1.00	-0.81	0.01	-0.46	-0.27	-99.99	0.13	-1.58	-0.24	4.00	-0.09	-0.42	-0.36	-0.40	-99.99	-0.13	-0.85	-0.55	-2.67	-1.25	-99.99	-99.99	-1.41	0.61	-1.09	-0.53	-0.13	0.00	-1.15	-1.23	-99.99	-2.80	-1.49	0.00	0.53	-1.02	0.17	-0.18	-0.87	-2.64	-1.39	-0.03	-1.10	-2.13
19300929	-5.91	-1.47	-99.99	-4.41	-1.03	-2.83	-5.34	-0.27	-0.77	-0.78	-99.99	-0.86	-0.21	-1.98	-11.54	-1.31	-2.70	-1.72	-1.95	-99.99	-2.16	-2.43	-3.39	-4.10	-2.10	-99.99	-99.99	-0.54	-1.82	-4.14	-1.34	-0.53	-1.79	-1.24	0.05	-99.99	-1.68	-1.26	0.00	-0.68	-1.57	-0.05	-1.93	-2.84	0.02	-2.32	-0.87	-3.79	-1.31
19300930	1.13	-1.60	-99.99	-0.46	-2.25	-0.30	-3.43	-0.33	-1.10	-0.75	-99.99	-0.80	-1.42	-1.37	-3.26	-3.39	-3.34	-1.99	-1.41	-99.99	-2.77	-1.19	-1.50	-5.74	-1.83	-99.99	-99.99	-3.13	-1.30	-1.32	-1.59	-0.82	-5.45	-0.44	-1.35	-99.99	-3.38	-0.64	2.44	-2.30	-1.13	-2.73	-1.04	-1.38	-1.65	-3.40	-3.33	-4.58	-0.11
19301001	2.71	2.86	-99.99	3.37	2.89	0.00	3.82	-0.66	2.02	0.04	-99.99	1.97	4.87	4.46	7.87	5.50	3.74	3.38	3.67	-99.99	3.48	4.94	5.30	9.84	2.93	-99.99	-99.99	0.98	1.85	5.00	4.14	2.03	0.00	-0.37	4.51	-99.99	0.95	4.16	-2.38	4.34	2.53	0.51	4.41	2.68	5.32	4.61	3.31	6.82	1.69
19301002	-4.65	0.31	-99.99	-0.80	-1.12	-0.42	-2.16	-1.13	-0.82	0.66	-99.99	1.93	0.02	-1.53	-2.08	-3.45	-0.22	-0.39	-0.92	-99.99	-1.80	-1.58	-1.77	-1.62	-0.64	-99.99	-99.99	-0.85	-0.24	-0.45	-1.83	-0.48	3.85	1.78	-1.95	-99.99	0.85	0.18	-1.22	-0.17	-0.90	0.35	-0.94	-1.01	-2.32	-0.64	-4.85	-0.99	-0.93
19301003	0.98	1.42	-99.99	3.29	1.09	0.80	1.61	-0.01	0.93	-0.24	-99.99	0.86	0.93	2.00	1.60	1.82	1.69	1.01	-0.07	-99.99	2.49	0.18	1.86	0.84	0.64	-99.99	-99.99	0.30	0.45	1.97	2.73	0.75	0.93	-21.31	1.48	-99.99	2.15	1.60	-1.23	1.64	0.33	-0.46	1.75	1.52	3.86	0.99	0.93	2.19	2.31
19301004	0.90	-0.67	-99.99	-1.28	-0.43	-1.00	0.16	0.20	-0.34	0.51	-99.99	-1.11	-1.34	-1.35	0.52	0.86	-0.42	-1.16	-0.27	-99.99	-0.49	-1.91	-0.37	-1.51	0.80	-99.99	-99.99	0.46	0.13	-1.12	-0.99	-1.76	-2.75	27.68	-0.66	-99.99	0.39	-3.38	1.25	-1.49	-0.90	0.88	-0.99	-1.09	-4.91	-1.60	-1.62	-2.60	-1.70
19301006	-3.29	-2.56	-99.99	-4.43	-1.47	-1.21	-4.50	-1.86	-2.13	-0.65	-99.99	-1.68	-2.24	-5.10	-1.56	-2.27	-3.32	-3.97	-2.09	-99.99	-3.27	-3.95	-4.29	-5.46	-2.31	-99.99	-99.99	0.14	-1.45	-2.42	-3.34	-1.35	-0.94	-1.84	-3.14	-99.99	-2.67	-3.38	-1.23	-3.48	-2.33	-2.39	-3.51	-2.36	1.55	-1.56	-1.49	-4.74	-0.25
19301007	-1.52	0.53	-99.99	-3.48	-0.72	-4.00	0.06	0.79	-0.98	-0.75	-99.99	-0.53	-0.92	0.95	-2.65	-1.56	-0.74	-1.83	-0.50	-99.99	-0.47	-0.77	0.56	0.99	-1.53	-99.99	-99.99	-4.77	-0.42	-0.85	-0.07	0.21	-2.86	-0.40	-0.36	-99.99	-1.68	0.91	1.25	0.30	0.01	-2.48	0.60	0.22	-2.42	-0.78	-3.30	0.19	-2.34
19301008	-0.70	-1.02	-99.99	2.36	-1.12	-0.13	-1.79	-1.03	-1.15	-0.27	-99.99	-1.53	-0.71	-2.31	-3.26	-0.70	-2.51	-2.61	-0.57	-99.99	-1.46	-2.30	-1.48	-3.83	-1.22	-99.99	-99.99	3.33	-0.92	-0.51	-0.80	-0.51	0.00	-0.37	-3.09	-99.99	-0.43	-0.26	-1.23	-0.57	-0.61	-1.82	-0.87	-1.02	1.82	-0.91	-0.01	-2.03	0.60
19301009	-0.66	-3.86	-99.99	-4.90	-1.53	-2.55	-6.08	-1.29	-2.54	-0.68	-99.99	-5.54	-3.40	-3.57	-7.87	-1.40	-4.54	-7.84	-3.69	-99.99	-3.36	-6.14	-3.76	-5.04	-3.67	-99.99	-99.99	-1.34	-1.95	-3.65	-6.48	-1.96	-1.96	-1.13	-9.02	-99.99	-4.89	-3.86	0.00	-3.47	-2.06	-1.13	-3.63	-2.45	-4.13	-2.50	-9.32	-8.61	-6.39
19301010	-1.87	1.54	-99.99	4.44	1.76	6.56	0.73	1.14	1.06	-2.58	-99.99	-0.40	0.20	4.19	3.66	-1.62	0.46	3.74	1.74	-99.99	0.11	5.31	1.25	2.18	2.27	-99.99	-99.99	-4.18	-1.64	1.25	3.89	1.11	-20.00	-0.81	3.08	-99.99	-0.51	4.28	-5.00	2.15	1.02	-3.56	1.58	1.44	-0.11	-1.69	8.51	0.79	-2.46
19301011	-0.59	-1.10	-99.99	-0.08	-1.93	-3.15	-3.53	-0.85	-0.53	0.90	-99.99	0.02	-0.16	-3.77	3.53	2.74	-0.48	-1.55	-0.79	-99.99	0.11	-4.85	-3.74	-2.44	-0.46	-99.99	-99.99	0.46	-0.13	-1.27	-4.02	-1.47	20.00	0.43	-3.03	-99.99	3.48	-3.08	0.00	-1.50	-1.29	1.08	-1.19	-0.32	-2.64	0.42	1.30	-3.86	1.68
19301014	0.40	-0.13	-99.99	1.69	0.28	0.00	2.21	0.76	0.18	-0.72	-99.99	0.68	-0.65	1.64	-2.27	-2.50	-1.87	-2.92	-0.33	-99.99	0.47	2.80	2.33	0.47	-1.13	-99.99	-99.99	-2.45	-0.24	0.34	1.92	1.79	-8.33	-0.48	2.36	-99.99	-2.96	3.17	2.63	0.96	0.41	-2.05	1.77	-1.80	1.64	-2.11	-0.53	3.61	-4.00
19301015	2.71	2.67	-99.99	3.03	1.35	3.99	3.00	-0.92	2.37	0.91	-99.99	2.19	2.39	1.83	0.58	1.48	3.93	1.67	2.22	-99.99	2.25	2.33	-0.54	2.81	1.00	-99.99	-99.99	2.94	2.52	1.58	2.35	1.10	-4.55	0.15	2.07	-99.99	2.44	0.64	0.00	2.21	1.23	7.10	1.06	1.66	1.22	1.55	0.76	2.67	1.52
19301016	-0.95	-1.39	-99.99	-1.97	-0.16	-2.68	2.08	-0.75	-0.62	-0.34	-99.99	-1.79	-0.71	-1.52	-2.31	0.80	0.52	-0.91	-1.06	-99.99	-1.26	-4.53	-1.28	-1.78	-0.08	-99.99	-99.99	-3.10	-1.18	-1.61	-1.23	-1.32	14.29	-0.01	-3.71	-99.99	1.89	-2.17	-2.56	-1.40	-1.03	-1.84	-1.93	-1.01	-0.93	0.04	-4.54	-2.33	-1.00
19301017	-0.99	-2.51	-99.99	-5.97	-3.22	-0.31	-7.27	-1.49	-2.00	-0.23	-99.99	-1.70	-4.31	-6.46	-0.59	-2.00	-4.06	-4.66	-3.19	-99.99	-5.04	-5.54	-4.75	-7.03	-2.68	-99.99	-99.99	1.04	-2.43	-2.96	-4.77	-1.62	4.17	-1.52	-5.25	-99.99	-5.92	-3.26	0.00	-3.59	-2.29	-4.07	-4.86	-3.13	-5.60	-2.31	-1.57	-6.27	-2.82
19301018	-2.28	-2.04	-99.99	1.09	-1.15	0.00	-1.60	-1.79	-2.05	-0.76	-99.99	-0.64	-0.26	0.18	-2.38	-2.69	-1.73	-1.74	-0.77	-99.99	-0.37	-1.90	-0.89	-4.16	-2.39	-99.99	-99.99	-2.47	-0.89	-1.29	-0.98	-0.11	-8.00	-1.43	0.55	-99.99	-5.27	-0.27	-5.26	-1.95	-1.32	-0.04	-0.90	-2.49	-1.00	-3.50	-3.60	-2.41	-2.51
19301020	2.66	3.39	-99.99	0.64	2.78	-0.88	7.91	2.03	1.22	-0.13	-99.99	3.62	2.28	4.62	1.22	0.98	3.09	3.69	1.65	-99.99	3.32	6.87	3.59	7.09	2.02	-99.99	-99.99	-2.29	0.48	1.81	3.23	1.46	1.09	1.14	3.56	-99.99	5.10	3.10	0.00	3.83	1.84	2.03	3.68	3.81	3.02	2.22	4.06	5.78	0.33
19301021	-2.78	-1.33	-99.99	-1.01	-1.40	-0.89	-4.77	-0.78	-0.29	-0.58	-99.99	-2.23	-0.94	-3.11	-3.61	1.10	-2.21	-3.84	-2.13	-99.99	-3.35	-5.34	-2.61	-3.77	-1.79	-99.99	-99.99	2.62	-1.90	-3.80	-2.41	-1.38	-5.38	0.06	-3.10	-99.99	-4.05	-3.01	0.00	-3.09	-1.25	-0.82	-3.54	-2.82	-3.53	-0.09	-0.73	-3.35	-0.19
19301022	-2.81	-0.78	-99.99	-0.46	-0.17	0.00	-1.22	-0.17	-1.23	-0.73	-99.99	0.62	0.14	-1.26	1.88	-1.43	-0.16	-0.95	-1.73	-99.99	-0.43	-3.15	-1.70	-2.24	-2.12	-99.99	-99.99	-4.20	-4.30	-0.91	-0.44	0.05	0.00	-1.49	-0.37	-99.99	0.88	-0.13	0.00	-0.22	-0.22	-0.70	-0.37	-2.03	-4.00	-1.97	-3.41	-1.56	-0.78
19301023	1.87	1.12	-99.99	3.72	1.39	3.45	2.38	-0.96	1.34	-0.47	-99.99	0.81	1.76	1.66	-1.84	1.71	0.70	3.07	0.96	-99.99	0.97	3.08	1.89	1.47	0.50	-99.99	-99.99	1.44	1.51	0.47	0.99	1.03	2.27	0.84	2.21	-99.99	0.17	1.08	0.00	2.34	-0.95	-0.54	2.13	2.58	9.81	-2.00	-0.34	-3.82	2.24
19301024	-1.13	3.08	-99.99	2.20	2.00	-2.16	4.08	1.16	1.91	1.31	-99.99	1.38	2.66	4.01	1.88	3.01	1.84	3.19	2.25	-99.99	2.20	6.20	5.62	2.65	1.62	-99.99	-99.99	1.43	0.26	2.39	2.96	0.82	0.00	0.98	3.06	-99.99	4.00	2.67	11.11	3.72	2.37	0.78	2.31	3.12	0.93	3.01	3.58	6.75	0.29
19301025	-1.86	-0.02	-99.99	-0.89	-0.38	-0.32	-0.47	-0.23	0.62	0.33	-99.99	1.67	0.12	-0.96	-0.61	1.39	-0.27	-2.90	1.11	-99.99	-0.82	-1.30	-1.18	0.32	0.94	-99.99	-99.99	2.76	-0.02	-0.09	0.25	-0.42	6.67	0.46	0.05	-99.99	1.81	-1.56	2.50	-1.14	0.17	-0.86	-0.78	-0.18	0.20	1.34	0.11	-0.03	1.41
19301027	-2.15	0.75	-99.99	5.31	0.80	0.44	2.24	-0.17	-0.01	-1.04	-99.99	1.09	-0.06	1.11	-1.85	0.21	-0.34	0.12	0.37	-99.99	0.63	1.48	1.23	0.39	0.07	-99.99	-99.99	0.03	0.19	-0.04	0.60	0.23	-6.25	-0.70	0.55	-99.99	4.56	1.06	0.00	1.41	0.03	-2.22	0.29	-1.23	0.15	-1.05	0.43	0.75	-3.21
19301028	1.73	0.53	-99.99	1.10	-0.20	0.41	1.79	0.20	-0.06	0.77	-99.99	1.74	2.17	0.32	5.66	0.67	1.72	1.18	1.07	-99.99	1.66	-1.17	0.27	1.41	1.05	-99.99	-99.99	0.03	0.34	0.81	0.75	0.71	6.67	0.71	1.04	-99.99	-3.73	-4.19	8.54	0.42	0.97	3.08	0.29	1.37	4.64	1.32	1.79	1.16	1.72
19301029	-2.42	-1.28	-99.99	-0.58	-1.82	-0.41	-2.55	-0.57	0.06	0.43	-99.99	0.87	-2.45	-2.22	-4.17	-2.65	-4.20	-1.39	-1.44	-99.99	-1.55	-2.85	-1.74	-5.41	-0.45	-99.99	-99.99	1.52	-0.84	-0.61	-1.32	-0.65	0.00	-0.47	-1.53	-99.99	-2.94	-4.37	-1.12	-1.93	-0.48	0.94	-0.93	-2.26	-1.47	-1.16	-2.74	-1.99	-0.78
19301030	-0.30	-1.47	-99.99	-3.21	-0.10	-0.88	-2.36	-0.50	-0.72	-0.59	-99.99	-1.20	-1.19	-1.85	0.00	-1.91	-1.90	-2.96	-0.62	-99.99	-1.35	-0.96	-2.11	-1.16	0.01	-99.99	-99.99	-0.88	-0.76	-0.94	-1.35	-1.19	-2.08	-0.52	-1.17	-99.99	-0.42	-1.43	-9.09	0.43	-0.73	5.51	-1.44	-1.38	-0.31	-0.52	-1.28	-1.51	1.11
19301031	0.00	-1.60	-99.99	-3.34	-2.00	1.28	-1.69	0.29	-0.76	-0.15	-99.99	-2.92	-2.73	-3.94	-0.62	-1.31	-1.80	-2.39	-2.83	-99.99	-3.43	-3.70	-2.66	-1.80	-3.08	-99.99	-99.99	-3.43	-0.47	-1.29	-1.52	-1.08	-4.26	-0.57	-2.64	-99.99	-2.50	-0.43	-8.75	-2.16	-1.24	-2.62	-2.31	-2.26	-3.06	-1.65	-1.27	-3.23	-3.01
19301101	-0.02	0.18	-99.99	-1.22	0.56	-0.95	0.56	-0.34	-1.13	-0.60	-99.99	-0.05	0.13	0.94	-1.25	-1.30	-2.21	1.16	-1.08	-99.99	0.24	2.11	0.93	-1.10	-0.21	-99.99	-99.99	-0.23	0.63	1.06	0.02	0.45	0.00	-0.40	-0.42	-99.99	3.96	0.29	1.37	0.74	0.03	0.46	0.60	-0.32	0.32	-0.76	0.20	-0.27	1.82
19301103	1.88	0.38	-99.99	1.01	0.35	0.58	-1.63	1.14	0.51	-0.13	-99.99	1.65	1.96	0.50	-1.27	2.25	0.01	0.75	0.39	-99.99	0.65	-0.03	0.46	0.75	2.44	-99.99	-99.99	1.19	-0.25	-0.50	0.30	0.25	0.00	1.42	-3.02	-99.99	-0.81	-0.15	2.70	-0.16	0.41	-2.00	0.79	0.34	1.56	0.88	1.02	1.65	2.19
19301105	0.75	-2.02	-99.99	-3.87	-0.89	-3.79	-0.85	-0.55	-1.88	-0.32	-99.99	-0.90	-2.19	-3.92	0.00	-1.51	-2.28	-6.02	-2.34	-99.99	-3.35	-4.60	-2.23	-3.51	0.16	-99.99	-99.99	-1.52	-1.06	-1.57	-4.91	-1.93	-2.22	-1.99	-5.08	-99.99	-1.45	-5.23	-3.95	-2.35	-1.29	-1.44	-2.37	-2.93	-7.74	-2.19	-1.60	-5.97	-1.50
19301106	-0.06	1.05	-99.99	2.24	0.51	3.67	2.55	-0.68	-0.23	-1.03	-99.99	-1.35	0.59	0.86	-2.56	-0.91	0.40	-0.54	-0.13	-99.99	-0.05	0.80	-0.73	-0.29	-0.20	-99.99	-99.99	-1.76	-1.54	-0.60	-0.17	0.21	-6.82	-0.33	4.44	-99.99	-1.53	-0.31	2.74	1.16	-0.73	2.12	-0.18	-1.13	-0.98	-0.23	-0.67	0.03	3.65
19301107	-2.69	-2.86	-99.99	-3.01	-1.67	-3.54	-4.72	0.50	-3.22	-0.34	-99.99	-3.73	-1.51	-2.86	-3.95	-2.01	-2.68	-10.04	-2.92	-99.99	-3.55	-4.84	-3.00	-5.88	-1.55	-99.99	-99.99	-0.36	-2.16	-1.95	-5.87	-1.72	12.20	-21.18	-2.40	-99.99	-4.95	-3.23	-4.00	-3.70	-3.47	-1.74	-2.68	-3.36	-5.19	-3.51	-2.81	-5.62	-3.21
19301108	1.15	-0.57	-99.99	-3.58	-0.37	-2.16	-1.05	-0.68	-1.73	0.95	-99.99	-0.85	-1.24	-1.36	-2.74	-1.12	0.20	-1.89	-0.23	-99.99	-1.77	-1.58	-0.50	0.98	-0.40	-99.99	-99.99	1.11	-0.42	-1.15	-2.88	-0.70	-4.35	18.01	-0.76	-99.99	-1.64	-0.16	-1.39	-0.73	-1.48	-1.61	-1.71	-1.27	-1.96	-1.01	-3.49	-3.84	-0.26
19301110	1.11	-1.45	-99.99	-4.89	-3.19	-1.27	-3.03	-0.75	-3.76	-1.35	-99.99	-5.21	-5.46	-0.61	1.41	-1.96	-1.42	3.60	-1.14	-99.99	-1.67	-2.33	-2.15	-1.88	-1.30	-99.99	-99.99	-3.69	-2.43	-2.70	-3.05	-1.01	0.00	-2.58	-6.26	-99.99	-4.07	1.11	-7.04	0.50	-2.06	0.70	-2.38	-2.26	0.94	-2.72	-2.48	-5.18	-1.89
19301111	-0.37	0.02	-99.99	3.80	-0.11	-1.36	-3.76	-0.28	-0.48	0.14	-99.99	-0.61	-0.05	2.23	2.78	1.53	1.48	2.12	1.15	-99.99	1.51	1.67	2.89	1.41	1.38	-99.99	-99.99	2.67	0.20	1.82	2.18	-1.77	0.00	-1.74	2.40	-99.99	4.55	1.42	3.03	1.20	0.57	0.04	-0.24	3.07	2.33	0.53	-3.73	3.07	-1.06
19301112	-2.15	0.90	-99.99	-0.34	-0.22	-2.96	2.18	-1.93	1.48	-1.13	-99.99	3.69	1.43	1.78	8.11	-0.06	1.42	3.96	2.80	-99.99	3.35	0.76	3.13	1.65	2.65	-99.99	-99.99	8.57	-0.57	1.14	2.07	2.33	0.00	-0.84	3.74	-99.99	0.76	3.11	-11.76	2.12	0.54	-0.53	2.07	1.38	-0.74	-1.36	2.93	2.60	-1.60
19301113	1.55	1.90	-99.99	5.71	3.08	2.62	-0.50	3.52	3.18	1.43	-99.99	4.79	4.38	2.64	5.00	3.38	3.16	2.55	3.66	-99.99	1.39	3.73	4.30	1.79	2.26	-99.99	-99.99	1.35	2.27	2.09	3.18	0.55	-2.27	-7.91	2.79	-99.99	1.06	0.00	0.00	1.41	2.40	-0.51	2.10	0.18	1.96	6.38	1.58	1.71	1.23
19301114	0.00	0.83	-99.99	3.02	0.73	2.35	0.54	0.10	4.50	-0.22	-99.99	0.42	0.22	2.69	9.52	-0.31	2.55	1.60	3.36	-99.99	1.70	3.27	3.38	-3.12	-0.31	-99.99	-99.99	6.45	0.24	2.33	3.93	1.88	6.98	13.75	2.32	-99.99	3.68	2.11	10.00	1.10	1.53	-0.12	2.28	3.39	9.64	3.69	1.87	5.20	3.07
19301115	1.62	1.57	-99.99	5.17	0.94	5.27	6.88	-1.12	1.80	0.41	-99.99	3.71	-0.61	2.28	-2.17	1.26	0.76	0.23	0.42	-99.99	2.10	1.67	1.45	3.03	0.48	-99.99	-99.99	-2.70	-0.93	0.22	0.35	0.20	0.00	0.10	-0.81	-99.99	8.65	0.96	-0.76	0.71	1.40	2.41	1.76	1.36	3.10	0.79	5.39	1.85	-0.25
19301117	-1.69	-1.64	-99.99	-5.29	-1.86	-1.32	-1.02	-0.70	-3.48	-0.34	-99.99	-2.55	-2.20	-4.11	4.44	-1.08	-3.19	-3.54	-4.04	-99.99	-3.66	-4.50	-3.93	-1.77	-0.42	-99.99	-99.99	1.10	-3.36	-1.94	-3.24	-2.04	4.35	-0.48	-3.83	-99.99	-4.81	-3.43	-8.40	-2.06	-2.22	-2.64	-2.88	-2.09	-3.98	-1.61	-2.88	-4.83	0.45
19301118	-0.20	0.81	-99.99	0.91	0.74	2.91	2.12	0.75	1.47	0.54	-99.99	0.20	0.59	1.58	2.13	-0.79	2.65	1.12	0.28	-99.99	1.75	2.16	2.19	-1.96	0.47	-99.99	-99.99	-4.09	-0.77	1.07	0.76	0.23	-8.33	0.11	-0.41	-99.99	3.80	1.06	3.33	1.24	-0.30	-0.04	0.63	-0.50	-1.65	-1.31	-1.00	1.15	0.07
19301119	1.88	1.71	-99.99	2.34	1.49	-5.02	2.65	-1.53	1.35	0.38	-99.99	1.03	0.58	1.53	-2.60	-0.16	1.19	2.29	1.17	-99.99	3.42	3.03	2.89	7.26	1.49	-99.99	-99.99	0.40	-0.84	1.22	3.48	1.29	9.09	1.29	3.45	-99.99	2.72	1.80	3.23	1.36	1.85	0.03	1.98	0.77	4.23	3.80	2.78	3.67	1.44
19301120	-0.63	0.68	-99.99	0.59	-0.19	-0.67	-0.58	1.07	0.05	0.28	-99.99	-1.28	1.34	-0.05	0.53	3.92	-0.57	-1.04	-0.54	-99.99	1.20	-0.45	1.17	-0.94	0.07	-99.99	-99.99	-2.04	1.43	-0.35	-1.53	0.00	8.33	0.40	1.90	-99.99	0.86	-0.96	6.25	-0.10	0.12	2.75	0.66	0.38	-0.60	-1.70	0.64	-1.07	-0.59
19301121	0.54	1.01	-99.99	1.25	0.91	1.01	1.45	0.44	1.69	1.13	-99.99	0.17	0.70	1.47	-1.06	-1.61	0.92	5.43	0.90	-99.99	1.50	2.44	2.29	6.20	0.56	-99.99	-99.99	-1.30	4.43	-0.10	1.05	0.36	0.00	-0.13	1.14	-99.99	1.25	1.71	-5.88	2.03	2.64	1.97	1.70	1.57	1.23	1.78	0.67	4.28	2.08
19301122	-0.68	-0.44	-99.99	-0.27	-0.59	-1.33	-0.39	-0.24	-0.45	0.92	-99.99	-0.29	-0.36	-1.34	1.08	0.52	-0.44	-1.98	-1.59	-99.99	-0.51	-2.10	-2.13	-2.62	-0.38	-99.99	-99.99	-1.32	-0.05	-0.42	-0.94	-0.28	-5.77	0.67	-0.71	-99.99	0.15	-0.73	-3.12	-1.03	-1.42	-3.11	0.65	0.31	-1.88	-2.38	-1.76	-2.11	-0.02
19301124	0.15	-0.06	-99.99	-0.89	0.66	-0.47	-0.66	-0.54	0.31	-0.45	-99.99	0.42	0.04	0.32	-6.38	-1.49	-0.23	-1.70	0.38	-99.99	-2.31	0.86	0.54	1.26	0.98	-99.99	-99.99	1.15	-0.03	-0.67	0.36	0.08	6.12	-1.01	0.16	-99.99	0.64	-0.74	9.68	0.45	-0.78	1.97	4.06	3.10	-1.37	0.84	-1.43	-0.49	-2.53
19301125	0.74	-0.31	-99.99	0.84	-0.61	-0.34	-4.65	0.04	-0.43	-0.20	-99.99	0.13	0.92	-1.23	1.14	0.80	-1.07	-1.92	-0.58	-99.99	-0.03	-2.22	-2.26	-3.75	0.10	-99.99	-99.99	-0.48	-0.45	-0.99	-0.74	-1.16	-5.77	0.53	1.28	-99.99	-0.88	-1.63	-11.76	-1.56	-0.56	0.03	-3.55	-0.29	-0.47	0.27	-2.69	-2.61	-1.76
19301126	-1.44	-0.54	-99.99	1.06	-0.72	-0.95	-1.71	-0.86	-0.55	1.48	-99.99	-2.08	-1.01	-1.82	1.12	-1.84	-1.86	-0.09	-1.27	-99.99	-1.93	-1.56	-1.91	-3.41	-2.33	-99.99	-99.99	-1.75	-2.87	-0.96	-2.13	-0.63	-3.06	0.45	-1.53	-99.99	-2.90	-0.23	3.33	-1.47	-1.68	1.11	-0.61	-1.78	-1.95	-0.64	-0.83	-2.43	-0.66
19301128	0.62	-0.62	-99.99	-3.11	-0.31	0.42	-1.91	-0.67	-1.96	-0.21	-99.99	-2.85	-0.63	-1.83	2.33	-2.69	-0.40	-2.74	-0.83	-99.99	-1.13	-2.61	-2.07	-1.21	0.06	-99.99	-99.99	1.22	-2.08	-0.44	-1.64	-0.37	8.42	0.11	-0.08	-99.99	-1.87	0.53	0.00	-0.99	-1.80	0.68	-1.59	-2.24	-2.46	-1.19	1.06	-2.25	-1.46
19301129	0.78	0.53	-99.99	3.03	0.04	-0.48	1.71	0.78	1.54	0.22	-99.99	1.46	0.02	0.86	-3.91	0.92	-0.03	0.87	1.50	-99.99	1.02	1.42	1.65	1.18	1.03	-99.99	-99.99	1.36	0.81	0.11	1.00	0.60	-5.83	1.28	-1.60	-99.99	1.33	1.52	0.00	0.69	1.01	2.51	2.34	0.22	-0.53	0.54	-2.96	1.28	-0.42
19301201	1.07	0.70	-99.99	-0.10	0.74	-2.81	1.71	-0.97	0.39	0.55	-99.99	-2.01	1.72	2.20	-2.33	0.33	1.04	2.58	0.74	-99.99	1.08	2.12	1.95	1.14	0.53	-99.99	-99.99	-0.03	-0.41	1.37	1.56	0.77	0.00	1.92	2.66	-99.99	1.35	0.45	-6.45	1.08	1.35	1.28	0.55	4.02	1.89	0.83	0.88	1.74	2.14
19301202	-1.34	1.26	-99.99	-0.76	0.31	3.08	1.21	0.17	0.40	-0.23	-99.99	2.53	0.10	1.09	4.76	1.16	1.45	0.83	2.07	-99.99	1.40	1.66	1.22	1.48	0.69	-99.99	-99.99	-1.13	-0.17	0.39	0.78	0.23	0.00	0.20	1.36	-99.99	-0.36	-0.15	3.45	0.75	0.06	2.09	0.48	1.51	1.32	0.87	-1.94	2.14	0.70
19301203	-0.46	-0.44	-99.99	-2.46	-0.29	1.03	-2.49	-0.24	-0.46	-0.29	-99.99	0.38	-3.04	-1.81	0.00	-1.42	-0.82	-1.52	-1.69	-99.99	-1.70	-3.48	-2.03	-3.54	-1.46	-99.99	-99.99	1.65	-0.21	-0.42	-1.31	-0.82	-1.03	-0.59	-1.98	-99.99	-1.33	-1.19	6.67	-1.23	-1.09	5.63	-1.98	-3.97	-0.16	0.46	-1.48	-2.83	-2.32
19301204	-0.81	-1.25	-99.99	-3.13	-0.95	-3.74	-0.85	0.43	-1.75	-0.44	-99.99	-1.18	-0.94	-1.16	0.00	-1.09	-2.03	-1.95	-2.01	-99.99	-0.89	-2.98	-1.56	-2.11	-1.61	-99.99	-99.99	0.38	-1.52	-1.30	-1.82	-1.81	1.04	1.42	-0.97	-99.99	-1.11	-1.51	-9.38	-1.29	-1.51	-3.30	-2.47	-2.41	1.97	-2.49	-0.85	-2.97	-0.82
19301205	1.06	0.81	-99.99	-0.46	-0.19	2.70	0.45	0.18	0.54	0.00	-99.99	-0.71	0.22	0.40	-7.95	-1.10	-0.31	0.46	-0.40	-99.99	-0.37	1.10	-0.02	1.89	-0.17	-99.99	-99.99	-0.08	-1.05	0.05	0.01	0.71	-4.12	-1.59	-0.16	-99.99	-2.63	-1.38	3.45	0.08	-0.29	0.79	0.16	-0.10	-3.21	-0.56	-0.09	0.06	-1.00
19301206	-2.64	-1.47	-99.99	0.45	0.04	-2.87	-1.31	-1.31	-1.21	-0.14	-99.99	-0.44	-1.61	-1.66	0.00	0.21	-0.25	-1.97	-0.81	-99.99	-0.96	-1.68	-0.90	-1.93	-0.63	-99.99	-99.99	-0.95	-1.46	-1.22	-1.27	-0.90	-3.23	0.18	-1.03	-99.99	0.07	-2.80	6.67	-1.37	-0.79	0.47	-1.02	0.04	-0.02	-1.34	-2.14	-1.51	0.69
19301208	-2.56	-0.97	-99.99	-2.51	-0.89	5.77	-1.30	0.13	-0.46	-1.90	-99.99	-0.52	-3.01	-1.17	-1.23	-1.01	-0.84	-0.57	-1.21	-99.99	-1.10	-2.18	-2.03	-0.41	-1.50	-99.99	-99.99	0.41	-1.55	-1.42	-1.14	-0.34	0.00	-1.60	-0.11	-99.99	-0.09	-0.80	-10.94	-2.21	-2.86	-3.47	-1.17	-2.93	-3.07	-1.58	-3.87	-2.64	-2.69
19301209	-1.15	0.10	-99.99	-2.41	-0.10	-3.59	-0.38	0.64	0.65	0.08	-99.99	0.81	-0.89	0.26	1.25	-1.22	-2.48	-0.18	-0.55	-99.99	-0.40	0.38	0.07	-3.04	0.09	-99.99	-99.99	0.08	-2.68	0.02	0.14	0.26	2.22	0.39	-1.20	-99.99	0.16	1.53	7.02	0.91	-0.22	-1.13	-0.05	0.03	-0.34	-3.04	-3.97	-1.69	-0.88
19301210	-7.45	-1.86	-99.99	-2.40	-1.08	-2.93	-2.59	-1.18	-1.90	-0.74	-99.99	-0.86	-1.71	-1.20	-1.23	-0.50	-2.45	-1.93	-1.35	-99.99	-2.85	-2.10	-1.54	-3.06	-1.59	-99.99	-99.99	-7.48	-0.58	-1.14	-1.93	-1.04	4.35	-3.34	-2.27	-99.99	-2.97	-2.14	-4.92	-0.98	-1.71	-2.10	-1.90	-0.55	-1.73	-0.58	-3.19	-3.63	-0.87
19301211	0.00	-0.83	-99.99	-1.50	-0.95	3.01	-3.62	0.24	-0.86	-1.24	-99.99	-0.55	-3.37	-1.08	-3.12	-1.95	-2.07	-2.36	-0.73	-99.99	-0.70	-1.46	0.14	-0.64	-1.63	-99.99	-99.99	2.84	-2.39	-1.09	-0.85	-0.15	-8.33	-0.55	-0.91	-99.99	-1.38	-0.16	-5.17	-0.70	-1.19	2.55	-1.81	-1.53	0.08	-3.83	1.39	-3.35	0.36
19301212	0.65	-0.55	-99.99	0.44	-0.28	-3.38	-4.13	0.01	0.32	-0.33	-99.99	0.10	-0.55	-0.64	1.94	0.70	-0.78	-1.14	-1.13	-99.99	-0.60	-0.10	-0.08	-0.96	0.01	-99.99	-99.99	-3.44	0.02	-3.16	-2.03	-1.13	0.00	1.93	1.06	-99.99	-0.98	-0.98	7.27	-0.03	-0.22	-2.89	0.01	-0.41	-4.68	2.02	-2.48	-1.21	-0.50
19301213	-1.64	-2.51	-99.99	-2.24	-1.72	1.64	-4.89	-0.20	-2.18	-1.17	-99.99	-1.92	0.72	-2.81	-3.80	-2.17	-0.98	-2.57	-2.67	-99.99	-3.53	-4.28	-2.18	-11.80	-2.35	-99.99	-99.99	1.53	-1.81	-3.04	-2.68	-1.04	-4.55	-1.78	-4.85	-99.99	-1.22	-2.13	-11.86	-3.30	-1.83	-2.44	-2.71	-1.95	-0.73	-3.60	-1.25	-4.50	-0.08
19301215	-0.97	0.26	-99.99	-1.28	0.28	-1.63	0.47	-0.33	-1.56	0.09	-99.99	2.18	0.04	0.42	-5.26	1.33	-1.00	-1.20	-1.98	-99.99	-1.06	1.19	-0.36	1.96	-1.24	-99.99	-99.99	-4.44	-6.35	-1.24	0.05	0.42	0.00	-1.53	-0.98	-99.99	-1.35	-0.17	-11.54	0.60	-1.68	-0.88	-1.25	-0.69	-1.92	-1.95	-7.49	-2.52	-2.41
19301216	-1.59	-3.48	-99.99	-7.70	-2.05	-7.35	-4.34	-0.97	-4.69	-0.40	-99.99	-0.57	-0.96	-3.17	-4.86	-4.29	-3.68	-2.82	-2.10	-99.99	-4.48	-2.76	-2.85	-5.75	-3.44	-99.99	-99.99	-9.43	1.03	-5.26	-2.73	-2.47	-2.38	-0.75	-4.44	-99.99	-5.63	-3.19	-45.65	-2.85	-3.04	-0.52	-3.51	-4.78	-4.32	-1.21	-6.98	-4.50	-2.98
19301217	0.00	3.04	-99.99	8.52	3.01	6.47	5.71	-1.03	4.49	-1.02	-99.99	1.05	4.97	5.75	5.11	1.24	3.16	3.78	3.43	-99.99	4.81	5.04	4.85	7.80	-0.06	-99.99	-99.99	1.88	6.66	3.43	4.57	2.51	0.00	6.20	5.10	-99.99	3.20	3.82	60.00	4.68	2.97	-1.61	4.92	4.61	6.56	0.45	10.11	9.73	-1.45
19301218	-1.31	1.87	-99.99	4.88	0.98	-1.66	1.94	1.03	3.56	1.44	-99.99	1.19	0.86	1.16	5.56	1.27	1.73	-0.32	-1.87	-99.99	1.66	1.11	1.11	2.99	2.56	-99.99	-99.99	2.52	3.04	1.77	1.71	0.68	0.00	-0.88	3.81	-99.99	1.64	1.51	0.00	0.33	1.88	-0.86	0.11	1.14	7.66	1.24	-0.97	3.84	0.19
19301219	-3.28	1.09	-99.99	-3.19	0.80	3.23	3.86	-0.58	-0.69	-0.34	-99.99	-0.59	0.32	1.17	0.00	-0.07	-0.72	1.54	2.17	-99.99	1.24	0.21	2.37	0.33	0.11	-99.99	-99.99	-0.35	1.03	0.82	1.19	-0.35	2.44	-0.24	2.88	-99.99	4.02	0.99	-10.00	1.67	4.18	5.74	0.76	0.87	0.72	2.05	1.61	2.51	-1.95
19301220	-3.75	0.21	-99.99	1.53	-0.31	1.50	0.29	-0.70	0.20	-0.39	-99.99	0.89	-0.37	0.03	2.63	1.67	-0.25	0.60	0.73	-99.99	-0.89	-0.15	0.59	0.73	0.11	-99.99	-99.99	0.02	1.46	1.06	0.56	0.57	2.38	0.82	-0.35	-99.99	-0.07	-1.14	8.33	-0.24	-1.05	0.89	-0.37	-0.26	0.54	1.73	5.29	0.17	2.53
19301222	-3.97	-2.87	-99.99	-2.39	-2.90	-2.10	-5.61	-0.07	-2.27	-0.77	-99.99	-2.57	-2.59	-3.54	-0.64	-3.21	-2.68	-3.41	-2.36	-99.99	-3.88	-4.10	-2.64	-7.17	-4.68	-99.99	-99.99	-6.18	-3.63	-3.55	-3.14	-1.68	-3.49	0.22	-3.78	-99.99	-3.65	-4.13	-5.13	-2.38	-2.91	-1.79	-3.22	-3.53	-5.47	-2.88	-1.74	-5.58	-1.00
19301223	2.58	0.07	-99.99	-1.99	1.03	1.00	-1.19	-1.38	1.64	-1.65	-99.99	0.38	0.42	0.63	-3.87	-2.11	-0.34	-0.86	-0.12	-99.99	0.45	-0.56	0.95	-1.04	1.32	-99.99	-99.99	8.68	-2.12	0.25	0.19	0.74	2.41	-1.02	0.99	-99.99	0.97	0.34	0.00	-0.46	0.94	-1.01	-1.25	-0.09	1.13	2.09	-2.94	-2.58	-0.29
19301224	2.49	1.49	-99.99	1.11	1.15	0.99	2.38	-0.14	-0.23	1.20	-99.99	0.70	1.38	2.02	-0.67	1.91	0.69	1.62	1.57	-99.99	2.03	2.63	0.72	2.21	0.49	-99.99	-99.99	1.75	2.16	0.23	1.50	0.66	8.24	0.29	2.43	-99.99	-0.81	0.86	5.41	2.51	0.73	-1.48	0.84	4.65	0.33	-0.18	2.46	3.58	-0.23
19301226	-3.40	-1.59	-99.99	-3.01	-1.42	0.49	-2.56	-0.03	-1.35	1.77	-99.99	-1.95	-2.95	-2.70	0.00	1.66	-2.27	-3.94	-0.83	-99.99	-2.87	-3.51	-1.50	-5.17	-2.30	-99.99	-99.99	1.24	-1.21	-1.23	-1.55	-1.83	-4.35	-0.59	-1.29	-99.99	-3.58	-0.68	2.56	-2.28	-2.10	-0.22	-3.12	-3.61	-3.27	-3.05	-2.65	-2.83	-0.57
19301227	2.51	-0.61	-99.99	-3.17	-0.47	-0.84	-1.42	-0.76	-0.68	-1.80	-99.99	-0.64	-0.59	-0.34	-0.68	-1.46	0.31	0.18	-0.75	-99.99	-0.04	-1.87	-0.64	-3.07	-0.95	-99.99	-99.99	-1.31	-1.75	-0.73	-0.40	0.25	-2.27	0.15	-1.67	-99.99	-1.57	0.51	0.00	-0.82	-0.45	-0.08	-0.04	-1.83	-0.40	-0.56	-2.85	-1.83	0.31
19301229	-1.08	0.44	-99.99	1.54	0.29	-3.46	0.38	-1.86	-0.44	-0.43	-99.99	-1.05	-0.40	0.01	-7.48	-0.56	-1.56	-1.75	-0.05	-99.99	-0.56	0.16	-0.36	-0.71	-0.78	-99.99	-99.99	-0.71	-2.24	-1.02	-0.60	-0.22	-2.33	-0.98	-0.62	-99.99	0.25	-1.87	-2.50	-0.03	-1.17	-1.97	-0.09	0.90	-3.80	0.59	-3.84	-0.64	-0.07
19301230	1.98	1.74	-99.99	6.52	0.59	0.00	2.21	0.36	2.14	-0.01	-99.99	3.66	3.64	2.39	0.00	-1.80	0.85	1.57	1.04	-99.99	2.18	2.16	1.33	5.51	1.54	-99.99	-99.99	3.55	4.58	1.19	2.77	1.55	-2.38	0.29	3.16	-99.99	1.01	1.56	12.82	2.10	3.35	1.11	1.18	3.15	3.99	1.27	3.27	2.71	-0.54
19301231	0.49	2.17	-99.99	4.93	1.42	3.07	-0.12	2.94	0.47	0.47	-99.99	-1.07	0.80	-0.58	5.88	6.93	3.43	2.84	1.82	-99.99	2.60	1.31	2.19	9.61	2.62	-99.99	-99.99	1.98	2.80	2.89	3.13	0.73	2.44	1.14	4.69	-99.99	3.67	0.51	6.82	-0.05	0.83	1.84	2.51	0.00	11.71	2.94	8.38	3.60	1.48
19310102	9.20	2.20	-99.99	3.09	1.60	0.36	3.93	1.52	2.61	-0.24	-99.99	3.47	1.16	2.99	11.11	-0.95	1.63	4.11	3.07	-99.99	2.79	4.80	6.37	5.77	2.33	-99.99	-99.99	3.35	2.96	4.89	2.61	1.29	9.52	2.51	1.56	-99.99	7.25	2.81	-6.38	3.01	3.44	2.32	2.20	4.95	0.00	4.78	3.64	6.59	4.45
19310103	3.68	0.92	-99.99	0.58	0.43	7.52	3.25	0.82	1.63	0.37	-99.99	2.48	1.86	1.05	5.00	1.27	3.11	4.27	1.67	-99.99	2.08	1.77	0.81	3.73	2.12	-99.99	-99.99	-3.33	2.75	3.63	1.06	1.83	4.35	-0.50	0.23	-99.99	1.85	1.32	4.55	1.30	2.35	1.01	1.93	0.86	-2.06	1.44	11.45	5.65	4.13
19310105	-0.90	-0.07	-99.99	-3.81	0.97	-4.19	0.26	-0.69	-0.62	-0.40	-99.99	2.46	-1.25	-1.58	-2.38	1.63	0.60	-0.67	-0.81	-99.99	-0.94	-1.56	-3.00	-2.40	-0.54	-99.99	-99.99	3.82	-0.21	-0.93	-1.03	-0.77	2.08	1.41	-1.42	-99.99	-2.27	-0.24	21.74	-0.92	-0.57	-1.59	-0.12	-0.28	0.02	2.18	-4.73	-0.59	-1.55
19310106	0.91	0.92	-99.99	1.72	1.06	3.27	2.23	-0.46	0.99	0.50	-99.99	0.28	1.75	1.41	0.00	1.90	0.24	1.83	1.45	-99.99	1.00	2.61	0.54	5.96	2.79	-99.99	-99.99	6.06	2.20	0.61	2.37	1.44	6.12	-1.27	2.33	-99.99	1.74	1.47	0.00	1.67	1.71	-2.66	1.09	-1.95	3.14	2.07	1.57	1.45	2.97
19310107	1.50	0.24	-99.99	0.35	-0.58	1.35	0.16	0.33	-0.36	0.19	-99.99	-0.42	-0.92	-1.09	-1.83	0.43	1.82	1.10	-0.27	-99.99	0.47	-1.77	-0.66	3.35	1.90	-99.99	-99.99	-0.96	3.76	1.23	-0.23	-0.10	23.08	3.14	-0.74	-99.99	0.98	0.00	-8.93	-0.91	1.13	-0.24	0.17	3.64	3.76	0.82	2.24	-1.38	1.38
19310108	-0.59	0.34	-99.99	-1.57	-0.14	0.00	0.21	0.14	0.37	-0.12	-99.99	0.98	2.82	0.55	1.86	2.16	2.03	0.80	0.24	-99.99	0.65	1.97	1.17	2.34	1.81	-99.99	-99.99	-2.10	11.37	0.67	0.84	0.81	-7.81	-0.75	1.04	-99.99	0.18	1.21	-1.96	0.61	-0.01	1.41	0.94	0.19	-5.25	0.07	2.51	1.48	-2.14
19310109	0.93	-0.16	-99.99	0.19	0.13	0.67	-1.60	-0.60	-0.24	0.40	-99.99	-2.08	-0.56	-2.47	2.44	6.83	-0.96	-0.71	-0.86	-99.99	-1.13	-1.84	-0.55	-1.76	-1.84	-99.99	-99.99	-1.29	-2.14	-0.29	-1.05	0.04	6.78	0.24	0.27	-99.99	3.10	-0.24	2.00	-0.62	1.08	-0.25	-1.45	0.62	0.36	1.16	0.12	-0.98	0.30
19310110	1.22	0.84	-99.99	-0.54	0.40	-3.68	1.48	0.15	-0.30	-1.82	-99.99	2.63	0.76	1.15	0.00	-0.16	0.49	0.15	0.45	-99.99	0.65	0.05	1.10	1.11	0.13	-99.99	-99.99	0.30	-1.52	0.44	0.31	0.03	1.59	0.83	-0.72	-99.99	-1.35	0.96	-1.96	0.57	0.33	-1.72	0.95	-0.78	-1.38	0.82	-1.73	1.02	0.69
19310112	-4.40	-1.51	-99.99	-1.24	-0.62	0.51	-1.81	-1.55	-0.53	-0.27	-99.99	0.64	-1.60	-1.65	-4.76	-2.43	-0.47	-2.27	-0.96	-99.99	-1.54	-2.57	-1.79	-3.29	-2.05	-99.99	-99.99	-1.69	-0.62	-3.13	-1.39	-0.67	0.00	-0.62	-2.39	-99.99	-1.99	-2.06	4.00	-1.79	-2.29	2.28	-1.79	-0.73	-1.56	-2.20	-3.55	-3.36	-1.84
19310113	-2.39	-0.56	-99.99	0.27	-0.83	-1.60	-0.77	0.80	-1.17	0.01	-99.99	-1.86	-0.38	-1.49	-1.25	-1.64	-1.32	-3.45	-1.22	-99.99	-1.14	-1.52	-1.95	-1.73	1.32	-99.99	-99.99	-0.85	-3.76	-2.34	-0.55	-0.78	-3.12	-0.68	-0.81	-99.99	-0.81	-1.13	0.00	-1.07	-0.39	-2.61	-1.29	-0.32	-1.57	-1.21	-5.79	-1.41	-0.76
19310114	0.62	0.86	-99.99	0.76	1.10	0.00	1.15	1.58	2.33	0.91	-99.99	0.08	0.93	0.96	1.27	0.50	0.71	1.98	1.00	-99.99	0.38	1.53	0.79	2.25	0.07	-99.99	-99.99	1.87	0.01	0.62	-0.64	0.22	-1.61	0.02	-0.15	-99.99	2.62	-0.82	7.69	0.54	0.85	2.97	1.52	0.32	1.77	-0.58	-1.32	4.29	0.71
19310115	-1.99	-2.01	-99.99	-1.68	-1.21	-2.08	-1.80	-1.20	-0.44	-0.25	-99.99	-0.84	-2.74	-2.85	1.88	-0.90	-2.55	-2.78	-1.55	-99.99	-2.14	-3.84	-1.39	-4.33	-1.90	-99.99	-99.99	-1.16	-1.30	-2.00	-2.51	-2.10	3.28	0.04	-2.23	-99.99	-3.18	-3.95	5.36	-2.09	-1.11	1.63	-1.68	-1.49	-1.92	-2.27	-2.40	-3.02	-1.24
19310116	0.99	0.80	-99.99	2.65	0.82	0.28	2.00	0.45	0.86	-0.39	-99.99	0.14	1.50	1.91	0.00	0.24	1.21	1.28	1.17	-99.99	0.66	2.65	2.09	2.56	0.30	-99.99	-99.99	0.18	4.44	1.06	1.08	1.49	1.59	-0.31	0.46	-99.99	0.48	0.69	-15.25	1.72	0.77	-1.60	0.20	0.05	-0.69	1.11	2.06	3.91	3.12
19310117	4.15	0.26	-99.99	0.07	0.37	-0.98	-1.06	-0.11	-0.16	0.28	-99.99	-0.39	0.84	-2.19	0.00	0.47	-0.68	-0.68	-0.73	-99.99	0.69	-2.72	-0.94	-1.54	0.48	-99.99	-99.99	-0.61	-1.41	-0.48	0.06	-0.64	3.12	-0.14	1.29	-99.99	0.80	-1.19	-4.00	-1.24	-0.19	0.29	0.40	-1.03	2.32	2.21	1.09	-0.63	-0.30
19310119	-1.37	-1.02	-99.99	-0.86	-0.34	0.00	-0.23	-0.20	-0.29	-0.65	-99.99	-4.80	-0.29	-0.55	0.00	-0.92	-1.57	-1.86	-0.52	-99.99	-0.88	-1.14	0.81	-0.40	-2.05	-99.99	-99.99	2.17	-2.81	-1.29	-0.45	-0.12	3.03	0.71	-1.13	-99.99	-0.10	-0.34	0.00	-0.66	-0.55	0.23	-1.11	0.99	-3.56	-1.31	0.02	-1.05	-3.03
19310120	3.04	1.69	-99.99	5.39	0.73	-0.71	2.92	-0.89	1.06	1.21	-99.99	1.78	0.45	2.98	0.61	-0.37	1.99	3.44	1.68	-99.99	2.58	3.47	1.06	3.81	1.81	-99.99	-99.99	1.92	0.74	2.68	1.64	1.76	-1.47	-1.03	3.22	-99.99	0.17	2.60	0.00	1.84	1.68	-0.55	2.07	1.60	5.17	1.76	-0.12	4.56	0.27
19310121	1.24	-0.06	-99.99	-1.41	0.90	0.18	1.45	1.61	0.49	-1.50	-99.99	0.44	1.54	-0.39	-2.44	0.43	-0.25	-0.01	-0.56	-99.99	-0.69	-0.09	0.24	0.85	0.32	-99.99	-99.99	0.94	2.89	-0.91	-0.04	0.07	-2.99	0.53	-0.04	-99.99	2.62	0.00	-2.08	-0.04	0.97	-0.77	-0.40	0.39	-1.28	0.26	2.29	2.45	1.83
19310122	0.83	1.25	-99.99	0.23	0.88	1.04	3.96	-0.30	1.78	0.27	-99.99	0.44	2.21	2.38	-1.25	2.13	1.43	1.51	1.43	-99.99	1.53	1.93	1.14	3.82	1.43	-99.99	-99.99	-1.37	-1.17	2.24	2.40	1.09	0.00	0.13	3.30	-99.99	-0.65	3.20	2.13	2.12	1.23	0.04	2.98	0.95	3.38	0.84	-0.17	5.23	1.07
19310123	1.69	0.84	-99.99	4.08	0.05	0.25	1.59	-0.42	1.30	1.92	-99.99	1.39	0.38	1.69	6.33	2.90	1.23	3.87	1.76	-99.99	1.65	3.52	2.67	2.85	1.47	-99.99	-99.99	3.88	2.88	1.19	3.04	0.78	-3.08	1.64	1.82	-99.99	0.50	1.96	6.25	1.38	1.46	-0.31	0.56	2.36	0.18	1.86	1.42	4.07	5.57
19310124	-3.29	-0.57	-99.99	-2.13	-1.92	-0.74	-1.84	0.43	-0.21	-0.88	-99.99	-1.09	-1.33	-1.17	-0.60	0.48	-0.02	-3.06	-0.96	-99.99	-0.04	-0.31	-0.19	-1.04	-0.24	-99.99	-99.99	-1.39	-0.91	-1.17	-1.03	-0.36	0.00	-0.27	1.35	-99.99	-1.72	-0.64	1.96	-0.42	-0.19	0.42	-1.46	-1.52	0.04	-0.20	-1.07	-2.05	-3.14
19310126	0.84	0.97	-99.99	3.31	0.53	-0.99	0.89	-0.54	0.39	-0.61	-99.99	0.49	1.06	0.38	2.40	-0.19	-0.01	1.00	0.26	-99.99	0.92	-0.28	1.71	0.91	-0.52	-99.99	-99.99	-1.18	1.72	0.12	1.17	0.94	7.94	0.07	0.80	-99.99	-7.59	2.58	8.65	0.24	1.04	1.81	1.40	0.00	2.62	1.51	0.27	1.74	-0.40
19310127	0.00	-0.15	-99.99	0.77	0.68	-0.72	0.01	-0.05	-0.35	0.88	-99.99	0.23	-0.05	-0.46	0.58	0.39	0.57	-0.34	-0.34	-99.99	-0.10	-0.49	-0.68	-3.53	1.09	-99.99	-99.99	0.38	-1.35	-0.26	-0.58	-0.71	0.00	0.45	-1.45	-99.99	-0.62	-0.94	6.19	-0.56	-0.47	1.00	0.75	-0.23	0.32	-0.68	0.31	-0.25	4.75
19310128	-1.46	-0.86	-99.99	-4.27	0.68	-0.83	-3.11	-0.02	-1.79	-0.85	-99.99	0.31	-0.55	-2.26	-4.65	-1.57	-2.32	-3.24	-3.04	-99.99	-1.62	-2.68	-2.91	0.55	-1.58	-99.99	-99.99	-2.48	-1.95	-1.46	-1.88	-1.41	-8.82	-33.27	-0.85	-99.99	-0.85	-2.78	1.67	-2.24	-1.55	1.80	-2.23	-0.98	-1.65	-1.96	-2.05	-3.50	-0.15
19310129	1.50	0.13	-99.99	0.70	-0.27	0.55	2.68	0.57	1.41	0.14	-99.99	0.31	-0.52	0.76	6.10	-0.52	1.45	-1.34	1.40	-99.99	0.89	2.38	1.31	2.10	-0.60	-99.99	-99.99	1.30	-1.30	0.41	1.27	1.16	0.00	48.53	2.32	-99.99	1.92	2.53	-8.20	1.18	0.39	1.12	2.04	-0.84	0.00	0.64	-0.01	1.21	-0.13
19310130	0.44	0.27	-99.99	3.26	0.60	0.91	0.96	0.45	0.14	0.15	-99.99	2.77	0.57	0.93	-3.45	0.12	-0.26	-4.65	0.03	-99.99	0.13	1.01	0.37	1.00	0.49	-99.99	-99.99	-1.24	0.55	0.61	-0.32	-0.40	0.00	1.15	0.20	-99.99	-2.21	0.00	3.57	0.34	0.54	0.96	0.23	1.21	2.71	1.23	1.80	0.18	2.05
19310131	-0.83	-0.64	-99.99	-2.62	-0.46	-1.44	-0.64	-0.51	-0.33	0.61	-99.99	0.01	0.06	-1.32	0.00	0.73	-0.28	-2.56	-0.55	-99.99	-1.14	-1.29	-0.81	-1.61	-0.74	-99.99	-99.99	0.84	-1.34	-0.41	-0.43	-0.09	-1.61	-0.11	-1.41	-99.99	0.50	-1.11	8.62	-0.93	-0.49	-1.94	-0.65	-0.83	-0.85	-0.76	-1.18	-1.43	-1.23
19310202	-0.44	0.35	-99.99	-0.79	0.42	-0.18	0.42	1.48	0.01	-0.61	-99.99	0.48	0.54	0.96	0.00	0.24	-0.43	-0.13	0.24	-99.99	0.30	0.64	1.33	-2.37	0.50	-99.99	-99.99	0.16	1.35	-0.26	-0.10	0.17	1.64	-0.34	0.39	-99.99	0.16	1.13	-7.94	0.65	0.32	0.50	1.04	-0.10	-0.61	0.51	-0.89	0.09	-2.18
19310203	-0.25	0.43	-99.99	-3.63	0.21	0.37	3.06	-1.59	1.25	0.22	-99.99	0.11	0.70	0.52	2.38	0.31	0.88	1.41	0.26	-99.99	0.59	1.21	-0.12	-0.12	0.30	-99.99	-99.99	-0.14	-0.70	-0.16	0.81	0.60	3.23	-0.02	1.61	-99.99	0.38	0.88	5.17	0.90	0.11	-0.98	0.88	-0.15	-1.52	0.74	2.70	0.88	0.67
19310204	0.00	0.22	-99.99	0.07	1.29	-1.10	1.45	0.15	0.37	0.31	-99.99	-0.04	1.01	0.36	-1.16	-0.49	1.13	0.38	0.33	-99.99	0.11	0.99	0.38	-0.25	0.13	-99.99	-99.99	0.76	1.15	-0.08	0.54	0.06	3.12	0.55	1.47	-99.99	0.52	2.92	-8.20	0.86	0.24	-0.24	1.23	2.53	0.00	0.46	0.00	1.11	0.99
19310205	-0.42	-0.30	-99.99	-2.06	-0.36	0.37	-1.18	2.90	0.06	-0.62	-99.99	-2.95	-0.80	-0.60	-3.53	-0.13	0.52	-0.67	-1.32	-99.99	-1.09	-0.88	-0.50	1.15	-0.46	-99.99	-99.99	-2.67	-2.52	0.06	-0.57	-0.66	-1.52	-0.66	-1.42	-99.99	-1.16	-2.45	4.46	-1.01	-0.33	-0.39	-0.51	-2.06	0.00	-1.23	-1.57	-1.25	-2.82
[truncated: 47,420 more rows]
